# Supplementary material for: Efficient construction of a linkage map and haplotypes for Mentha suaveolens using sequence capture
Source: G3 (Bethesda). 2021 Jul 14;11(9):jkab232. doi: 10.1093/g3journal/jkab232 (PMC8496254; doi:10.1093/g3journal/jkab232)
Supplement: jkab232_Supplementary_Data [file jkab232_supplementary_data.zip]

Archive with 4 entries (3 files):
- jkab232-suppl_data/
- jkab232-suppl_data/GENETICS-G3-2021-402261-s01.pdf
- jkab232-suppl_data/GENETICS-G3-2021-402261-s02.txt
- jkab232-suppl_data/GENETICS-G3-2021-402261-s03.txt
