# Supplementary material for: Efficient construction of a linkage map and haplotypes for Mentha suaveolens using sequence capture
Source: G3 (Bethesda). 2021 Jul 14;11(9):jkab232. doi: 10.1093/g3journal/jkab232 (PMC8496254; doi:10.1093/g3journal/jkab232)
Supplement: jkab232_Supplementary_Data [file jkab232_supplementary_data.zip › jkab232-suppl_data/GENETICS-G3-2021-402261-s02.txt]

>Contig243:68687-68787_0
GAATTTGTAGTGATGATGAAGTTCATTTATTTTTCTTTGCTCGCTATCCTCTGTGTAGATTTTAATTAAAGAAGACTTCTTGGGTTAATAAAAATTTAGG
>Contig243:68707-68807_0
GTTCATTTATTTTTCTTTGCTCGCTATCCTCTGTGTAGATTTTAATTAAAGAAGACTTCTTGGGTTAATAAAAATTTAGGGTGTTACATTCAACTTAAGA
>Contig243:68727-68827_0
TCGCTATCCTCTGTGTAGATTTTAATTAAAGAAGACTTCTTGGGTTAATAAAAATTTAGGGTGTTACATTCAACTTAAGAATCTCAAGTCCATCAATCCT
>Contig243:404648-404748_0
TCTAAGATTACCATATGACAACAGTACTAAGTGTATATATACAAAGATGTTCTGTACTACAATAGTACTAATATTATGTCTTACTTATGTTGATGTTATA
>Contig245:82348-82448_0
TGTGGATAGTGTAATAGGCGCCCAAACAAGCACCATAGCTTCAAAGCGGTTAGAGAATTATGAGGGAACTCATTTTTTGCTCACAAGATGATAGAGAAGA
>Contig245:82368-82468_0
CCCAAACAAGCACCATAGCTTCAAAGCGGTTAGAGAATTATGAGGGAACTCATTTTTTGCTCACAAGATGATAGAGAAGAAACTACTGCATTCATTTTCT
>Contig245:82388-82488_0
TCAAAGCGGTTAGAGAATTATGAGGGAACTCATTTTTTGCTCACAAGATGATAGAGAAGAAACTACTGCATTCATTTTCTGTTTGTGGCTTTCATGGATG
>Contig362:3404-3504_0
TGGAACCCTGATATAATGGGTAACAATCGTGCACAGTTGAAATAGAAAGTGCTTTCCGCGATTCTTTCCAACTTTAGGCTGATTTTTTTTTGCCCATATC
>Contig362:3424-3524_0
TAACAATCGTGCACAGTTGAAATAGAAAGTGCTTTCCGCGATTCTTTCCAACTTTAGGCTGATTTTTTTTTGCCCATATCTCATTCGTTAGTTATCTATT
>Contig362:3444-3544_0
AATAGAAAGTGCTTTCCGCGATTCTTTCCAACTTTAGGCTGATTTTTTTTTGCCCATATCTCATTCGTTAGTTATCTATTTGGAGTGATGAATTTTGGTT
>Contig176:2085-2185_0
ATTTCCAGTCTTCTCACACACAAATACATCTCCAATATGATAGTATGTGCAATTTTCTCCAGAGCAAGCGTGATTCAATACCATCGTTTCAGCAAGGCCT
>Contig176:2105-2205_0
CAAATACATCTCCAATATGATAGTATGTGCAATTTTCTCCAGAGCAAGCGTGATTCAATACCATCGTTTCAGCAAGGCCTCTGCTACTCTTCCATGTGGA
>Contig176:2125-2225_0
TAGTATGTGCAATTTTCTCCAGAGCAAGCGTGATTCAATACCATCGTTTCAGCAAGGCCTCTGCTACTCTTCCATGTGGACACTTGATCAGCAAGTGTCT
>Contig179:72565-72665_0
CTTGACAATGAAAGTGCACATTTGACTGTATGGGATGTTCTTTATTTATTACACATGCTTGTGAGATCCTAAACAAATTATACATTATGTTATATAGTTT
>Contig179:72585-72685_0
TTTGACTGTATGGGATGTTCTTTATTTATTACACATGCTTGTGAGATCCTAAACAAATTATACATTATGTTATATAGTTTACTTGGTTCAGCTATATGTT
>Contig179:72605-72705_0
TTTATTTATTACACATGCTTGTGAGATCCTAAACAAATTATACATTATGTTATATAGTTTACTTGGTTCAGCTATATGTTACTACTTTGTTGTATGAAGT
>Contig470:172330-172430_0
ATGCATCACCAATAATCATCCAAAAATCATTTCGCATGCAACCACATCACAAAACTTTCTCCACAATCACATTCATTCCAAGATATTCATTCACCAAACA
>Contig470:172350-172450_0
CAAAAATCATTTCGCATGCAACCACATCACAAAACTTTCTCCACAATCACATTCATTCCAAGATATTCATTCACCAAACAAACCACCAAACCCACTAGCA
>Contig470:172370-172470_0
ACCACATCACAAAACTTTCTCCACAATCACATTCATTCCAAGATATTCATTCACCAAACAAACCACCAAACCCACTAGCACAATTCATTCATCACACCAT
>Contig473:98330-98430_0
TACTGACACACACACGTGATCTCATCTCTCTCTCTCTCTCTCTCTTCCGTCCGCGACTTCTTCCTCATCTTCTCTTGCCGCCGCCGACGATTCCTCTCCC
>Contig473:98350-98450_0
CTCATCTCTCTCTCTCTCTCTCTCTTCCGTCCGCGACTTCTTCCTCATCTTCTCTTGCCGCCGCCGACGATTCCTCTCCCTCCATCTCTGATTTCTTTCT
>Contig473:98370-98470_0
TCTCTTCCGTCCGCGACTTCTTCCTCATCTTCTCTTGCCGCCGCCGACGATTCCTCTCCCTCCATCTCTGATTTCTTTCTAGAATTAAAATAACATATTT
>Contig70:1046-1146_0
AACAATTATTGCATACAGCCTCTACAATCAAGGACCTTGGTGAGACACATTACTTCCTTGGGATGAAAATAGCAAGGGGAAATGAAAAAGGATTTCGGCC
>Contig70:1066-1166_0
TCTACAATCAAGGACCTTGGTGAGACACATTACTTCCTTGGGATGAAAATAGCAAGGGGAAATGAAAAAGGATTTCGGCCGATTAGTCTCAAATGGAATC
>Contig70:1086-1186_0
TGAGACACATTACTTCCTTGGGATGAAAATAGCAAGGGGAAATGAAAAAGGATTTCGGCCGATTAGTCTCAAATGGAATCGAATTTTTCTAATTAGCCTC
>Contig254:211868-211968_0
TCTTAGTCGGATTTTGCTGATGTTGTCGCCGGAGATTTGCTAGATGATATAATTGATCGAATTGCGACATAGGGACGATCGTGCTTTGAGGGATCGATTC
>Contig254:211888-211988_0
TGTTGTCGCCGGAGATTTGCTAGATGATATAATTGATCGAATTGCGACATAGGGACGATCGTGCTTTGAGGGATCGATTCGAGCCTAACCCTGACGATGC
>Contig254:211908-212008_0
TAGATGATATAATTGATCGAATTGCGACATAGGGACGATCGTGCTTTGAGGGATCGATTCGAGCCTAACCCTGACGATGCCACAAGCACGATCGATCCTG
>Contig254:301120-301220_0
AGCTACATCTCCATACACATATACGTACCTAAGGCCAATCCCAACGCACCGGGATTGCTGGGTGCTCCGTCGGGAGAGATCCCACGAACGATCCCGTGTG
>Contig254:301140-301240_0
ATACGTACCTAAGGCCAATCCCAACGCACCGGGATTGCTGGGTGCTCCGTCGGGAGAGATCCCACGAACGATCCCGTGTGTGCATTGGGGCTGGTGGGAT
>Contig254:301160-301260_0
CCAACGCACCGGGATTGCTGGGTGCTCCGTCGGGAGAGATCCCACGAACGATCCCGTGTGTGCATTGGGGCTGGTGGGATCGCAGGGGGAGGGAGCGCTC
>Contig254:389092-389192_0
TTTGTTCTAGTTAATTGAAATTAAAAATTTGAAATTGAAACTAAAAGTTAAATCACGTTTCTATAAATTCATAGTTTATTATTAGCTAATCTCAAATTGT
>Contig254:389112-389212_0
TTAAAAATTTGAAATTGAAACTAAAAGTTAAATCACGTTTCTATAAATTCATAGTTTATTATTAGCTAATCTCAAATTGTATAAGTGATAAAAATAAATA
>Contig254:389132-389232_0
CTAAAAGTTAAATCACGTTTCTATAAATTCATAGTTTATTATTAGCTAATCTCAAATTGTATAAGTGATAAAAATAAATAAGTTTCAATTTCTTCATAAT
>Contig251:399445-399545_0
AATTTAAGTTTTATCTTTTTAAGCTAAAGAATTATACTCCCATGGAAGAAAAAAATTATAATGTATATTCACAATACAAGCTGGGGGTATTCGATGCATA
>Contig251:399465-399565_0
AAGCTAAAGAATTATACTCCCATGGAAGAAAAAAATTATAATGTATATTCACAATACAAGCTGGGGGTATTCGATGCATACAAACAAATTAAATGTAAGA
>Contig251:399485-399585_0
CATGGAAGAAAAAAATTATAATGTATATTCACAATACAAGCTGGGGGTATTCGATGCATACAAACAAATTAAATGTAAGATGATAGATGCAACACATAAT
>Contig316:128811-128911_0
GAGAACACGTAGTTTTGTTTTTAATAATCAAACAAGATTACATTCTTATCCCTTGTTAAACTTAAATAGGTTGTTTTTAATTTATAAATAAGTTTAATCT
>Contig316:128831-128931_0
TTAATAATCAAACAAGATTACATTCTTATCCCTTGTTAAACTTAAATAGGTTGTTTTTAATTTATAAATAAGTTTAATCTTGGCCTTAGATCAAAGTAAA
>Contig316:128851-128951_0
CATTCTTATCCCTTGTTAAACTTAAATAGGTTGTTTTTAATTTATAAATAAGTTTAATCTTGGCCTTAGATCAAAGTAAATGAATGGTGTGGATCAATTC
>Contig88:153875-153975_0
GTGCTGATTTCGATCGAAGGTAGATGTGCAGCTAGCCCGGTGGCTGTTCCTATTCCGCCAAGTTTGAATTCTTAAAGAGACGCGTCCTTCCCTTGAAAGC
>Contig82:52486-52586_0
CATATTTGAGACTTATCATTAGTTGGTTATTTGGTTTGGTTTTGCTTTAAAATCTATATTAATATGAGGCAAGAAATAATCTACCTATGTGGGGATAAGA
>Contig82:52506-52606_0
AGTTGGTTATTTGGTTTGGTTTTGCTTTAAAATCTATATTAATATGAGGCAAGAAATAATCTACCTATGTGGGGATAAGAAATACAAATTATATGACAAA
>Contig82:52526-52626_0
TTTGCTTTAAAATCTATATTAATATGAGGCAAGAAATAATCTACCTATGTGGGGATAAGAAATACAAATTATATGACAAATATAAGAATTGACAAAATCT
>Contig82:71838-71938_0
CCTGATCGATCAGAATAAATTAAACCATATATCCATGCATATAAAGTAATTAATAAGGCCTATAGATACACGTACTAGTGCGGTAGTGCCTCATGGGCAC
>Contig82:71858-71958_0
TAAACCATATATCCATGCATATAAAGTAATTAATAAGGCCTATAGATACACGTACTAGTGCGGTAGTGCCTCATGGGCACTACTACTGTTAAGTATTAAT
>Contig82:71878-71978_0
ATAAAGTAATTAATAAGGCCTATAGATACACGTACTAGTGCGGTAGTGCCTCATGGGCACTACTACTGTTAAGTATTAATAATATGATTATATATATGAT
>Contig82:98846-98946_0
CATTGAACGAACATTCAAGCTAGGGCGGATTGAAATTTGAAACACGTTCCACGAAATAGTATTGTTAATATTCAGTTGGTATTTTAACTAACATCTTTGT
>Contig82:98866-98966_0
TAGGGCGGATTGAAATTTGAAACACGTTCCACGAAATAGTATTGTTAATATTCAGTTGGTATTTTAACTAACATCTTTGTAGATCCAAGTTTTGGCATTT
>Contig82:98886-98986_0
AACACGTTCCACGAAATAGTATTGTTAATATTCAGTTGGTATTTTAACTAACATCTTTGTAGATCCAAGTTTTGGCATTTGATTTCCAAGTCGTGGCAGT
>Contig82:113985-114085_0
AAAAAGTTGATGAAACAAAAGGCTCTTTAATCGGAAAAAGAGAAGTAAAAAGGCAGTGCAGAAGAAAAAACAAAAGGGATGTGATTACAGACGTCCTTGA
>Contig82:114005-114105_0
GGCTCTTTAATCGGAAAAAGAGAAGTAAAAAGGCAGTGCAGAAGAAAAAACAAAAGGGATGTGATTACAGACGTCCTTGACGATCGTGAGATTATCGAGA
>Contig82:114025-114125_0
AGAAGTAAAAAGGCAGTGCAGAAGAAAAAACAAAAGGGATGTGATTACAGACGTCCTTGACGATCGTGAGATTATCGAGATAATTATTAGACTTGGTTTT
>Contig82:125632-125732_0
ATTGATTGGAGCAGCTCGTGGTCTGGCATTCTTGCATTCTTCAGACATTAAAGTTATCTACAGGGACTTGAAAACCTCAAACATATTGCTTGATGAAGTA
>Contig82:125652-125752_0
GTCTGGCATTCTTGCATTCTTCAGACATTAAAGTTATCTACAGGGACTTGAAAACCTCAAACATATTGCTTGATGAAGTAAGCTACATCTAGTTGTTCAG
>Contig82:125672-125772_0
TCAGACATTAAAGTTATCTACAGGGACTTGAAAACCTCAAACATATTGCTTGATGAAGTAAGCTACATCTAGTTGTTCAGTTTAAAGTATCAACTGTCTC
>Contig409:168043-168143_0
CTGATCACCTCTTCCTTCGACCCTCCCTCGCCCTCTTGTGCAACTCTCGACTTGCTCAACCTGCTGGCTACTGCAGAATAAGAATTTGTCATTCATCATT
>Contig409:168063-168163_0
CCCTCCCTCGCCCTCTTGTGCAACTCTCGACTTGCTCAACCTGCTGGCTACTGCAGAATAAGAATTTGTCATTCATCATTAATTGATGCACTACTGATGA
>Contig409:168083-168183_0
CAACTCTCGACTTGCTCAACCTGCTGGCTACTGCAGAATAAGAATTTGTCATTCATCATTAATTGATGCACTACTGATGATCGATGCCTCATCTCATCTC
>Contig401:30982-31082_0
AGAATGATTAAACATCAATTCAAGCCCATCCCATCAGTTAATAGAAGCCCAATTAGGCCCTAATTTAATTGGCCCAAATTACTTCTAATTAAAAAAACCT
>Contig401:31002-31102_0
CAAGCCCATCCCATCAGTTAATAGAAGCCCAATTAGGCCCTAATTTAATTGGCCCAAATTACTTCTAATTAAAAAAACCTAACAGACAAAACCCTACCCT
>Contig401:31022-31122_0
ATAGAAGCCCAATTAGGCCCTAATTTAATTGGCCCAAATTACTTCTAATTAAAAAAACCTAACAGACAAAACCCTACCCTCATCCCCCTCATCCCTCATT
>Contig57:22871-22971_0
TTTGTCCGTGCGTGCGAGAACAACAAAAGTCACTTGAAAAATAAAAATAAAAAATGGAAGATGCGGGAATGATCAGATCTGGAATAACAACTTGCGTAGC
>Contig57:22891-22991_0
CAACAAAAGTCACTTGAAAAATAAAAATAAAAAATGGAAGATGCGGGAATGATCAGATCTGGAATAACAACTTGCGTAGCTATTGGCGACACCGACGGTG
>Contig57:22911-23011_0
ATAAAAATAAAAAATGGAAGATGCGGGAATGATCAGATCTGGAATAACAACTTGCGTAGCTATTGGCGACACCGACGGTGCCCTTGAAGGAAGTTCCGAG
>Contig57:80196-80296_0
AATTAATAGCCATCACTCTCTACCATGATGCTTAATATATGTAGCTGCTCCCTCTATATATATCAAATGTGGGACAAAAATCATCCTTTCTCATCGATCC
>Contig57:80216-80316_0
TACCATGATGCTTAATATATGTAGCTGCTCCCTCTATATATATCAAATGTGGGACAAAAATCATCCTTTCTCATCGATCCATTTCCTTAATGATCATGAT
>Contig57:80236-80336_0
GTAGCTGCTCCCTCTATATATATCAAATGTGGGACAAAAATCATCCTTTCTCATCGATCCATTTCCTTAATGATCATGATTCTTGAATCAATACAGTCAT
>Contig57:137830-137930_0
GATCGAAACGGAAAGTAAGGGAGAAGAAGAGATGGAAAGCATGAAGAAATACCGTTTTTTCCAGCACACAGAATCCGCCAAAGTCGACAACAACAAGAGT
>Contig57:137850-137950_0
GAGAAGAAGAGATGGAAAGCATGAAGAAATACCGTTTTTTCCAGCACACAGAATCCGCCAAAGTCGACAACAACAAGAGTGAGAACGCGGGGGCGATAAA
>Contig57:137870-137970_0
ATGAAGAAATACCGTTTTTTCCAGCACACAGAATCCGCCAAAGTCGACAACAACAAGAGTGAGAACGCGGGGGCGATAAAAACGAGCAGATTCTTTCTTG
>Contig57:223154-223254_0
ACGTTTTTAATCTTAATTTATTGGTGGACCAAGTAGTTTGGATGATTGTTTGTACATACCTTCTGTCTGAGCTTGCTCTGGATTTTTTTTTTTTGGCGAC
>Contig57:223174-223274_0
TTGGTGGACCAAGTAGTTTGGATGATTGTTTGTACATACCTTCTGTCTGAGCTTGCTCTGGATTTTTTTTTTTTGGCGACACATGTAATGGCATGTCGGA
>Contig57:223194-223294_0
GATGATTGTTTGTACATACCTTCTGTCTGAGCTTGCTCTGGATTTTTTTTTTTTGGCGACACATGTAATGGCATGTCGGATGAAATTGTATGAACTCTAT
>Contig57:278703-278803_0
TAAATATATAACTGAAAATTTTCATTTTTCAACAATTATTATATCCAATTATTCATAGCACATAGTCACGTAGATGTATGCCAACTATATAATTTCATCA
>Contig57:278723-278823_0
TTCATTTTTCAACAATTATTATATCCAATTATTCATAGCACATAGTCACGTAGATGTATGCCAACTATATAATTTCATCATCCAACTCCTATGTCCCACT
>Contig57:278743-278843_0
ATATCCAATTATTCATAGCACATAGTCACGTAGATGTATGCCAACTATATAATTTCATCATCCAACTCCTATGTCCCACTGTGGAATCCCATTACTGAAA
>Contig57:322272-322372_0
TACCAATTATATTGCAGGTCACAGATAGCTGTTGTGGGTCTTCTCAGTTTGGTTGAAGCGAAGAAAAACACGCTTCAGTGTCGCAATTGCCTGTTGGTTT
>Contig57:322292-322392_0
ACAGATAGCTGTTGTGGGTCTTCTCAGTTTGGTTGAAGCGAAGAAAAACACGCTTCAGTGTCGCAATTGCCTGTTGGTTTGTGGCAATATTGTTTTTTTG
>Contig57:322312-322412_0
TTCTCAGTTTGGTTGAAGCGAAGAAAAACACGCTTCAGTGTCGCAATTGCCTGTTGGTTTGTGGCAATATTGTTTTTTTGTTTTTTGTTTTTGGGGTTTA
>Contig57:491153-491253_0
TCAAACATGTCTACAATTACTCAAGACATATACGAAAGGTTAAGAGCCTGTATCAAGATAATTGATAAGCAAGTGCACATTATATTCAAGGAGTTCATAC
>Contig57:491173-491273_0
TCAAGACATATACGAAAGGTTAAGAGCCTGTATCAAGATAATTGATAAGCAAGTGCACATTATATTCAAGGAGTTCATACGAATCCACTCATATACATAA
>Contig57:491193-491293_0
TAAGAGCCTGTATCAAGATAATTGATAAGCAAGTGCACATTATATTCAAGGAGTTCATACGAATCCACTCATATACATAACCAAAGAAATATATTACAAA
>Contig57:512493-512593_0
ATCGAGATATATGCTAGAGCAGAGATAGGGAGGCTCAACTCCCCCGAGTTTTCCTAAAATAGTCGATGGATACGTGCCATGCGTTGCTGGACCTCTTCAA
>Contig57:512513-512613_0
AGAGATAGGGAGGCTCAACTCCCCCGAGTTTTCCTAAAATAGTCGATGGATACGTGCCATGCGTTGCTGGACCTCTTCAACTTGCTCGCAGAGAGAATTT
>Contig57:512533-512633_0
CCCCCGAGTTTTCCTAAAATAGTCGATGGATACGTGCCATGCGTTGCTGGACCTCTTCAACTTGCTCGCAGAGAGAATTTAATCTTTTGAACGATCGATC
>Contig57:606032-606132_0
AATCCGTAAGGGTAAAAGTAAAGCAACAGAGTCACCGTGTGCACCTGCTACTCCAACAAAGTCACATCATGATCCAGCTGCTGTAGATAATCTGAAGGAA
>Contig57:606052-606152_0
AAGCAACAGAGTCACCGTGTGCACCTGCTACTCCAACAAAGTCACATCATGATCCAGCTGCTGTAGATAATCTGAAGGAAACTGTAATTAATGGAAAGAG
>Contig57:606072-606172_0
GCACCTGCTACTCCAACAAAGTCACATCATGATCCAGCTGCTGTAGATAATCTGAAGGAAACTGTAATTAATGGAAAGAGTAGTTTGTCGAAGAAAGGTG
>Contig57:850432-850532_0
CGACTTCAAGGGATTTCATCGAAAGGGGATGAAATACGACTGGAAAAACAAGGTAGGCTCGTATTTACCTGATCGACGGTCCACCGTCGTCAGCTCCATC
>Contig57:850452-850552_0
GAAAGGGGATGAAATACGACTGGAAAAACAAGGTAGGCTCGTATTTACCTGATCGACGGTCCACCGTCGTCAGCTCCATCCTCTTCATGCCTTTATCGAG
>Contig57:850472-850572_0
TGGAAAAACAAGGTAGGCTCGTATTTACCTGATCGACGGTCCACCGTCGTCAGCTCCATCCTCTTCATGCCTTTATCGAGAGAGCGAGGCACCGAAGCTC
>Contig57:943579-943679_0
TCTCCCTCTTCTTCGATTCTTCTCTCCCTCTTCTTCTTCTCCATCGCCATGTTCCAGCCACCGCCGCCATGCCACCGTCGACGGGCCTCCTCCTCCCACC
>Contig57:943599-943699_0
TCTCTCCCTCTTCTTCTTCTCCATCGCCATGTTCCAGCCACCGCCGCCATGCCACCGTCGACGGGCCTCCTCCTCCCACCGTTTTCCCCCAATCGAATTC
>Contig57:943619-943719_0
CCATCGCCATGTTCCAGCCACCGCCGCCATGCCACCGTCGACGGGCCTCCTCCTCCCACCGTTTTCCCCCAATCGAATTCGCCACACATCTCGGGTATCT
>Contig57:991734-991834_0
ACAGATATAATATCCAATGACTCGAAAAGTTAGTCAATATAAATAAAATAACCAAATTCCACGTGAACTAAACCTATTCATATGCCTTATTGCCACGTGT
>Contig57:991754-991854_0
CTCGAAAAGTTAGTCAATATAAATAAAATAACCAAATTCCACGTGAACTAAACCTATTCATATGCCTTATTGCCACGTGTGACATTCCATAATGTATTAC
>Contig57:991774-991874_0
AAATAAAATAACCAAATTCCACGTGAACTAAACCTATTCATATGCCTTATTGCCACGTGTGACATTCCATAATGTATTACTAGATAATTGCCACGTTTTC
>Contig57:1040532-1040632_0
AACAACTCAAACCTAAAACACAAATTTTTCATCTCTGTAAAACTCTAAACAATGGCGGAGAAGAACAAGGAATTCGCAATCCCCAAACGCTACGATCTGA
>Contig57:1040552-1040652_0
CAAATTTTTCATCTCTGTAAAACTCTAAACAATGGCGGAGAAGAACAAGGAATTCGCAATCCCCAAACGCTACGATCTGAAGCTCAAGACCGATTACTCC
>Contig57:1040572-1040672_0
AACTCTAAACAATGGCGGAGAAGAACAAGGAATTCGCAATCCCCAAACGCTACGATCTGAAGCTCAAGACCGATTACTCCGCCGGAACATTTGCCGGCAC
>Contig57:1102335-1102435_0
GGCTCCTGAATTTTCGTTTGTAGTATATAAAATACCACTGATTTAATCTATATATCTATGGTTTTGACTGTTATGTATTATGCATGATCTAAATATTTAA
>Contig57:1102355-1102455_0
TAGTATATAAAATACCACTGATTTAATCTATATATCTATGGTTTTGACTGTTATGTATTATGCATGATCTAAATATTTAAACTCGAAAGGTGTTTCAAGC
>Contig57:1102375-1102475_0
ATTTAATCTATATATCTATGGTTTTGACTGTTATGTATTATGCATGATCTAAATATTTAAACTCGAAAGGTGTTTCAAGCCATTACCCAACATTTAGGCT
>Contig57:1183359-1183459_0
TTAGTTCAACAAGCTCGACAGATAACGATTTTTCTTTAATTACAAATTTTCATTGGAGATATTTTCATTTAAAATGTGGAGTTGGTATCTTTATTAATGC
>Contig57:1183379-1183479_0
GATAACGATTTTTCTTTAATTACAAATTTTCATTGGAGATATTTTCATTTAAAATGTGGAGTTGGTATCTTTATTAATGCATTAGTCATGTATTATTCTA
>Contig57:1183399-1183499_0
TACAAATTTTCATTGGAGATATTTTCATTTAAAATGTGGAGTTGGTATCTTTATTAATGCATTAGTCATGTATTATTCTACTTCTGTTCTATGCATTCTT
>Contig57:1229433-1229533_0
CCCTACCTCACCCCAACCCCTCATGGTTTTTTTCATACTATATAGTTAACCCCCACATGCCTCTCTCCTACACGCCCCCCATTTTCTCGTCACCCCCCCG
>Contig57:1229453-1229553_0
TCATGGTTTTTTTCATACTATATAGTTAACCCCCACATGCCTCTCTCCTACACGCCCCCCATTTTCTCGTCACCCCCCCGACAAAATTCCCAAAGCAAAT
>Contig57:1229473-1229573_0
TATAGTTAACCCCCACATGCCTCTCTCCTACACGCCCCCCATTTTCTCGTCACCCCCCCGACAAAATTCCCAAAGCAAATTCCCGCCCCCACCCCCCAAA
>Contig57:1347566-1347666_0
TGCAGCACAATACTTTTCTATCCTCTAAATCAACTGCAGGAACGGTAAATCCCACAGACCCTGTGTTTCGTAACGAGGGGAAAATAAATGTGGCCACAAA
>Contig57:1347586-1347686_0
TCCTCTAAATCAACTGCAGGAACGGTAAATCCCACAGACCCTGTGTTTCGTAACGAGGGGAAAATAAATGTGGCCACAAAGGATGACTTATATTAATATA
>Contig57:1347606-1347706_0
AACGGTAAATCCCACAGACCCTGTGTTTCGTAACGAGGGGAAAATAAATGTGGCCACAAAGGATGACTTATATTAATATAAAAGTCTTGTTTTTTTTCCT
>Contig57:1418466-1418566_0
ATTTTTTACGATTAACTAAAATGCAAAGACACTATATACAAAAAACCAACATGCATAGGGGCGGATCTAAGATCAAATCACCGAGGGGAACTAATCTATA
>Contig57:1418486-1418586_0
ATGCAAAGACACTATATACAAAAAACCAACATGCATAGGGGCGGATCTAAGATCAAATCACCGAGGGGAACTAATCTATAAAAAAAATTATTCGACGTGG
>Contig57:1418506-1418606_0
AAAAACCAACATGCATAGGGGCGGATCTAAGATCAAATCACCGAGGGGAACTAATCTATAAAAAAAATTATTCGACGTGGTACGAATATAAAATTTCAAC
>Contig57:1490128-1490228_0
AACTGAATTAGAAATCAGAAATATTGAATACACACCTGAAAATCTGTAAATGGGGGAGAGAATGTTCAGTTACAAACTAAGCACACCTGAGTTTTACTAG
>Contig57:1490148-1490248_0
ATATTGAATACACACCTGAAAATCTGTAAATGGGGGAGAGAATGTTCAGTTACAAACTAAGCACACCTGAGTTTTACTAGAGCAGTAGAATGACTAAAAG
>Contig57:1490168-1490268_0
AATCTGTAAATGGGGGAGAGAATGTTCAGTTACAAACTAAGCACACCTGAGTTTTACTAGAGCAGTAGAATGACTAAAAGCAAAATAAATCACACATAAT
>Contig57:1540118-1540218_0
CTCTGTATATACAAATTTGAGGGCATTTTCTATGGAGGCTGCCGATAATTTGAGCTATTTCTTTTTCCACTTTTTCATTTAATAATTATATTTTACTTTT
>Contig57:1540138-1540238_0
GGGCATTTTCTATGGAGGCTGCCGATAATTTGAGCTATTTCTTTTTCCACTTTTTCATTTAATAATTATATTTTACTTTTCTTGTAGCTATTTTATCTCT
>Contig57:1540158-1540258_0
GCCGATAATTTGAGCTATTTCTTTTTCCACTTTTTCATTTAATAATTATATTTTACTTTTCTTGTAGCTATTTTATCTCTTTTATTTTTCTACCATTGGA
>Contig57:1607854-1607954_0
CAAGTTTCAGATCTTTTGAATCCAATTCAGAAACGACAATCCCTTCGTTCAGATCTAAAGTGAGATAAGTATGAGCATCGAAAACAACCGTGCTTTTCTC
>Contig57:1607874-1607974_0
TCCAATTCAGAAACGACAATCCCTTCGTTCAGATCTAAAGTGAGATAAGTATGAGCATCGAAAACAACCGTGCTTTTCTCTGTAAAGGTTACGTATTTAT
>Contig57:1607894-1607994_0
CCCTTCGTTCAGATCTAAAGTGAGATAAGTATGAGCATCGAAAACAACCGTGCTTTTCTCTGTAAAGGTTACGTATTTATCTGGAGTCCGATTAGGTTTA
>Contig57:1681040-1681140_0
TAGCCAAAATATGAATAACCAATTCGGAAAGAGCACACACTACTAGCTCACACTCACAACTTCCCGATTAAATATATAAGTAGACATGCCTATTTTATTA
>Contig57:1681060-1681160_0
AATTCGGAAAGAGCACACACTACTAGCTCACACTCACAACTTCCCGATTAAATATATAAGTAGACATGCCTATTTTATTATAATAAGTAATAAAATAAAA
>Contig57:1681080-1681180_0
TACTAGCTCACACTCACAACTTCCCGATTAAATATATAAGTAGACATGCCTATTTTATTATAATAAGTAATAAAATAAAAATGAAAAAATATTTATTTAT
>Contig57:1731916-1732016_0
ATTAACAATCTGTACTGTGATGCTTGCATTCCCAGTGAGCTGATAACGGAGGCCGACTTCTCCTTGTCATTAGAGCTCTGAGTGTCGTTGCCGAGTAATC
>Contig57:1731936-1732036_0
TGCTTGCATTCCCAGTGAGCTGATAACGGAGGCCGACTTCTCCTTGTCATTAGAGCTCTGAGTGTCGTTGCCGAGTAATCTGTATAAACCATCTGCAGAC
>Contig57:1731956-1732056_0
TGATAACGGAGGCCGACTTCTCCTTGTCATTAGAGCTCTGAGTGTCGTTGCCGAGTAATCTGTATAAACCATCTGCAGACCCCTTTCCAACAGCTACCTG
>Contig57:1772065-1772165_0
CGAAGTTGAAGTAAAACTATCTTTTTCGACGCGATCTTGGCTGGATATGATCTCTTGCTGTTGTGAAGGGTTGATTTTGTGAAATGTTTCCAAGTTGGTT
>Contig57:1772085-1772185_0
CTTTTTCGACGCGATCTTGGCTGGATATGATCTCTTGCTGTTGTGAAGGGTTGATTTTGTGAAATGTTTCCAAGTTGGTTCACAAAAATCTAGCAAAATG
>Contig57:1772105-1772205_0
CTGGATATGATCTCTTGCTGTTGTGAAGGGTTGATTTTGTGAAATGTTTCCAAGTTGGTTCACAAAAATCTAGCAAAATGTTTTGACTCTTTGAAGGTGA
>Contig57:2100645-2100745_0
ATTTGAAGGATTGATCGCCCAGGCAAATTAGATGAGAAAACTTTTAGTGTCGATAGTAAACGATGAAATTTATCTCTTATTAAGCATCAAAGTGAGGATT
>Contig57:2100665-2100765_0
AGGCAAATTAGATGAGAAAACTTTTAGTGTCGATAGTAAACGATGAAATTTATCTCTTATTAAGCATCAAAGTGAGGATTCGAACCTATTACCTCCCACA
>Contig57:2100685-2100785_0
CTTTTAGTGTCGATAGTAAACGATGAAATTTATCTCTTATTAAGCATCAAAGTGAGGATTCGAACCTATTACCTCCCACATGAATCATGATAGGCTATTT
>Contig57:2365138-2365238_0
CCATCGAAGCTTCAACAGATTCGAAATGGAATATAAACACATTCACCATCAAATTCAAGGCCTCCAAGAAATAATAAATCGCAAATAAAATTTCAGCAAA
>Contig57:2365158-2365258_0
TCGAAATGGAATATAAACACATTCACCATCAAATTCAAGGCCTCCAAGAAATAATAAATCGCAAATAAAATTTCAGCAAATTCAAATTCAAGAAAGGCAG
>Contig57:2365178-2365278_0
ATTCACCATCAAATTCAAGGCCTCCAAGAAATAATAAATCGCAAATAAAATTTCAGCAAATTCAAATTCAAGAAAGGCAGTGGATCAAATTCAAGAAATA
>Contig57:2425154-2425254_0
GGTGGTGATGTTCTTGAGGTAGCTACTGAGATAACGAACCATGTTCTTGCGACTGTGGGAGTCGGGGACGTAAAGAACCTCCTGCAGCACGTGCGAGCTG
>Contig57:2425174-2425274_0
AGCTACTGAGATAACGAACCATGTTCTTGCGACTGTGGGAGTCGGGGACGTAAAGAACCTCCTGCAGCACGTGCGAGCTGAACGGCAAGTAGAAGAGATG
>Contig57:2425194-2425294_0
ATGTTCTTGCGACTGTGGGAGTCGGGGACGTAAAGAACCTCCTGCAGCACGTGCGAGCTGAACGGCAAGTAGAAGAGATGGGCTTTATCGCCATTTCTGG
>Contig57:2488413-2488513_0
GTTCAAGGTTTGGAGGATAAAGATCATGCCGGAGGAAGTTGAGACAACGCGGCGGCCGCCGCCGTTGGAGCCGGTGGATACGGCGGCGAAGAGCGGCGAG
>Contig57:2488433-2488533_0
AGATCATGCCGGAGGAAGTTGAGACAACGCGGCGGCCGCCGCCGTTGGAGCCGGTGGATACGGCGGCGAAGAGCGGCGAGTATGAAACTAGCCCTGTCTT
>Contig57:2488453-2488553_0
GAGACAACGCGGCGGCCGCCGCCGTTGGAGCCGGTGGATACGGCGGCGAAGAGCGGCGAGTATGAAACTAGCCCTGTCTTGAGCCCGTCGTGGGTGGAGA
>Contig57:2551402-2551502_0
GTAAGGAACAACAACTCTTACTGTGGCTGGACCTGATTTCATATCCTCCAAGATGAGATTCATTAGAGATTGAGTTACTGCTCCTTCATTTCCTGCCAAA
>Contig57:2551422-2551522_0
CTGTGGCTGGACCTGATTTCATATCCTCCAAGATGAGATTCATTAGAGATTGAGTTACTGCTCCTTCATTTCCTGCCAAAACAGAAACACATCACTCACT
>Contig57:2551442-2551542_0
ATATCCTCCAAGATGAGATTCATTAGAGATTGAGTTACTGCTCCTTCATTTCCTGCCAAAACAGAAACACATCACTCACTACTAGCAGAAGCAGCGAAGA
>Contig57:2614414-2614514_0
AGTACATGAAGCAGCCTGACTGTGTCAAGGTTATTATCAAGTTCTGAAGGGAAGTTAGGCAAATTCAAAGATATTAAGTTTTAGTTTGGACTTTTAAAGT
>Contig57:2614434-2614534_0
TGTGTCAAGGTTATTATCAAGTTCTGAAGGGAAGTTAGGCAAATTCAAAGATATTAAGTTTTAGTTTGGACTTTTAAAGTTATCAATAATTTTATCTTTT
>Contig57:2614454-2614554_0
GTTCTGAAGGGAAGTTAGGCAAATTCAAAGATATTAAGTTTTAGTTTGGACTTTTAAAGTTATCAATAATTTTATCTTTTTTTTATTCAAACCCTATCCC
>Contig57:2672981-2673081_0
TTGACTCCGCCGCCGACGTTGACGTTTGTGCCGCCGCTGTTTACGTCGACGTCCGCGCTCTTCTCATCAGCGGCCCATTCTGCAGAAAGGAGGAAATGCA
>Contig57:2673001-2673101_0
GACGTTTGTGCCGCCGCTGTTTACGTCGACGTCCGCGCTCTTCTCATCAGCGGCCCATTCTGCAGAAAGGAGGAAATGCATGCAATCGTGTTTGAGAGAG
>Contig57:2673021-2673121_0
TTACGTCGACGTCCGCGCTCTTCTCATCAGCGGCCCATTCTGCAGAAAGGAGGAAATGCATGCAATCGTGTTTGAGAGAGAGAGAGAGAGATTTTGTTGC
>Contig57:2743768-2743868_0
AGGGATTAGTATTGGAGTTGCATTCAATGTTATATTTGCCGATTGGATGGTTACTGTGCTTCTAATTGTTCTCTTTCTAGGTATATAGTCGGCATGTTGC
>Contig57:2743788-2743888_0
CATTCAATGTTATATTTGCCGATTGGATGGTTACTGTGCTTCTAATTGTTCTCTTTCTAGGTATATAGTCGGCATGTTGCAGTTTGTTTATTTCAGTGTT
>Contig57:2743808-2743908_0
GATTGGATGGTTACTGTGCTTCTAATTGTTCTCTTTCTAGGTATATAGTCGGCATGTTGCAGTTTGTTTATTTCAGTGTTATTGTATTGTGTGACTTCAT
>Contig57:2799200-2799300_0
AGTGTTTGTGTCTGCATTTGAGTTGCAAAGATATTTTCTAGTTGTTTATATTGTAAACTAATAGATTCAGTAGTGGTAGAATATGTTTTCTTTTCTTCAT
>Contig57:2799220-2799320_0
AGTTGCAAAGATATTTTCTAGTTGTTTATATTGTAAACTAATAGATTCAGTAGTGGTAGAATATGTTTTCTTTTCTTCATGCTGTTCTTCTTTGAAATTA
>Contig57:2799240-2799340_0
GTTGTTTATATTGTAAACTAATAGATTCAGTAGTGGTAGAATATGTTTTCTTTTCTTCATGCTGTTCTTCTTTGAAATTAAAGTAAAAGCCGAAGTTCTT
>Contig57:2865209-2865309_0
AACCAAATCATCCAATCTGTTATCGTCAGTTCCTTCCCGCCAAAATCTCGAGCGCCTGTACACGGAGATTACATAAAGAGAAAGAATTACAGCAAAAATC
>Contig57:2865229-2865329_0
TATCGTCAGTTCCTTCCCGCCAAAATCTCGAGCGCCTGTACACGGAGATTACATAAAGAGAAAGAATTACAGCAAAAATCCACAATGCAGCTCCGAGAAA
>Contig57:2865249-2865349_0
CAAAATCTCGAGCGCCTGTACACGGAGATTACATAAAGAGAAAGAATTACAGCAAAAATCCACAATGCAGCTCCGAGAAAATATATTATCAAAATCCAGA
>Contig57:2929058-2929158_0
TGGAGAGAGAGAATGGTGGGATTGAAGTGTGGGAAGAGGTGCTGCCATTCTTCTCTTCTCTCATCCACTCTGGTTTGTTAAAAGATAACTGAAAACTGCA
>Contig57:2929078-2929178_0
ATTGAAGTGTGGGAAGAGGTGCTGCCATTCTTCTCTTCTCTCATCCACTCTGGTTTGTTAAAAGATAACTGAAAACTGCATCTTTACTGGAAAGAAAAGG
>Contig57:2929098-2929198_0
GCTGCCATTCTTCTCTTCTCTCATCCACTCTGGTTTGTTAAAAGATAACTGAAAACTGCATCTTTACTGGAAAGAAAAGGCTGGTTTTATGAGGAAATAC
>Contig57:2991702-2991802_0
GCTTCATTCATGTCTAACCTTCTTCGCTGATGCAAGTCTCTCACTAGAGTCTTGAAAAGCACGTTGAAAGGCATCAGAATCTTCATAATTAGCTCCACTA
>Contig57:2991722-2991822_0
TCTTCGCTGATGCAAGTCTCTCACTAGAGTCTTGAAAAGCACGTTGAAAGGCATCAGAATCTTCATAATTAGCTCCACTACTCAACACTTTATCAAGTTC
>Contig57:2991742-2991842_0
TCACTAGAGTCTTGAAAAGCACGTTGAAAGGCATCAGAATCTTCATAATTAGCTCCACTACTCAACACTTTATCAAGTTCATCGACCTCCAGCTGCAATT
>Contig57:3069812-3069912_0
GAATGACTCGAACTCGAGATCTTTGGTTCCGAAACTTAGCCCCTTACCGTTAGATTTTTATAGGAACTTCTGTACCAGAAACAATGGTATCTCCAATAGT
>Contig57:3069832-3069932_0
CTTTGGTTCCGAAACTTAGCCCCTTACCGTTAGATTTTTATAGGAACTTCTGTACCAGAAACAATGGTATCTCCAATAGTGTATGAGACAAATGTATGCA
>Contig57:3069852-3069952_0
CCCTTACCGTTAGATTTTTATAGGAACTTCTGTACCAGAAACAATGGTATCTCCAATAGTGTATGAGACAAATGTATGCATTTCGATTATGGTCGTATTC
>Contig57:3120886-3120986_0
GAGAACCGACAGTAGGAACGGGATCCAGTTGTATTTGCACTTGATCTGCGACGGCGCGTGGTAGAATCCGGTGAAAATCACGCCTTGGAAGACGAAGTAG
>Contig57:3120906-3121006_0
GGATCCAGTTGTATTTGCACTTGATCTGCGACGGCGCGTGGTAGAATCCGGTGAAAATCACGCCTTGGAAGACGAAGTAGTAGTTCGCCAGCTGGAACGC
>Contig57:3120926-3121026_0
TTGATCTGCGACGGCGCGTGGTAGAATCCGGTGAAAATCACGCCTTGGAAGACGAAGTAGTAGTTCGCCAGCTGGAACGCCTCCTTCTCCAGGTGGCGGA
>Contig57:3180900-3181000_0
TCATGCTGCACCAATTTTATTTTATTTTTAAAAACAAACACGAAATTATAAACAAAACATCAACGAAGGATACAGAAAACGACGTAGTCTCGAAGGTGCA
>Contig57:3180920-3181020_0
TTTATTTTTAAAAACAAACACGAAATTATAAACAAAACATCAACGAAGGATACAGAAAACGACGTAGTCTCGAAGGTGCAGCAGAAGCAAAATCCATGAC
>Contig57:3180940-3181040_0
CGAAATTATAAACAAAACATCAACGAAGGATACAGAAAACGACGTAGTCTCGAAGGTGCAGCAGAAGCAAAATCCATGACCAAGACTAAAAACCCTGACC
>Contig57:3244492-3244592_0
GCAGCTTCTTCATCCAACATCAACACATTTACTTCACCAAAAAAAAAAAAGAAAAAAAAAAAAGAAGAAGAAAGAAATGGAGCTCGAGTACCTTTGGTCG
>Contig57:3244512-3244612_0
CAACACATTTACTTCACCAAAAAAAAAAAAGAAAAAAAAAAAAGAAGAAGAAAGAAATGGAGCTCGAGTACCTTTGGTCGACGATATTCATCCTTGTTTC
>Contig57:3244532-3244632_0
AAAAAAAAAAGAAAAAAAAAAAAGAAGAAGAAAGAAATGGAGCTCGAGTACCTTTGGTCGACGATATTCATCCTTGTTTCATTATCCTACATTTTCTTCC
>Contig57:3302751-3302851_0
AGCAGGAGTTTGAGGAGTCAGCTGCGAATGACATAAATCGCCATTTCCAGATGGCATCATTTCAAGAAATGAGGCATCTGTTATTTCAGTAAAGCCTTCG
>Contig57:3302771-3302871_0
GCTGCGAATGACATAAATCGCCATTTCCAGATGGCATCATTTCAAGAAATGAGGCATCTGTTATTTCAGTAAAGCCTTCGTTGCTCAAGGTATCCTTATC
>Contig57:3302791-3302891_0
CCATTTCCAGATGGCATCATTTCAAGAAATGAGGCATCTGTTATTTCAGTAAAGCCTTCGTTGCTCAAGGTATCCTTATCCAAGCTATACTCTGAGAGAA
>Contig57:3362354-3362454_0
CTCATTGCTTCAGTTTTCGTGCGCCTTCTCCCCCTCAAGCAGCTTTTTGGCTTATTGGTTTATGAGTGTATCACTATGGCTCTGAGGCACCAGCACCTAA
>Contig57:3362374-3362474_0
GCGCCTTCTCCCCCTCAAGCAGCTTTTTGGCTTATTGGTTTATGAGTGTATCACTATGGCTCTGAGGCACCAGCACCTAAAAGTAAATAAAGAAACAGTT
>Contig57:3362394-3362494_0
AGCTTTTTGGCTTATTGGTTTATGAGTGTATCACTATGGCTCTGAGGCACCAGCACCTAAAAGTAAATAAAGAAACAGTTAAAACTTCTCTTTAGGAATT
>Contig57:3433066-3433166_0
AAACTTTTTCAAATTACGATCCTCTCGCTTATTTCAATGACGGTTTTCTTCCGAACGGAGATGAAGAAGAACAACGAAGAAGACGGCGGCGTCTACACCG
>Contig57:3433086-3433186_0
CCTCTCGCTTATTTCAATGACGGTTTTCTTCCGAACGGAGATGAAGAAGAACAACGAAGAAGACGGCGGCGTCTACACCGGCGCTCTATTCTTTGCCGTG
>Contig57:3433106-3433206_0
CGGTTTTCTTCCGAACGGAGATGAAGAAGAACAACGAAGAAGACGGCGGCGTCTACACCGGCGCTCTATTCTTTGCCGTGATTATGGTGATGTTCAACGG
>Contig57:3504152-3504252_0
ACCTTAATTTTACATATTTTTTAATTCATGACACCACCCTACTACTTCTCTTGTGATTTAAACTGCCGGAATTTCTGTTCATCCGAGAGCATTCTCGCAA
>Contig57:3504172-3504272_0
TTAATTCATGACACCACCCTACTACTTCTCTTGTGATTTAAACTGCCGGAATTTCTGTTCATCCGAGAGCATTCTCGCAAACCTGCAAATATCATAAAAT
>Contig57:3504192-3504292_0
ACTACTTCTCTTGTGATTTAAACTGCCGGAATTTCTGTTCATCCGAGAGCATTCTCGCAAACCTGCAAATATCATAAAATTAAAACTTCAGCCACAAAAA
>Contig57:3552752-3552852_0
CCCTCTCCAATTTCACTTTTTTTGCGTCGGAGAAGAAGGGTTTGAATCCTGCGGAATGAAACTGGGGGTTTTGTCGGATTACAGCGAGTGCTCGTGGCAC
>Contig57:3552772-3552872_0
TTTGCGTCGGAGAAGAAGGGTTTGAATCCTGCGGAATGAAACTGGGGGTTTTGTCGGATTACAGCGAGTGCTCGTGGCACTGTAGAGAATCTAAATTACA
>Contig57:3552792-3552892_0
TTTGAATCCTGCGGAATGAAACTGGGGGTTTTGTCGGATTACAGCGAGTGCTCGTGGCACTGTAGAGAATCTAAATTACAGTAAATTTAGGCTCCACCCC
>Contig57:3617181-3617281_0
ATAAAATGGAGTATGGCATTATTCCATGTTTTCTGCTACTCTTAATGTTTATGTTTGCTTTTTTCAAGTTTTATCGTTGTATAATATAGTACGTGTTTCA
>Contig57:3617201-3617301_0
ATTCCATGTTTTCTGCTACTCTTAATGTTTATGTTTGCTTTTTTCAAGTTTTATCGTTGTATAATATAGTACGTGTTTCATTCATAATGTTTTGATGTAT
>Contig57:3617221-3617321_0
CTTAATGTTTATGTTTGCTTTTTTCAAGTTTTATCGTTGTATAATATAGTACGTGTTTCATTCATAATGTTTTGATGTATGCATTTCAATTCGATTTTAA
>Contig57:3688439-3688539_0
GAGGGAAAGGACCCGGAGGAAGCTTCCTCCGCCGCCCTAAACCCAAACTCAAGGAAATCAAGAAACATGTTATGAAGAATACAGCCAAGAGAACGACAGA
>Contig57:3743785-3743885_0
ATATATAAAGTTAAGAGAGAAAATTTCTTAATTAGTTCTTAATGTAATCTAGAGGACTACTATAGTTATTCCCAATTCAAATTATAGCTGTTTGAATTCG
>Contig57:3743805-3743905_0
AAATTTCTTAATTAGTTCTTAATGTAATCTAGAGGACTACTATAGTTATTCCCAATTCAAATTATAGCTGTTTGAATTCGGCTGTCAACTAACTACTCTA
>Contig57:3743825-3743925_0
AATGTAATCTAGAGGACTACTATAGTTATTCCCAATTCAAATTATAGCTGTTTGAATTCGGCTGTCAACTAACTACTCTACTAATTGGAGTAGTCATGTC
>Contig57:3809422-3809522_0
CTGGAAACGAACCTCCGTCGAGGCACGAAGCCTCGACGGCAAATGAGTCGGGCAAGGGAGGAAACGGCAACAACTATCGTTAGCTCCAAAGCACCAACGA
>Contig57:3809442-3809542_0
AGGCACGAAGCCTCGACGGCAAATGAGTCGGGCAAGGGAGGAAACGGCAACAACTATCGTTAGCTCCAAAGCACCAACGATGAAAGCCGTCGATGGCAGA
>Contig57:3809462-3809562_0
AAATGAGTCGGGCAAGGGAGGAAACGGCAACAACTATCGTTAGCTCCAAAGCACCAACGATGAAAGCCGTCGATGGCAGAGAAGAATGCCGGAGAAGGGA
>Contig57:4275514-4275614_0
CAAGAACAATATTAGTCTCGTTCCAACTTTCGATTTCTCCGCCATTATTCAGAATTCCAAGAGCCTCAGTTGTCACCAAGTTGCCAATAGCAGGCCAAAA
>Contig57:4275534-4275634_0
TTCCAACTTTCGATTTCTCCGCCATTATTCAGAATTCCAAGAGCCTCAGTTGTCACCAAGTTGCCAATAGCAGGCCAAAATTTTTGAAAAAAAAGAGGAG
>Contig57:4275554-4275654_0
GCCATTATTCAGAATTCCAAGAGCCTCAGTTGTCACCAAGTTGCCAATAGCAGGCCAAAATTTTTGAAAAAAAAGAGGAGGGAATCCATCAGGACCAGGC
>Contig57:4315885-4315985_0
ATGTTAGGCCTACTGCTTTTACTGTTTTACATTTTGTATTTATGCAAGGTTAAAATTTTTGATATAGAAAAGATGTATGTTTGCAGTCTTGCAGAATTGA
>Contig57:4315905-4316005_0
ACTGTTTTACATTTTGTATTTATGCAAGGTTAAAATTTTTGATATAGAAAAGATGTATGTTTGCAGTCTTGCAGAATTGATCTCTGAAAGAATTTCATGG
>Contig57:4315925-4316025_0
TATGCAAGGTTAAAATTTTTGATATAGAAAAGATGTATGTTTGCAGTCTTGCAGAATTGATCTCTGAAAGAATTTCATGGAAAATATTTGAAGCTTAGTG
>Contig57:4381666-4381766_0
AACGTCGTCCTCCCGGCCTTCCTCCCCGGCGGAGAGCTTCCAGTAGGAGCAGGCTAGGATGAGGAGGGCAAAGGCTATGAGCCCCAGCATCGCCGCCAGC
>Contig57:4381686-4381786_0
CCTCCCCGGCGGAGAGCTTCCAGTAGGAGCAGGCTAGGATGAGGAGGGCAAAGGCTATGAGCCCCAGCATCGCCGCCAGCCCGCCGAATAGGTACGGCAC
>Contig57:4462958-4463058_0
GAAATTGAGAATAGGAGTACCTGTAAAAGATGGTTTCTCTGAGTTCATGCATGTCACTTGGAACTCCAATGATTCTGCAACAGTGGAAGGTTACTGCAAG
>Contig57:4462978-4463078_0
CTGTAAAAGATGGTTTCTCTGAGTTCATGCATGTCACTTGGAACTCCAATGATTCTGCAACAGTGGAAGGTTACTGCAAGGAAATTTTTGATATGGTGAT
>Contig57:4462998-4463098_0
GAGTTCATGCATGTCACTTGGAACTCCAATGATTCTGCAACAGTGGAAGGTTACTGCAAGGAAATTTTTGATATGGTGATCAAAGCACTACCTTATGGTG
>Contig57:4512125-4512225_0
CAATCTCCATACCTGTCAAAACTCCAGCTCTGCAGCTTGTCAAAAATCTCACTGGAACTCTGAGCACAAAACAAGATGCAAGGACATGAAGTCACTTTAC
>Contig57:4512145-4512245_0
ACTCCAGCTCTGCAGCTTGTCAAAAATCTCACTGGAACTCTGAGCACAAAACAAGATGCAAGGACATGAAGTCACTTTACAAAGATAGCTATACAAAACC
>Contig57:4512165-4512265_0
CAAAAATCTCACTGGAACTCTGAGCACAAAACAAGATGCAAGGACATGAAGTCACTTTACAAAGATAGCTATACAAAACCAAAATCCACGTTGAAGGGAA
>Contig57:4573053-4573153_0
GCCGTGGACGAGGAAGCTGGTGAAGAAGGTGAGAGGAATCACCCTCCCGATTCAGCCATTGGAGACGGCCGTACAATACTGGAAGATCAACGAAGGGCAC
>Contig57:4573073-4573173_0
TGAAGAAGGTGAGAGGAATCACCCTCCCGATTCAGCCATTGGAGACGGCCGTACAATACTGGAAGATCAACGAAGGGCACGAAGGTAAATTCACCATCGA
>Contig57:4573093-4573193_0
ACCCTCCCGATTCAGCCATTGGAGACGGCCGTACAATACTGGAAGATCAACGAAGGGCACGAAGGTAAATTCACCATCGACGGCGGTTTCCCGACGTTCG
>Contig57:4647708-4647808_0
GGCAAAACATCCGGTTCTAGCCGATGCCACTGCAAAAAGAGGTGTGTTTAATTGATCCAAACCTTTCATTGCTTTTTTTTTTGTGATTATTTTTTCTCGA
>Contig57:4647728-4647828_0
CCGATGCCACTGCAAAAAGAGGTGTGTTTAATTGATCCAAACCTTTCATTGCTTTTTTTTTTGTGATTATTTTTTCTCGAGCACATCAAACCGTATTATA
>Contig57:4647748-4647848_0
GGTGTGTTTAATTGATCCAAACCTTTCATTGCTTTTTTTTTTGTGATTATTTTTTCTCGAGCACATCAAACCGTATTATATTCCCTTAAAACAAAGAAAT
>Contig57:4693363-4693463_0
AAATAGTGTTGTTCTTGAATAGAAATCGAAGCTCGGGACGAGCATCCATGGCTCGATCCTCTGGTAAGAAAGGAGGAGCGTTTGGGAGTTTGACACCGAG
>Contig57:4693383-4693483_0
AGAAATCGAAGCTCGGGACGAGCATCCATGGCTCGATCCTCTGGTAAGAAAGGAGGAGCGTTTGGGAGTTTGACACCGAGAAAGACTTACGGTGCAACAG
>Contig57:4693403-4693503_0
AGCATCCATGGCTCGATCCTCTGGTAAGAAAGGAGGAGCGTTTGGGAGTTTGACACCGAGAAAGACTTACGGTGCAACAGCTTTCAAAGAAGCAGCCGTT
>Contig57:4757240-4757340_0
GAATACAGACAACATACATGGAACAGTACAAGATAAGTGTATTATGTTCTTTACTCCAACTAAAGAATGGTGAAATTCGGAGGTGTAAAAAGAAAGAAAG
>Contig57:4757260-4757360_0
GAACAGTACAAGATAAGTGTATTATGTTCTTTACTCCAACTAAAGAATGGTGAAATTCGGAGGTGTAAAAAGAAAGAAAGAAAAAAGTCAAAAAAAACGG
>Contig57:4757280-4757380_0
ATTATGTTCTTTACTCCAACTAAAGAATGGTGAAATTCGGAGGTGTAAAAAGAAAGAAAGAAAAAAGTCAAAAAAAACGGCTCTATTCGTACTCTTCAGG
>Contig57:4809495-4809595_0
CGGAGGGACAAAGATGCCACAACTCTGATGATGATTGCTGCAGCAGCTCCTTCCAATGTTGTCATCGCTGCTGCTCGGCTTCTCCAAGGATGCCGTTCGT
>Contig57:4809515-4809615_0
AACTCTGATGATGATTGCTGCAGCAGCTCCTTCCAATGTTGTCATCGCTGCTGCTCGGCTTCTCCAAGGATGCCGTTCGTTGTCGAGAGTTCCAGCACCG
>Contig57:4886319-4886419_0
TACCCTTTTAAAAAAAGAATTGTAAAAATTGCCCTTTAAATGCAACTAATGGTAAAAATGCCCTTAAAAATTATAATAATGGGTAGGGTCCACCTTGAAT
>Contig57:4886339-4886439_0
TGTAAAAATTGCCCTTTAAATGCAACTAATGGTAAAAATGCCCTTAAAAATTATAATAATGGGTAGGGTCCACCTTGAATTCAGCATTTCTTTGCCCCGA
>Contig57:4886359-4886459_0
TGCAACTAATGGTAAAAATGCCCTTAAAAATTATAATAATGGGTAGGGTCCACCTTGAATTCAGCATTTCTTTGCCCCGATGAACGAATCTATGTCACCC
>Contig57:5097883-5097983_0
ATCAAAGAATGGAGCTTTAGTGAAGAGTTTGGGGCGGTGGCAGTGTGTAGGAAGACAGAGAGAGTACTTTTGTAACGAGAAATAACGGTCGGGTGTTTGG
>Contig57:5097903-5098003_0
TGAAGAGTTTGGGGCGGTGGCAGTGTGTAGGAAGACAGAGAGAGTACTTTTGTAACGAGAAATAACGGTCGGGTGTTTGGACAACTTAAGCATTAACTTG
>Contig57:5097923-5098023_0
CAGTGTGTAGGAAGACAGAGAGAGTACTTTTGTAACGAGAAATAACGGTCGGGTGTTTGGACAACTTAAGCATTAACTTGGGAGTTGAAAAAATACAGAA
>Contig57:5369831-5369931_0
ATATTTCAATGCAAGTTCGGACCCCCGTCTGCTAATGAAACCTTCAACCTTCAATCGGTCTTCCCCGGCAGAGAGGATATTAACTTTTGATCTATGTCTA
>Contig57:5369851-5369951_0
ACCCCCGTCTGCTAATGAAACCTTCAACCTTCAATCGGTCTTCCCCGGCAGAGAGGATATTAACTTTTGATCTATGTCTACCGCTACTACTCCCAAAGGC
>Contig57:5369871-5369971_0
CCTTCAACCTTCAATCGGTCTTCCCCGGCAGAGAGGATATTAACTTTTGATCTATGTCTACCGCTACTACTCCCAAAGGCTAATAGGTCTTGGTCTTCAA
>Contig57:5525472-5525572_0
TGGGCTGAAAAACGGGCTCAAGCCTCAGCCCGTCGCGGTTAAGCTTCTCAACATTGAAGGCCTCCAAGGACACCGCGAATGGCTTGTAAGATTTTTCAAT
>Contig57:5525492-5525592_0
AGCCTCAGCCCGTCGCGGTTAAGCTTCTCAACATTGAAGGCCTCCAAGGACACCGCGAATGGCTTGTAAGATTTTTCAATTTTTTTTTTAATTTATTGAT
>Contig57:5525512-5525612_0
AAGCTTCTCAACATTGAAGGCCTCCAAGGACACCGCGAATGGCTTGTAAGATTTTTCAATTTTTTTTTTAATTTATTGATTTTTTTAAAGTTTTTTTTTA
>Contig57:5574156-5574256_0
TCCGGCGGCGGCGGCCACCAGCACATCCATCCAACCGTACCACTCGCAACCCCAGCCCCAACGCCGTCTCCGCGGCTTTGCCGCCACGAACTCCAACAGC
>Contig57:5574176-5574276_0
GCACATCCATCCAACCGTACCACTCGCAACCCCAGCCCCAACGCCGTCTCCGCGGCTTTGCCGCCACGAACTCCAACAGCAACACCAACACCACCCACCC
>Contig57:5574196-5574296_0
CACTCGCAACCCCAGCCCCAACGCCGTCTCCGCGGCTTTGCCGCCACGAACTCCAACAGCAACACCAACACCACCCACCCACCGCCACCGCCACCGCGGC
>Contig57:5612767-5612867_0
CCACAATCTTTGTACATAGCTGATTGAGGAAAGCCCGATCGTGGGATATGATAACCATTGCTACATCTTGCTTATTCAGATAGCCCTCCAGCCACTCGAT
>Contig57:5612787-5612887_0
TGATTGAGGAAAGCCCGATCGTGGGATATGATAACCATTGCTACATCTTGCTTATTCAGATAGCCCTCCAGCCACTCGATTATGTCAAGATCGAGATGGT
>Contig57:5612807-5612907_0
GTGGGATATGATAACCATTGCTACATCTTGCTTATTCAGATAGCCCTCCAGCCACTCGATTATGTCAAGATCGAGATGGTTTGTAGGTTCATCCAAAAGC
>Contig57:5676760-5676860_0
CATAAAAGTCCACATGCATACCTAAAATATTGGGATACGAATTATCATAAGTCATACTCCTTATGTCCCGCCTAGATTGTCTACATTGCTTTTGACATAG
>Contig57:5676780-5676880_0
CCTAAAATATTGGGATACGAATTATCATAAGTCATACTCCTTATGTCCCGCCTAGATTGTCTACATTGCTTTTGACATAGAGATCAATGCAAGTAGAAAT
>Contig57:5775718-5775818_0
CGCCTTAAATTATTGAATTGCGAAAGTAATAAATTTTTGTTGTGTGATGATAATGTTCCGATGACGAATGATGCCTCGTGTTTTTTATCTTTTGTTCATT
>Contig57:5775738-5775838_0
CGAAAGTAATAAATTTTTGTTGTGTGATGATAATGTTCCGATGACGAATGATGCCTCGTGTTTTTTATCTTTTGTTCATTTCTCTCGGATTTAGCCTTGT
>Contig57:5775758-5775858_0
TGTGTGATGATAATGTTCCGATGACGAATGATGCCTCGTGTTTTTTATCTTTTGTTCATTTCTCTCGGATTTAGCCTTGTAGGATTGCTTGAAAAATGGA
>Contig57:5810944-5811044_0
ATAAATTAGAGTACGGATTCAACTTTTAATTTATTTTTTTATTGTAAACAAAGAACACATTCAAGCTCCGCCCGATACTGTCCCTGCCCGCCAGACCACC
>Contig57:5810964-5811064_0
AACTTTTAATTTATTTTTTTATTGTAAACAAAGAACACATTCAAGCTCCGCCCGATACTGTCCCTGCCCGCCAGACCACCGTCAAACTGCTGCTGCATAA
>Contig57:5810984-5811084_0
ATTGTAAACAAAGAACACATTCAAGCTCCGCCCGATACTGTCCCTGCCCGCCAGACCACCGTCAAACTGCTGCTGCATAACACCATCTTTCGCACCCCTA
>Contig57:5905792-5905892_0
TTCTTCACCTTGAATCGGTTCAGCGGCGGAGGTCTCTCCAGCCAGTTTCTTACATTCATTTGGTCAGAACTTTGAGGTGATGCTCCTATCTCTCTTCTCA
>Contig57:5905812-5905912_0
CAGCGGCGGAGGTCTCTCCAGCCAGTTTCTTACATTCATTTGGTCAGAACTTTGAGGTGATGCTCCTATCTCTCTTCTCAATGATCTGCCAACCACCAGA
>Contig57:5905832-5905932_0
GCCAGTTTCTTACATTCATTTGGTCAGAACTTTGAGGTGATGCTCCTATCTCTCTTCTCAATGATCTGCCAACCACCAGAACTTTTTTTTTTGCATGAAT
>Contig57:5951859-5951959_0
TTTTTGTGGTGGTGGTGGGCCTGGTGGCGGCGGCGGTGGGGTGGCGGTGGTGGTTATTTTTGGAGTCTACTGGAAATGTTTGAAGAAAAGATGAAGATAG
>Contig57:5951879-5951979_0
CTGGTGGCGGCGGCGGTGGGGTGGCGGTGGTGGTTATTTTTGGAGTCTACTGGAAATGTTTGAAGAAAAGATGAAGATAGAGAATCCATGTATGCACGAG
>Contig57:5951899-5951999_0
GTGGCGGTGGTGGTTATTTTTGGAGTCTACTGGAAATGTTTGAAGAAAAGATGAAGATAGAGAATCCATGTATGCACGAGTTTGATTGGGAAATTAAGTG
>Contig57:6019467-6019567_0
GTAGTAATTTTCAATTATGGATCTGAGTCGTTACAATGAAATATTTACACAAGATTGAGATGGGTTATAACATATAAAGTTTATAGGCATTATACATTGC
>Contig57:6019487-6019587_0
ATCTGAGTCGTTACAATGAAATATTTACACAAGATTGAGATGGGTTATAACATATAAAGTTTATAGGCATTATACATTGCTACAAATAGTTAAAAGACAT
>Contig57:6019507-6019607_0
ATATTTACACAAGATTGAGATGGGTTATAACATATAAAGTTTATAGGCATTATACATTGCTACAAATAGTTAAAAGACATTCTCCTAAAAACACCAAGTT
>Contig57:6075169-6075269_0
GGAGTGTGCTAGTGACTGACGCTTGCGCCGCTGGGTTTAGGTGGTACGAGGAAACAATAGAATCCGATCATATTCGATGTCGACGGCGCTGAGAATTAAA
>Contig57:6075189-6075289_0
GCTTGCGCCGCTGGGTTTAGGTGGTACGAGGAAACAATAGAATCCGATCATATTCGATGTCGACGGCGCTGAGAATTAAACTTCACTCGCTAACAGTGAG
>Contig57:6075209-6075309_0
GTGGTACGAGGAAACAATAGAATCCGATCATATTCGATGTCGACGGCGCTGAGAATTAAACTTCACTCGCTAACAGTGAGAGGAGTTCGTCTCTTACGGA
>Contig57:6138447-6138547_0
CGTGACAAAGATAAAACTCCAAACAGTGCTAAGCGTGCATGTCGAAGCAAATGCACTGGAATTTCCCCTCGTATGTAGAAAAAATATATTATCGTATCAT
>Contig57:6138467-6138567_0
AAACAGTGCTAAGCGTGCATGTCGAAGCAAATGCACTGGAATTTCCCCTCGTATGTAGAAAAAATATATTATCGTATCATTATGCCTGCTAACGTTTGTG
>Contig57:6138487-6138587_0
GTCGAAGCAAATGCACTGGAATTTCCCCTCGTATGTAGAAAAAATATATTATCGTATCATTATGCCTGCTAACGTTTGTGAATATTTATAATAAGCGTGT
>Contig57:6197929-6198029_0
AGAACCTCAATATGAAATATCATCTTCTCCCTCAGGAGATTCATCTCAGACAAGTTGGCATGAGTTATTAATTGGAAGCTCTTCAATCTTTGTGAACTGC
>Contig57:6197949-6198049_0
CATCTTCTCCCTCAGGAGATTCATCTCAGACAAGTTGGCATGAGTTATTAATTGGAAGCTCTTCAATCTTTGTGAACTGCAACTTTAAGTTCTAGCACCG
>Contig57:6197969-6198069_0
TCATCTCAGACAAGTTGGCATGAGTTATTAATTGGAAGCTCTTCAATCTTTGTGAACTGCAACTTTAAGTTCTAGCACCGTAGCACATCTCTTCATCAGT
>Contig57:6269460-6269560_0
TGCACCGTTTCCTACAAATTTCAGGGATGTTGTGAAGACTATATTCAAACGGCTATTCCGCGTATATGCACATATATATCATTCGCACTTTCAGAAGATT
>Contig57:6269480-6269580_0
TCAGGGATGTTGTGAAGACTATATTCAAACGGCTATTCCGCGTATATGCACATATATATCATTCGCACTTTCAGAAGATTGTGAGTCTGAAGGAGGAAGC
>Contig57:6269500-6269600_0
ATATTCAAACGGCTATTCCGCGTATATGCACATATATATCATTCGCACTTTCAGAAGATTGTGAGTCTGAAGGAGGAAGCCCATCTAAATACCTGCTTCA
>Contig57:6357027-6357127_0
AACCCTCTTCGCGCGCCTCTTATCTCTATCTCTATCTCTATTTCTACTCGGATCTTCGTATTTTTTCTTATCGTCTTCGTCATCGTCCTTGATCGTGATG
>Contig57:6357047-6357147_0
TATCTCTATCTCTATCTCTATTTCTACTCGGATCTTCGTATTTTTTCTTATCGTCTTCGTCATCGTCCTTGATCGTGATGCTACAGCTCTCGCAATCGAC
>Contig57:6357067-6357167_0
TTTCTACTCGGATCTTCGTATTTTTTCTTATCGTCTTCGTCATCGTCCTTGATCGTGATGCTACAGCTCTCGCAATCGACCGCCATTACGTTCGCATCAA
>Contig57:6391991-6392091_0
GTTTGTAGACGCAACCCATTTAGGCGTGGTGGGACCGTCCTCATCGGGAAATAGATCGAGTCCGGCTTCGATTGTGGTAAATTTACGGTGGTAAGACTCT
>Contig57:6392011-6392111_0
TAGGCGTGGTGGGACCGTCCTCATCGGGAAATAGATCGAGTCCGGCTTCGATTGTGGTAAATTTACGGTGGTAAGACTCTACCCAAATTACACCCTCCAT
>Contig57:6392031-6392131_0
TCATCGGGAAATAGATCGAGTCCGGCTTCGATTGTGGTAAATTTACGGTGGTAAGACTCTACCCAAATTACACCCTCCATTTCGTGCAAAAGACTTCATT
>Contig57:6462897-6462997_0
TTCACTTGAGGAATAGATGACTGATAATAGCGTGTACTGAACTTTCTATGTGTATCATAGGAGGATCACCGATGAAATAGAAGTGCTTCATTCTGGTCCA
>Contig57:6462917-6463017_0
CTGATAATAGCGTGTACTGAACTTTCTATGTGTATCATAGGAGGATCACCGATGAAATAGAAGTGCTTCATTCTGGTCCATCATTAAGTTGCGGCAAAAA
>Contig57:6462937-6463037_0
ACTTTCTATGTGTATCATAGGAGGATCACCGATGAAATAGAAGTGCTTCATTCTGGTCCATCATTAAGTTGCGGCAAAAATTATCATGCTTGTAGAACGA
>Contig57:6490450-6490550_0
GCATGGGCAGAGTTACTGTCTCATTTTTTAGCATCAATAAAGCATCTTCAATGGTGGGTCGATCCACTGATTGATTCTCTACACATAAAAGTCCAATCTG
>Contig57:6490470-6490570_0
TCATTTTTTAGCATCAATAAAGCATCTTCAATGGTGGGTCGATCCACTGATTGATTCTCTACACATAAAAGTCCAATCTGAATGCATTTCTGCACTTGTT
>Contig57:6490490-6490590_0
AGCATCTTCAATGGTGGGTCGATCCACTGATTGATTCTCTACACATAAAAGTCCAATCTGAATGCATTTCTGCACTTGTTCTATGATGCATGAATCCCTT
>Contig57:6572143-6572243_0
TCTAACGAATTCGATGGCTGTATTGAAGGTGGTGCAACCCCTTTGGGATTCTCTGAGGATGGTGGGGTCGTGTTCTTGGTGGGAGTGGATCGCATTCTGC
>Contig57:6572163-6572263_0
TATTGAAGGTGGTGCAACCCCTTTGGGATTCTCTGAGGATGGTGGGGTCGTGTTCTTGGTGGGAGTGGATCGCATTCTGCGCGCATTTGATATTGGAACG
>Contig57:6572183-6572283_0
CTTTGGGATTCTCTGAGGATGGTGGGGTCGTGTTCTTGGTGGGAGTGGATCGCATTCTGCGCGCATTTGATATTGGAACGAAGAAGTTGAAGAAACTCGA
>Contig57:6623996-6624096_0
TTGGGTGGCACCTCTCTGAGAGTGAGAGAGAGGCAAGAGAGAGGAGGAGGAGAGCAAGAATGGGAAGATAGGTTGAAATCATAGTTTCTTTTTTCCTAGT
>Contig57:6624016-6624116_0
AGTGAGAGAGAGGCAAGAGAGAGGAGGAGGAGAGCAAGAATGGGAAGATAGGTTGAAATCATAGTTTCTTTTTTCCTAGTGATAAATATTTGGATAGAGG
>Contig57:6624036-6624136_0
GAGGAGGAGGAGAGCAAGAATGGGAAGATAGGTTGAAATCATAGTTTCTTTTTTCCTAGTGATAAATATTTGGATAGAGGAGTGAGAGCTGATTTGGTAT
>Contig57:6706014-6706114_0
CTTGTGTTCTGGCCTTAAATTTAATCATTTCAATAGCTTCTGTGAGAAGCAATAATGTTTAGCTTCTGTAAGAAGATGTAAAGTTTAGGTTCTTTGAAAA
>Contig57:6706034-6706134_0
TTAATCATTTCAATAGCTTCTGTGAGAAGCAATAATGTTTAGCTTCTGTAAGAAGATGTAAAGTTTAGGTTCTTTGAAAAGCTTCCTTGAGAAATTAGGA
>Contig57:6706054-6706154_0
TGTGAGAAGCAATAATGTTTAGCTTCTGTAAGAAGATGTAAAGTTTAGGTTCTTTGAAAAGCTTCCTTGAGAAATTAGGAGTATCTGTGGATCATCCATA
>Contig57:6747278-6747378_0
TATGTACTTGAAGGCTTCATCGACTGTCGGCCTCTCCCTCGCCCTAGCTTGCCACACGAAGAGCTTCCCTCCGGTCATGGAAGCGTACAGTTCCTTGAAC
>Contig57:6747298-6747398_0
CGACTGTCGGCCTCTCCCTCGCCCTAGCTTGCCACACGAAGAGCTTCCCTCCGGTCATGGAAGCGTACAGTTCCTTGAACTTCATGGCTATGTAGAAGTA
>Contig57:6747318-6747418_0
GCCCTAGCTTGCCACACGAAGAGCTTCCCTCCGGTCATGGAAGCGTACAGTTCCTTGAACTTCATGGCTATGTAGAAGTATGCTTGCTGTGCTAAGGACT
>Contig57:6826170-6826270_0
ATCCTTCTGTAGTAAAACTGAGAAACAATTTTGTACTAACACTGCTACTGTAATAAATGTACATTTTTCTCCCTTTTCATGCACAATAGTATTTTTTATT
>Contig57:6826190-6826290_0
AGAAACAATTTTGTACTAACACTGCTACTGTAATAAATGTACATTTTTCTCCCTTTTCATGCACAATAGTATTTTTTATTTATAGGTTATTGTTCATTTG
>Contig57:6826210-6826310_0
ACTGCTACTGTAATAAATGTACATTTTTCTCCCTTTTCATGCACAATAGTATTTTTTATTTATAGGTTATTGTTCATTTGTGTAGATTTTGATATACTAT
>Contig57:7266245-7266345_0
GCCACTCAGCAGCTTAGTCAATTTATGGCCAAGCCAACTACTGCTCATTGGAATGTAGCACTTCATGTGTTGCGCTATCTTAAAGGTTGTCCCTCTTTGG
>Contig57:7266265-7266365_0
ATTTATGGCCAAGCCAACTACTGCTCATTGGAATGTAGCACTTCATGTGTTGCGCTATCTTAAAGGTTGTCCCTCTTTGGGTCTTTTTTATCACACCAAT
>Contig57:7266285-7266385_0
CTGCTCATTGGAATGTAGCACTTCATGTGTTGCGCTATCTTAAAGGTTGTCCCTCTTTGGGTCTTTTTTATCACACCAATACTCCTTTTCAGCTTATTGC
>Contig57:7468841-7468941_0
CCTAAGAAAAAAGCTAAACACAATTCTTCTAGTCGACTGGACTGAACTTAGGCTATTAAAACAAGTAGTTGTAGAAAGTAGGCGAGATGAAGCTCGAATT
>Contig57:7468861-7468961_0
CAATTCTTCTAGTCGACTGGACTGAACTTAGGCTATTAAAACAAGTAGTTGTAGAAAGTAGGCGAGATGAAGCTCGAATTAAACACAGTAAACAAAACAT
>Contig57:7468881-7468981_0
ACTGAACTTAGGCTATTAAAACAAGTAGTTGTAGAAAGTAGGCGAGATGAAGCTCGAATTAAACACAGTAAACAAAACATTAAACAGGTTTATATATAGT
>Contig57:7975799-7975899_0
ATTCTCAGAGCTTTGTATATATAATAATAGTGTTATGGGACTATGGTGTAGTATTAAATTTACGCAAAAATTCTTTCACAAATCGTCTAGCTAGCGTACC
>Contig57:7975819-7975919_0
ATAATAATAGTGTTATGGGACTATGGTGTAGTATTAAATTTACGCAAAAATTCTTTCACAAATCGTCTAGCTAGCGTACCATAAATAGTAATTAGATTTA
>Contig57:7975839-7975939_0
CTATGGTGTAGTATTAAATTTACGCAAAAATTCTTTCACAAATCGTCTAGCTAGCGTACCATAAATAGTAATTAGATTTATTAATTATCTCAAATATTTA
>Contig57:8036330-8036430_0
AAGTGATTGTATGAGCTCTAAATTCAAACGTAGAACAAGAATTCAATCTCACAACTGCTAGAAAAAGTTCCCTAACTCGTCAAATACTATTTCCCTCAGC
>Contig57:8036350-8036450_0
AATTCAAACGTAGAACAAGAATTCAATCTCACAACTGCTAGAAAAAGTTCCCTAACTCGTCAAATACTATTTCCCTCAGCATTCTACCACTATTAAATTT
>Contig57:8036370-8036470_0
ATTCAATCTCACAACTGCTAGAAAAAGTTCCCTAACTCGTCAAATACTATTTCCCTCAGCATTCTACCACTATTAAATTTAGATCAACAGATTACTGAAA
>Contig57:8158338-8158438_0
GAGTTGTTTCCTGATGGCGTAATAGCAGGTTTCGGGGCCGCCGGAGTTATTATGCTCCGGTGGCCAGCCGTGGCTTTTGAGCAAGCCGAGGGCCTTCATG
>Contig57:8158358-8158458_0
AATAGCAGGTTTCGGGGCCGCCGGAGTTATTATGCTCCGGTGGCCAGCCGTGGCTTTTGAGCAAGCCGAGGGCCTTCATGAATCCGCCGTGGATCTTTCC
>Contig57:8158378-8158478_0
CCGGAGTTATTATGCTCCGGTGGCCAGCCGTGGCTTTTGAGCAAGCCGAGGGCCTTCATGAATCCGCCGTGGATCTTTCCGATTCCCGGAAGCTCGTACC
>Contig57:8217494-8217594_0
AGTTATGAATCTGTTCATTGTGGAGAGAGAATTTTCTGAATTGTTGTATTCTTCCCGGGACGAGATTTTTATTTTATTTGCCCATCTCATGTCTTAGATA
>Contig57:8217514-8217614_0
TGGAGAGAGAATTTTCTGAATTGTTGTATTCTTCCCGGGACGAGATTTTTATTTTATTTGCCCATCTCATGTCTTAGATATGCTCTTTTTGGTTATCCAT
>Contig57:8217534-8217634_0
TTGTTGTATTCTTCCCGGGACGAGATTTTTATTTTATTTGCCCATCTCATGTCTTAGATATGCTCTTTTTGGTTATCCATGCCTGTCTTCAAAAAGTTAA
>Contig57:8321453-8321553_0
TCATGGAAATTACTTTTATACACGGCTTATAAACTAATTGCCAACTCGAATTGCTTTGTATCAGTGGACGAGCTTTGTATTACTACAGCAGCAGTCCTCC
>Contig57:8321473-8321573_0
CACGGCTTATAAACTAATTGCCAACTCGAATTGCTTTGTATCAGTGGACGAGCTTTGTATTACTACAGCAGCAGTCCTCCAAATGGTGAACTATTAGCGG
>Contig57:8321493-8321593_0
CCAACTCGAATTGCTTTGTATCAGTGGACGAGCTTTGTATTACTACAGCAGCAGTCCTCCAAATGGTGAACTATTAGCGGAAAGACTTTTAATTTTTTAT
>Contig57:8414602-8414702_0
AGTTATACTTTTATAATTTTAAGGTATATCTAAAGTTCACCCATAATATAAACCATTGATTCGAACTCAGATGACACTGTTGGGTTACTTGGAAATTAAT
>Contig57:8414622-8414722_0
AAGGTATATCTAAAGTTCACCCATAATATAAACCATTGATTCGAACTCAGATGACACTGTTGGGTTACTTGGAAATTAATTTGTAGATGGCCATTAGAGG
>Contig57:8414642-8414742_0
CCATAATATAAACCATTGATTCGAACTCAGATGACACTGTTGGGTTACTTGGAAATTAATTTGTAGATGGCCATTAGAGGATATCAAAATCTACAAAATA
>Contig57:8444603-8444703_0
TAATGTTTTCAAATCCAGATCGGACATTGAACCGGTCATTTGAACAGGTCATCGGTTCGACCGGTTAAATCGTTTCTAAAAAATCGGACGATCCGTATGT
>Contig57:8444623-8444723_0
CGGACATTGAACCGGTCATTTGAACAGGTCATCGGTTCGACCGGTTAAATCGTTTCTAAAAAATCGGACGATCCGTATGTATATATATATATATATATAT
>Contig57:8444643-8444743_0
TGAACAGGTCATCGGTTCGACCGGTTAAATCGTTTCTAAAAAATCGGACGATCCGTATGTATATATATATATATATATATATATATATATATAGGGAACG
>Contig57:8529331-8529431_0
TCGACGACGGCGTCGGTGCTGGTGGTGCAGCAGTACCGGAGCCAGTTGACCGGGCATGCGTTGATATCGTTGAAAGAAGATGGGTCGACCACGGAAACTT
>Contig57:8529351-8529451_0
GGTGGTGCAGCAGTACCGGAGCCAGTTGACCGGGCATGCGTTGATATCGTTGAAAGAAGATGGGTCGACCACGGAAACTTCGGATTCTCCATGAAAGCTT
>Contig57:8529371-8529471_0
GCCAGTTGACCGGGCATGCGTTGATATCGTTGAAAGAAGATGGGTCGACCACGGAAACTTCGGATTCTCCATGAAAGCTTAGAGTCGACGACGAAAGATT
>Contig57:8600652-8600752_0
TTTCTCAGCCTCCCCGTGTAGGGGTAGAGCTCAACCAAGGTCCGGCCGAGCGTCGCCTTCAGCACCGCCATATCGAAGAAGTTTGCAGCACTGTCGGGGC
>Contig57:8600672-8600772_0
GGGGTAGAGCTCAACCAAGGTCCGGCCGAGCGTCGCCTTCAGCACCGCCATATCGAAGAAGTTTGCAGCACTGTCGGGGCGGTAGAAGTTCACGCAGAGA
>Contig57:8600692-8600792_0
TCCGGCCGAGCGTCGCCTTCAGCACCGCCATATCGAAGAAGTTTGCAGCACTGTCGGGGCGGTAGAAGTTCACGCAGAGAGAATGGTAGGTGGCCGGAAA
>Contig57:8653887-8653987_0
CATCGTCCTCCGAAGAGTTTTGAACAGAACAAACGGATCTTTAGGATCGTCGTCGGAGCTCAGGCCATCAGGGACTGATGTCAACACTATGCCATCGTCA
>Contig57:8653927-8654027_0
TTAGGATCGTCGTCGGAGCTCAGGCCATCAGGGACTGATGTCAACACTATGCCATCGTCATCTTCATCAGAAATTTTTGCAGCAGAAAGTAGTTTGTCAT
>Contig57:8895821-8895921_0
ATGGCGGTGCCCAGAATTAGTAGAGCTGCCAGAGGAGATCAAATATCTGCACAATCTTCAATCAGTTATATTAGATGATCTTCCGAAGATGGCGTGCTTA
>Contig57:8895841-8895941_0
TAGAGCTGCCAGAGGAGATCAAATATCTGCACAATCTTCAATCAGTTATATTAGATGATCTTCCGAAGATGGCGTGCTTACCTGAAGCCTTACACCACCT
>Contig57:8895861-8895961_0
AAATATCTGCACAATCTTCAATCAGTTATATTAGATGATCTTCCGAAGATGGCGTGCTTACCTGAAGCCTTACACCACCTCTCCTCACTCAGATATCTAT
>Contig57:9364551-9364651_0
GGTATAAAGTTCCCATGTTTGGCAGACAATCACAAGTAATCTAGTAAATTATTGCACCAATTCCATGATATATGCATTTTTCTACCTGTTGCATTTGTCC
>Contig57:9364571-9364671_0
GGCAGACAATCACAAGTAATCTAGTAAATTATTGCACCAATTCCATGATATATGCATTTTTCTACCTGTTGCATTTGTCCTAACTGAGAAAGTTGGTGCA
>Contig57:9364591-9364691_0
CTAGTAAATTATTGCACCAATTCCATGATATATGCATTTTTCTACCTGTTGCATTTGTCCTAACTGAGAAAGTTGGTGCAATTCCCACTCACGTAAATTA
>Contig57:9531449-9531549_0
TGAAGATGCTCTCAAGTTTATTTATTTATTTATTTATTTTATTTTTATTTATTTATGGGAAAATAAAGTTTATTGAGAACAAGAGGCACAAGAATTGCAC
>Contig57:9531469-9531569_0
TTTATTTATTTATTTATTTTATTTTTATTTATTTATGGGAAAATAAAGTTTATTGAGAACAAGAGGCACAAGAATTGCACAGTAGTTCAGCAATACAACA
>Contig57:9531489-9531589_0
ATTTTTATTTATTTATGGGAAAATAAAGTTTATTGAGAACAAGAGGCACAAGAATTGCACAGTAGTTCAGCAATACAACAAGATCGAAAATCAGCTAGCC
>Contig57:9607112-9607212_0
AGTTTATTCCGAATTTTGAACATATACACAAAATCTTACAGATTGTAATAGCAACTCCTGGGCTAGGAGTATTCAAATTAAGAACTACTGTAATTAACAG
>Contig57:9607132-9607232_0
CATATACACAAAATCTTACAGATTGTAATAGCAACTCCTGGGCTAGGAGTATTCAAATTAAGAACTACTGTAATTAACAGAGTTTAACACACTTATTTTC
>Contig57:9607152-9607252_0
GATTGTAATAGCAACTCCTGGGCTAGGAGTATTCAAATTAAGAACTACTGTAATTAACAGAGTTTAACACACTTATTTTCACTTGGGTGACAAAGTATTC
>Contig57:9651464-9651564_0
TCGCAACTACGTGTAACCCAATAGAGATTTTCAGCAATTCCGAATCCGAACAGTTGAATTTTTTTAACTGGGAAAAGAAACAAATCACTAATGTCTGGAG
>Contig57:9651484-9651584_0
ATAGAGATTTTCAGCAATTCCGAATCCGAACAGTTGAATTTTTTTAACTGGGAAAAGAAACAAATCACTAATGTCTGGAGAAACGTAGGGCCATTACTGT
>Contig57:9651504-9651604_0
CGAATCCGAACAGTTGAATTTTTTTAACTGGGAAAAGAAACAAATCACTAATGTCTGGAGAAACGTAGGGCCATTACTGTTATTTAGTAGATATAGGGGT
>Contig57:9713455-9713555_0
TTCCAGAGGTTCTTCGTCCATTCATGGGCGGGAAATCCTTCATTCCCTTCGTCCCCCCTACCAAAGGGAAGTTGATGGAGATGAAGCAGTGCACCTCTTC
>Contig57:9713475-9713575_0
TTCATGGGCGGGAAATCCTTCATTCCCTTCGTCCCCCCTACCAAAGGGAAGTTGATGGAGATGAAGCAGTGCACCTCTTCCTTGAAACGTGGGAAATCTA
>Contig57:9713495-9713595_0
CATTCCCTTCGTCCCCCCTACCAAAGGGAAGTTGATGGAGATGAAGCAGTGCACCTCTTCCTTGAAACGTGGGAAATCTATAGAATATATAAAAGCTGAA
>Contig57:9793991-9794091_0
AAAAATGGGAGAACATGTTGAGGGAGAAACAATGGCCGAAACAGTAGCGAGAGCAGAAGAATTGATGAAGTCCGCCATGAAAGGCAACGATGCCTCCCAC
>Contig57:9794011-9794111_0
AGGGAGAAACAATGGCCGAAACAGTAGCGAGAGCAGAAGAATTGATGAAGTCCGCCATGAAAGGCAACGATGCCTCCCACGACGCTGCCCATGCGTTTAG
>Contig57:9794031-9794131_0
ACAGTAGCGAGAGCAGAAGAATTGATGAAGTCCGCCATGAAAGGCAACGATGCCTCCCACGACGCTGCCCATGCGTTTAGAGTGAGAGACCTCGCACTCT
>Contig57:9857410-9857510_0
TGAGAATCCCTGTGACACCCTCAATCCCTTTAACAAGATCCATGTACTGTGGCTTGTTATTACCAAAATCATTAATCATATAAAGTTTGTATATGGAATC
>Contig57:9857430-9857530_0
TCAATCCCTTTAACAAGATCCATGTACTGTGGCTTGTTATTACCAAAATCATTAATCATATAAAGTTTGTATATGGAATCGGACTCGTTTATGAGCCTTG
>Contig57:9857450-9857550_0
CATGTACTGTGGCTTGTTATTACCAAAATCATTAATCATATAAAGTTTGTATATGGAATCGGACTCGTTTATGAGCCTTGGAAAGTCACAGGCAAGATGG
>Contig57:9912771-9912871_0
GGGAGTTCTCAAGATGGTCCTCACAGAAGGGCAGATTATATGAAGGACCTAGGGCCACAGATGCCTAGCCCTCAACATGGAAATGGGAAGAGTAGATCTG
>Contig57:9912791-9912891_0
TCACAGAAGGGCAGATTATATGAAGGACCTAGGGCCACAGATGCCTAGCCCTCAACATGGAAATGGGAAGAGTAGATCTGCTGGGGCATCTACTGTTACA
>Contig57:9912811-9912911_0
TGAAGGACCTAGGGCCACAGATGCCTAGCCCTCAACATGGAAATGGGAAGAGTAGATCTGCTGGGGCATCTACTGTTACACCTGAACATCATAAATGGGT
>Contig57:10010046-10010146_0
ACATTATCATACATGATTTTTCCATCAAGTAGTTACACATGGTATATGTTTCAGGAGAAGTTGATGATGCTATTTGTTTGACTTTTATTATTGTTTGATT
>Contig57:10010066-10010166_0
TCCATCAAGTAGTTACACATGGTATATGTTTCAGGAGAAGTTGATGATGCTATTTGTTTGACTTTTATTATTGTTTGATTCAATAGATGGCATGAAAATG
>Contig57:10010086-10010186_0
GGTATATGTTTCAGGAGAAGTTGATGATGCTATTTGTTTGACTTTTATTATTGTTTGATTCAATAGATGGCATGAAAATGACAGATTTTATTATTATGGT
>Contig57:10048165-10048265_0
TTACTCATTTTTCTTTTTTTGAGAATAGTTTAGTAATTTAATGTCTATATAGGTTTTATATATTTGATATACGTACGACAAGATTTTTTTAATCTATACT
>Contig57:10048185-10048285_0
GAGAATAGTTTAGTAATTTAATGTCTATATAGGTTTTATATATTTGATATACGTACGACAAGATTTTTTTAATCTATACTTCTAAAAAATTACGATAAAA
>Contig57:10048205-10048305_0
ATGTCTATATAGGTTTTATATATTTGATATACGTACGACAAGATTTTTTTAATCTATACTTCTAAAAAATTACGATAAAAATTATTGTTACTTTACACGT
>Contig57:10095993-10096093_0
CTTCTAATACATCCGTATAAGTAAAAATGTTAATTTTGAAAATATTTTTAACACGTGACAATTATCTCACAGTGCAATAAAAAATGCAACCGCGAATCGC
>Contig57:10096013-10096113_0
GTAAAAATGTTAATTTTGAAAATATTTTTAACACGTGACAATTATCTCACAGTGCAATAAAAAATGCAACCGCGAATCGCAATAAAAAATCCAAATCGGC
>Contig57:10096033-10096133_0
AATATTTTTAACACGTGACAATTATCTCACAGTGCAATAAAAAATGCAACCGCGAATCGCAATAAAAAATCCAAATCGGCTTATTGTAGTCCTCACTACT
>Contig57:10175510-10175610_0
CGTTTTTACTCAGCTCTGTGTAACTTACGAAAGAAATCGACCGTCTACCCTCTCGGCAAAATCGACCGCTGGCGCTGGGCGACAAATCGAAGGGAAGAAC
>Contig57:10175530-10175630_0
TAACTTACGAAAGAAATCGACCGTCTACCCTCTCGGCAAAATCGACCGCTGGCGCTGGGCGACAAATCGAAGGGAAGAACTTGGGCGTAAAGGAAAGGAT
>Contig57:10175550-10175650_0
CCGTCTACCCTCTCGGCAAAATCGACCGCTGGCGCTGGGCGACAAATCGAAGGGAAGAACTTGGGCGTAAAGGAAAGGATTTGGGAGCCCGACCTTAAAA
>Contig57:10207498-10207598_0
GAGACACTCGGAGTCCATTCGCACGAGTTGATCGTGCGTCGGCTTCTCGTCTTTCTGCTGCTGCTGCGGTTCGTTCTCCTTCTGCTCCTCCAAGTACATC
>Contig57:10207518-10207618_0
GCACGAGTTGATCGTGCGTCGGCTTCTCGTCTTTCTGCTGCTGCTGCGGTTCGTTCTCCTTCTGCTCCTCCAAGTACATCTCCTCCACCATCGGCTTCCA
>Contig57:10207538-10207638_0
GGCTTCTCGTCTTTCTGCTGCTGCTGCGGTTCGTTCTCCTTCTGCTCCTCCAAGTACATCTCCTCCACCATCGGCTTCCACAGCCTCACCCTCGCATTTA
>Contig57:10567555-10567655_0
CAACACATCATTGATTGCGGTGGGAATATCGGAAGGCCAATCTGCATCGACGTTGGTATCGTGGTCGGCTGTCGCAAGTGGAACAATCTCAAACATTTAT
>Contig57:10567575-10567675_0
TGGGAATATCGGAAGGCCAATCTGCATCGACGTTGGTATCGTGGTCGGCTGTCGCAAGTGGAACAATCTCAAACATTTATGTATTTCCTTGGTGGAGTCT
>Contig57:10567595-10567695_0
TCTGCATCGACGTTGGTATCGTGGTCGGCTGTCGCAAGTGGAACAATCTCAAACATTTATGTATTTCCTTGGTGGAGTCTGATGGCTGCAAATGTGCGGA
>Contig57:10621452-10621552_0
TTATCTATTTGTAGTTGTTTCCGGGGTCCTACGTTTCGACAACGAAAAAGTGTTTCCCTGATTCCATCTCGTTAAGAATGGCAGTTAAGAAGAAAAAATT
>Contig57:10621472-10621572_0
CCGGGGTCCTACGTTTCGACAACGAAAAAGTGTTTCCCTGATTCCATCTCGTTAAGAATGGCAGTTAAGAAGAAAAAATTGTGTACCACAGGTTAGCGTC
>Contig57:10621492-10621592_0
AACGAAAAAGTGTTTCCCTGATTCCATCTCGTTAAGAATGGCAGTTAAGAAGAAAAAATTGTGTACCACAGGTTAGCGTCTTTATTTTAGCTTTTGTTTT
>Contig57:11003321-11003421_0
CTTATCACATGGTATCAGTCATCCCACCATAACCCTAGCCGTTTTATTATTTTTCTCGATGGCTCCTTCATCTCCCTCTGAAACTCTCCCGTTCTCTACT
>Contig57:11003341-11003441_0
ATCCCACCATAACCCTAGCCGTTTTATTATTTTTCTCGATGGCTCCTTCATCTCCCTCTGAAACTCTCCCGTTCTCTACTCTAATTCACATGCTTACTAT
>Contig57:11003361-11003461_0
GTTTTATTATTTTTCTCGATGGCTCCTTCATCTCCCTCTGAAACTCTCCCGTTCTCTACTCTAATTCACATGCTTACTATGAAACTATCCTCTACAAATT
>Contig57:11740211-11740311_0
GAAAGGGAATGGAGTTCAGCTCCTTCTTCCCCTTGGCAGCTGCTGCGGCTTTTCCTCCTCTTGAGAGCCATAGCTTCACCCTCCCTTCTTACTTCTTGTT
>Contig57:11740231-11740331_0
TCCTTCTTCCCCTTGGCAGCTGCTGCGGCTTTTCCTCCTCTTGAGAGCCATAGCTTCACCCTCCCTTCTTACTTCTTGTTGCAGCCCTTTTCACTCTCCC
>Contig57:11740251-11740351_0
TGCTGCGGCTTTTCCTCCTCTTGAGAGCCATAGCTTCACCCTCCCTTCTTACTTCTTGTTGCAGCCCTTTTCACTCTCCCTCACTCTCTATTTTCTGTGT
>Contig57:11847072-11847172_0
TGAGAATTAATAGGTATATATTTCATGGTATGACTCTTCATCTTCAAGAATTAATAGGCATATATTTTTTCGATTTTTTATCCGATTTTTTTTAGTTCGA
>Contig57:11847092-11847192_0
TTTCATGGTATGACTCTTCATCTTCAAGAATTAATAGGCATATATTTTTTCGATTTTTTATCCGATTTTTTTTAGTTCGATCACTGATGTCACTTAAATT
>Contig57:11847112-11847212_0
TCTTCAAGAATTAATAGGCATATATTTTTTCGATTTTTTATCCGATTTTTTTTAGTTCGATCACTGATGTCACTTAAATTTACAATTGTGTTATTTTCTG
>Contig57:12251783-12251883_0
CTGTGGTTGATTTTTGGGCAGAGTTGTAGTGTCATGGTGGGGTCTGTTTTGGGTGTGTTGGTGCATGGTAGCAGCCTCTTCAACCTGTTCAAGATTGTCA
>Contig57:12251803-12251903_0
GAGTTGTAGTGTCATGGTGGGGTCTGTTTTGGGTGTGTTGGTGCATGGTAGCAGCCTCTTCAACCTGTTCAAGATTGTCAAAAGCCTGGAATTTGTTAGA
>Contig57:12251823-12251923_0
GGTCTGTTTTGGGTGTGTTGGTGCATGGTAGCAGCCTCTTCAACCTGTTCAAGATTGTCAAAAGCCTGGAATTTGTTAGATAGATCAATTCCATTTTGCT
>Contig57:12490618-12490718_0
AAAGCATAAAAATTCAAAATTTAAATTAAAAAAAAAAAAAAAGCCCTTCATATAGAAGAAAAACTTATGCACAGGATTTATCTTACACTTTGCTCCATTG
>Contig57:12490638-12490738_0
TTAAATTAAAAAAAAAAAAAAAGCCCTTCATATAGAAGAAAAACTTATGCACAGGATTTATCTTACACTTTGCTCCATTGTTAAACAAAAATCAGTCATC
>Contig57:12490658-12490758_0
AAGCCCTTCATATAGAAGAAAAACTTATGCACAGGATTTATCTTACACTTTGCTCCATTGTTAAACAAAAATCAGTCATCAAATAAATTCCTCTGTACCT
>Contig57:12594863-12594963_0
AGTGCGACAACTTCAAAAGACTGGAGGGAGTATGTATTACTATTTTCTTAGTTTTTTAGTTTTTTAGTTGCACTCGCATTTTTTTAGTTTTTCAATTTTA
>Contig57:12594883-12594983_0
CTGGAGGGAGTATGTATTACTATTTTCTTAGTTTTTTAGTTTTTTAGTTGCACTCGCATTTTTTTAGTTTTTCAATTTTAATAGTCAAAATTGTACTTGT
>Contig57:12594903-12595003_0
TATTTTCTTAGTTTTTTAGTTTTTTAGTTGCACTCGCATTTTTTTAGTTTTTCAATTTTAATAGTCAAAATTGTACTTGTATTTTATGTCTTGTGATTGA
>Contig57:12658357-12658457_0
TGATAAGGACTAGGAAGATGACCATCAACATGAGATGATCTCCTTGTTCAAAAGACTATTGCAAGACTTGGGCAGATACCTGACCTTGAGCTTGAGGATG
>Contig57:12658377-12658477_0
ACCATCAACATGAGATGATCTCCTTGTTCAAAAGACTATTGCAAGACTTGGGCAGATACCTGACCTTGAGCTTGAGGATGCTAATAAGGATCAAAAAGAC
>Contig57:12658397-12658497_0
TCCTTGTTCAAAAGACTATTGCAAGACTTGGGCAGATACCTGACCTTGAGCTTGAGGATGCTAATAAGGATCAAAAAGACCAAACCAAAAATAATAAGAG
>Contig57:12670752-12670852_0
TTTAAGGTAGTTTGAATGCTGGCTTGTATGGAATGAGCTATACATGTAAGAAAAGAGTGCCAAAACTGATAATTGGTTAAAATTTATTTTGCCGGTCACT
>Contig57:12670772-12670872_0
GGCTTGTATGGAATGAGCTATACATGTAAGAAAAGAGTGCCAAAACTGATAATTGGTTAAAATTTATTTTGCCGGTCACTACTAAGAATATATGATGTAT
>Contig57:12670792-12670892_0
TACATGTAAGAAAAGAGTGCCAAAACTGATAATTGGTTAAAATTTATTTTGCCGGTCACTACTAAGAATATATGATGTATTCAAGTCATCTATATATATA
>Contig57:12779469-12779569_0
GTCATAAGTTTCAGAGACACACTAAAACACAAAGTAAGTAAGTGAAAAGCGAAAAGTACTTAATAAGGACCCGCAGAAACCCTAATCATTTATTGAGAAC
>Contig57:12779489-12779589_0
ACTAAAACACAAAGTAAGTAAGTGAAAAGCGAAAAGTACTTAATAAGGACCCGCAGAAACCCTAATCATTTATTGAGAACAATCATCAATCTCCTTCTCC
>Contig57:12779509-12779609_0
AGTGAAAAGCGAAAAGTACTTAATAAGGACCCGCAGAAACCCTAATCATTTATTGAGAACAATCATCAATCTCCTTCTCCCTCTCCAAAGCTGAGAAGCT
>Contig57:12809047-12809147_0
TTGTGGAATTAGGGTTTTTGGATTGAGGAGGAGGAGAAAAGATGGCTAATGCTATGGTGGATAGAGCTACGAGCGATATGCTAATTAGGCCGGAGTGGGC
>Contig57:12809067-12809167_0
GATTGAGGAGGAGGAGAAAAGATGGCTAATGCTATGGTGGATAGAGCTACGAGCGATATGCTAATTAGGCCGGAGTGGGCTATGAATATTGAGATCTGTG
>Contig57:12809087-12809187_0
GATGGCTAATGCTATGGTGGATAGAGCTACGAGCGATATGCTAATTAGGCCGGAGTGGGCTATGAATATTGAGATCTGTGATATTTGCAATCACAATCTT
>Contig57:12907731-12907831_0
CCTAACATGATTAAACTGGGAAAATGGCCCACTATATCATAAACTATAGGTGGAAAAATATTATCATGATTTTGAGTGAAAAAAAAAATTAAGAAAATGG
>Contig57:12907751-12907851_0
AAAATGGCCCACTATATCATAAACTATAGGTGGAAAAATATTATCATGATTTTGAGTGAAAAAAAAAATTAAGAAAATGGCTACTCAAAGAAAACATTTC
>Contig57:12907771-12907871_0
AAACTATAGGTGGAAAAATATTATCATGATTTTGAGTGAAAAAAAAAATTAAGAAAATGGCTACTCAAAGAAAACATTTCCTATTCATCAAAGAAAACAT
>Contig57:12936287-12936387_0
TAGGAGGAGGAGGAGAAGACCCATCGAAAAGTGATATAAAATTCTGACTCCTGAAAAGAGGCTCAATCTGAGCATGCCACAATCAATAATTGGTAGAGGA
>Contig57:12936307-12936407_0
CCATCGAAAAGTGATATAAAATTCTGACTCCTGAAAAGAGGCTCAATCTGAGCATGCCACAATCAATAATTGGTAGAGGATAGTTTGATATTAACCATGT
>Contig57:12936327-12936427_0
ATTCTGACTCCTGAAAAGAGGCTCAATCTGAGCATGCCACAATCAATAATTGGTAGAGGATAGTTTGATATTAACCATGTGAATCATGGTGGAGAGAGGA
>Contig57:13008687-13008787_0
TAAAGATCTACACAGAAACAGATCAAGAAAATCAATTATCTAACTTATAACAACTAACATGATCTACCATGTTGTGACCACATACCGAAGTAATAATAAG
>Contig57:13008707-13008807_0
GATCAAGAAAATCAATTATCTAACTTATAACAACTAACATGATCTACCATGTTGTGACCACATACCGAAGTAATAATAAGTCCTCTGCAAAACAAGAATT
>Contig57:13008727-13008827_0
TAACTTATAACAACTAACATGATCTACCATGTTGTGACCACATACCGAAGTAATAATAAGTCCTCTGCAAAACAAGAATTTGTAAAGCCAAAAGCCCTGC
>Contig57:13086020-13086120_0
CTAAGATGTGAATTCATCCACGAGCAAAACAGGTATAAAAAATAAAAAATAACAAATTATAATAATACGTAATGCTAGAATCATAAAAGAAAAATGCGGG
>Contig57:13086040-13086140_0
CGAGCAAAACAGGTATAAAAAATAAAAAATAACAAATTATAATAATACGTAATGCTAGAATCATAAAAGAAAAATGCGGGTAAACTGGTTTCATTCTTGT
>Contig57:13086060-13086160_0
AATAAAAAATAACAAATTATAATAATACGTAATGCTAGAATCATAAAAGAAAAATGCGGGTAAACTGGTTTCATTCTTGTTGAAGAGTACCAAGTAGTAT
>Contig57:13151011-13151111_0
AAACACAGTCTGGCCCCATGATTTCCACACAGGATGGAGTTATTGTGTCACAATTCCTTCATGGAGCATATTGGCTGAATCAAGAGTTTCCGAATCTGTA
>Contig57:13151031-13151131_0
ATTTCCACACAGGATGGAGTTATTGTGTCACAATTCCTTCATGGAGCATATTGGCTGAATCAAGAGTTTCCGAATCTGTAGTGGTAAAGATATCTATGTG
>Contig57:13151051-13151151_0
TATTGTGTCACAATTCCTTCATGGAGCATATTGGCTGAATCAAGAGTTTCCGAATCTGTAGTGGTAAAGATATCTATGTGGCTTATTTTATTAGTTGCAG
>Contig57:13198658-13198758_0
TTCTCAAAATCTGATCATTTCACCCTTTGTCGGTCGATTTATCGTTGCTGGTTTGTGCGAAGAACTGCCAGTTCCTCCCTTTGATTCCATCGGTAATGTG
>Contig57:13198678-13198778_0
CACCCTTTGTCGGTCGATTTATCGTTGCTGGTTTGTGCGAAGAACTGCCAGTTCCTCCCTTTGATTCCATCGGTAATGTGAGTTCATCATTTTTTTTTTC
>Contig57:13198698-13198798_0
ATCGTTGCTGGTTTGTGCGAAGAACTGCCAGTTCCTCCCTTTGATTCCATCGGTAATGTGAGTTCATCATTTTTTTTTTCCTTCAATTTTCTGTTGAGCT
>Contig57:13286736-13286836_0
AAAGTGATGAGTTCGCTTATGGAATCCCAACTACTTCTCAAGGATATCAATTCCAGGATCATGATTTATCAGGAGATAATTTAATTAGTTTCTCTATCGG
>Contig57:13286756-13286856_0
GGAATCCCAACTACTTCTCAAGGATATCAATTCCAGGATCATGATTTATCAGGAGATAATTTAATTAGTTTCTCTATCGGCAGCGGCGACAAAGAAGTGA
>Contig57:13286776-13286876_0
AGGATATCAATTCCAGGATCATGATTTATCAGGAGATAATTTAATTAGTTTCTCTATCGGCAGCGGCGACAAAGAAGTGAGCAAGAGAAACGGTCTTAAG
>Contig57:13325464-13325564_0
CTGTCAGGACTTCTCTTGCAATTTCCCAAGACATTTCATCCTTGTTCCTCCTTGCCATGGCGGTGTGGATGCTGGCGATGGGACCAGCGGAGCTGTTGAA
>Contig57:13325484-13325584_0
ATTTCCCAAGACATTTCATCCTTGTTCCTCCTTGCCATGGCGGTGTGGATGCTGGCGATGGGACCAGCGGAGCTGTTGAAGCTCGTGTGTGAACTGTTCG
>Contig57:13325504-13325604_0
CTTGTTCCTCCTTGCCATGGCGGTGTGGATGCTGGCGATGGGACCAGCGGAGCTGTTGAAGCTCGTGTGTGAACTGTTCGACAAAATGACTGAGCGGGAG
>Contig57:13383307-13383407_0
CTTTCTCTGCTGCTTTCTCTGTAATTCTCTTTTTCTTTCTCTGCGAACTATTTTGTTATGTTGCTTCCACAATTTCAACATGGTATCAAGAGCCCAGGTT
>Contig57:13383327-13383427_0
GTAATTCTCTTTTTCTTTCTCTGCGAACTATTTTGTTATGTTGCTTCCACAATTTCAACATGGTATCAAGAGCCCAGGTTGCTGCTGTGTCTCTGTTCCT
>Contig57:13383347-13383447_0
CTGCGAACTATTTTGTTATGTTGCTTCCACAATTTCAACATGGTATCAAGAGCCCAGGTTGCTGCTGTGTCTCTGTTCCTTATTGTTTTTCCTCTGCAAA
>Contig57:13448665-13448765_0
AGATCCGAACTCAGGCGTAGACTGCTGCGATTTCGTGATGAATGTCACCTTGTACGTGATCTTCTTCACACTGCTGTTGAACTCCAGTTTTGAAGGCTCC
>Contig57:13448685-13448785_0
ACTGCTGCGATTTCGTGATGAATGTCACCTTGTACGTGATCTTCTTCACACTGCTGTTGAACTCCAGTTTTGAAGGCTCCACCTTCACTTCCACTCCTTT
>Contig57:13448705-13448805_0
AATGTCACCTTGTACGTGATCTTCTTCACACTGCTGTTGAACTCCAGTTTTGAAGGCTCCACCTTCACTTCCACTCCTTTAAACGCCGACACCACCACGT
>Contig57:13512193-13512293_0
AAAATAAAGGCCACTGCGATAGCAGCTATAGCTGCAACTACAATAGCACTACTCTTTGGTTCTTCCATACTGCAGTCCATAATAATTCTGGGCACAGCGG
>Contig57:13512213-13512313_0
AGCAGCTATAGCTGCAACTACAATAGCACTACTCTTTGGTTCTTCCATACTGCAGTCCATAATAATTCTGGGCACAGCGGCCGATATACATAGTCATCAA
>Contig57:13512233-13512333_0
CAATAGCACTACTCTTTGGTTCTTCCATACTGCAGTCCATAATAATTCTGGGCACAGCGGCCGATATACATAGTCATCAACTGATTACAAGTGGTATCTT
>Contig57:13727290-13727390_0
TAGTTAATATACTAAAGTAGGATAGTTTCACTCCATATATTTTGATATTTGAGCCTTCTTTAATTTTTTAAAGACAAAGACTTGTATCAGCCCGGTCACA
>Contig57:13727310-13727410_0
GATAGTTTCACTCCATATATTTTGATATTTGAGCCTTCTTTAATTTTTTAAAGACAAAGACTTGTATCAGCCCGGTCACATAGTGCGACCAAGCCTTTTG
>Contig57:13765258-13765358_0
CTCCTTTCATGATTTTGACAAATAGCTTATGTTCAGTCCATTTAGATTTCAATAATAAAAAATGTGAAACAGTTGTTATCAGCTGTAGCTTTGCATGCAT
>Contig57:13765278-13765378_0
AATAGCTTATGTTCAGTCCATTTAGATTTCAATAATAAAAAATGTGAAACAGTTGTTATCAGCTGTAGCTTTGCATGCATGATGCATCTCTTCCAAATGA
>Contig57:13765298-13765398_0
TTTAGATTTCAATAATAAAAAATGTGAAACAGTTGTTATCAGCTGTAGCTTTGCATGCATGATGCATCTCTTCCAAATGAATTACTTAAATCATAAATGA
>Contig57:13828511-13828611_0
TATTTTTATAAAAAAAGAAGTTTATAAAACTAATAAAAAAATTAATACTACGAAGTAGTATTTGGTACATGATCGGAACACAATAATTGGTACTACACGA
>Contig57:13828531-13828631_0
TTTATAAAACTAATAAAAAAATTAATACTACGAAGTAGTATTTGGTACATGATCGGAACACAATAATTGGTACTACACGAATGCAGTAAACGACCAGTTC
>Contig57:13828551-13828651_0
ATTAATACTACGAAGTAGTATTTGGTACATGATCGGAACACAATAATTGGTACTACACGAATGCAGTAAACGACCAGTTCATAAGCTCAACAAAATGTGA
>Contig57:13889772-13889872_0
GTCGCGGTCGACGTCGTCGGCGAACCTGTCGGAGCTGCCGCGCTCGTCGTCTCGCCCCAATTTGCTCTCACGCGGCGCGTCCATGGGGCGCGTGCAGCTC
>Contig57:13889792-13889892_0
CGAACCTGTCGGAGCTGCCGCGCTCGTCGTCTCGCCCCAATTTGCTCTCACGCGGCGCGTCCATGGGGCGCGTGCAGCTCTCCGGCAGGGCAAATAACAT
>Contig57:13889812-13889912_0
CGCTCGTCGTCTCGCCCCAATTTGCTCTCACGCGGCGCGTCCATGGGGCGCGTGCAGCTCTCCGGCAGGGCAAATAACATTGCGAAGCCGGATGATTCGC
>Contig57:13946585-13946685_0
GGGTTTTGTGCGAGATTGAGTCGGAGCTGAAGAAATGGGCGTAATCGAGAACACTGAAAGACCTTGAGTAGCCATTTTCTTCACAATTTCTTCTGGCCAA
>Contig57:13946605-13946705_0
TCGGAGCTGAAGAAATGGGCGTAATCGAGAACACTGAAAGACCTTGAGTAGCCATTTTCTTCACAATTTCTTCTGGCCAAGCAGAATTTCTCCCAGATTC
>Contig57:13946625-13946725_0
GTAATCGAGAACACTGAAAGACCTTGAGTAGCCATTTTCTTCACAATTTCTTCTGGCCAAGCAGAATTTCTCCCAGATTCCGAAGAACAGACCTTTCCTT
>Contig57:14023808-14023908_0
CTAACCGATTTCTCAATCCACCCTTAAATTCAAAGACTAAACAACAAAACGTATATAATAATCCTACTTTTCGCAAGAGTGTTTCGCACAAGTTTTCACC
>Contig57:14023828-14023928_0
CCCTTAAATTCAAAGACTAAACAACAAAACGTATATAATAATCCTACTTTTCGCAAGAGTGTTTCGCACAAGTTTTCACCAACTGCTCTCCCTAATGCTG
>Contig57:14023848-14023948_0
ACAACAAAACGTATATAATAATCCTACTTTTCGCAAGAGTGTTTCGCACAAGTTTTCACCAACTGCTCTCCCTAATGCTGCCACTCTTGTGGAGCCAAAT
>Contig57:14080607-14080707_0
AGTTTTTTGTACAGTGTGTGCTGATCTGGTTCGTGGTGCCAAGGACAAAAGACTGAGGGTCAAGGGACCAGTCAGAATGCCTACAAAGGTTCTTCTCATT
>Contig57:14080627-14080727_0
CTGATCTGGTTCGTGGTGCCAAGGACAAAAGACTGAGGGTCAAGGGACCAGTCAGAATGCCTACAAAGGTTCTTCTCATTACTACCAGGAAGTCTCCCTG
>Contig57:14080647-14080747_0
AAGGACAAAAGACTGAGGGTCAAGGGACCAGTCAGAATGCCTACAAAGGTTCTTCTCATTACTACCAGGAAGTCTCCCTGTGGTGAAGGTAAACACTTTG
>Contig57:14144535-14144635_0
TATTGCCAGGTGTTCCGATGAAGATGATCTCAGAATTCCAGAAACCACAAAACTTTGAGAAGATTTGTTGTCTGTGATGCATGGTATTCTAATTGACCTA
>Contig57:14144555-14144655_0
AAGATGATCTCAGAATTCCAGAAACCACAAAACTTTGAGAAGATTTGTTGTCTGTGATGCATGGTATTCTAATTGACCTATGAAACAAAATAATTTCCTA
>Contig57:14144575-14144675_0
GAAACCACAAAACTTTGAGAAGATTTGTTGTCTGTGATGCATGGTATTCTAATTGACCTATGAAACAAAATAATTTCCTATACTAGAGAAACTATAAATC
>Contig57:14205151-14205251_0
GTTTGGTCACACATTCTTTGAAAATTTAAATGAAAAACCACGAACTTATAATAGCAAATAAACAATAACTAATAAACATAGTCACTACAGTCGGATTTGG
>Contig57:14205171-14205271_0
AAAATTTAAATGAAAAACCACGAACTTATAATAGCAAATAAACAATAACTAATAAACATAGTCACTACAGTCGGATTTGGTTTGAAGGGTCTGAAATTGC
>Contig57:14205191-14205291_0
CGAACTTATAATAGCAAATAAACAATAACTAATAAACATAGTCACTACAGTCGGATTTGGTTTGAAGGGTCTGAAATTGCTAGATTATGCAATTAAATGT
>Contig57:14254102-14254202_0
ATTCTACTCGACTCAGAACTACTGCAAATCAAGAGTGTGTGTGTGTGTGTGTGTGTGTGTGTGTGTGTGTGCGCTCACCTCCATGTGAAAGAAGTAAGTT
>Contig57:14254122-14254222_0
ACTGCAAATCAAGAGTGTGTGTGTGTGTGTGTGTGTGTGTGTGTGTGTGTGCGCTCACCTCCATGTGAAAGAAGTAAGTTAACAGTCTGATCTAGCCCTC
>Contig57:14254142-14254242_0
GTGTGTGTGTGTGTGTGTGTGTGTGTGTGTGCGCTCACCTCCATGTGAAAGAAGTAAGTTAACAGTCTGATCTAGCCCTCTCTTTGCAGCATGGTGTAAA
>Contig57:14360227-14360327_0
AGAGAGAGAATCAGACTTCCGGAGAGAGAGAGAGAGGCGAAGGCATTCACTCTGAATTAGTATTAGTTCTTAAATCCCAGGTAAATCAATCCTATCCATT
>Contig57:14360247-14360347_0
GGAGAGAGAGAGAGAGGCGAAGGCATTCACTCTGAATTAGTATTAGTTCTTAAATCCCAGGTAAATCAATCCTATCCATTATCTTTATTCATAATTTTAT
>Contig57:14360267-14360367_0
AGGCATTCACTCTGAATTAGTATTAGTTCTTAAATCCCAGGTAAATCAATCCTATCCATTATCTTTATTCATAATTTTATTGTTATTACTTGAACCTGTT
>Contig57:14391093-14391193_0
GGTGAAGAAGACGAGTGCTGCCGGGTACCAGGAGAAGGCTCCAGCCAAGGTCCGTGAGGAAAATGCAAAGAAACTCGCTTCCTTATTGAAAGAAATCTTG
>Contig57:14391113-14391213_0
CCGGGTACCAGGAGAAGGCTCCAGCCAAGGTCCGTGAGGAAAATGCAAAGAAACTCGCTTCCTTATTGAAAGAAATCTTGTCGTTCAAGGAAGAGAGCGA
>Contig57:14391133-14391233_0
CCAGCCAAGGTCCGTGAGGAAAATGCAAAGAAACTCGCTTCCTTATTGAAAGAAATCTTGTCGTTCAAGGAAGAGAGCGAACGCCTTGAAATGGAAACTT
>Contig57:14485556-14485656_0
TATTTGTTTCTCAGAACCCAATCCAGGAAACTCCCCTATATCATGTTCGTTGAGTGGTTTAAATTTGTCATGCAAACCAACAGCAAACTCATCTGGGCTT
>Contig57:14485576-14485676_0
ATCCAGGAAACTCCCCTATATCATGTTCGTTGAGTGGTTTAAATTTGTCATGCAAACCAACAGCAAACTCATCTGGGCTTGTTCCGCCACTTTGAAAGTA
>Contig57:14485596-14485696_0
TCATGTTCGTTGAGTGGTTTAAATTTGTCATGCAAACCAACAGCAAACTCATCTGGGCTTGTTCCGCCACTTTGAAAGTAGTCGGCAATCTGCACATAAG
>Contig57:14521181-14521281_0
ATTCTTGTATATTATTAGTGTATATAAATACACACATTACAAGCGCCTTAACCAATACCAGAATAGCAGTAGCAGTAGCAATTAATATTAATTTGAGCGA
>Contig57:14521201-14521301_0
TATATAAATACACACATTACAAGCGCCTTAACCAATACCAGAATAGCAGTAGCAGTAGCAATTAATATTAATTTGAGCGATGGGTCTCTCTAATTATTTT
>Contig57:14521221-14521321_0
AAGCGCCTTAACCAATACCAGAATAGCAGTAGCAGTAGCAATTAATATTAATTTGAGCGATGGGTCTCTCTAATTATTTTGGGGTTTTGATTGGGATTTG
>Contig57:14561578-14561678_0
CAAATTGGTTGGTCTCCAGCAAGACCCATGAAGAACTCAAAACGGTGTGGACTATTCTTTTCAATTTCAACTAATGCTGAAATATCTGTATCAGCAGCCT
>Contig57:14561598-14561698_0
AAGACCCATGAAGAACTCAAAACGGTGTGGACTATTCTTTTCAATTTCAACTAATGCTGAAATATCTGTATCAGCAGCCTGCACCCAAAGATATCTAAGA
>Contig57:14561618-14561718_0
AACGGTGTGGACTATTCTTTTCAATTTCAACTAATGCTGAAATATCTGTATCAGCAGCCTGCACCCAAAGATATCTAAGAAAGTACACTTTGGATTTTAT
>Contig57:14689052-14689152_0
AACAAAGCCGTCTAATATTTATTAAGTAATCATTTGGTTCAAATAATTAAAAGAATGGAAAAAGAATGATATCAAATCATGGGGAATAACATTCTCAAAA
>Contig57:14689072-14689172_0
ATTAAGTAATCATTTGGTTCAAATAATTAAAAGAATGGAAAAAGAATGATATCAAATCATGGGGAATAACATTCTCAAAAAAAAAAAAAATCATGGGGAA
>Contig57:14689092-14689192_0
AAATAATTAAAAGAATGGAAAAAGAATGATATCAAATCATGGGGAATAACATTCTCAAAAAAAAAAAAAATCATGGGGAATAACAATAATTGTTAATTTT
>Contig57:14927372-14927472_0
GGATTCCCTCAGCCGGATAGGGAGTGTGTTAGGGAAGCCTATATGCACGGATGAATATACTTCTCTGCAATCCCGGATATCCTATGCTAGGATGCTGATT
>Contig57:14927392-14927492_0
GGAGTGTGTTAGGGAAGCCTATATGCACGGATGAATATACTTCTCTGCAATCCCGGATATCCTATGCTAGGATGCTGATTGAAATCGATATAACTCAGCC
>Contig57:14927412-14927512_0
ATATGCACGGATGAATATACTTCTCTGCAATCCCGGATATCCTATGCTAGGATGCTGATTGAAATCGATATAACTCAGCCACTGCAGTATAGAATTCAAA
>Contig57:15163372-15163472_0
GAGGTTCGGCGGCGGGGACTCCTTCGCGCCTCCGGTCATGACACGCGTTCGTTCGCCGCGCTGGCTATGGTTGGATTTCTGATTTTAGGGCAACCACAAT
>Contig57:15163392-15163492_0
CCTTCGCGCCTCCGGTCATGACACGCGTTCGTTCGCCGCGCTGGCTATGGTTGGATTTCTGATTTTAGGGCAACCACAATTACAATGGAGAGAATTAGAA
>Contig57:15163412-15163512_0
ACACGCGTTCGTTCGCCGCGCTGGCTATGGTTGGATTTCTGATTTTAGGGCAACCACAATTACAATGGAGAGAATTAGAAAGCAAAACCAATTACAGTAG
>Contig57:15210614-15210714_0
TATACTGTGTGTGTGTGTGTTTTTGTCTGCTTGTTTAACAGTTTATATTATCACTCACTCCCAAGCATTAGCAGAGGAGCAGAGAACCAATTCTCTCTCT
>Contig57:15210634-15210734_0
TTTTGTCTGCTTGTTTAACAGTTTATATTATCACTCACTCCCAAGCATTAGCAGAGGAGCAGAGAACCAATTCTCTCTCTACTGCTTTCTCTCTTGGAAA
>Contig57:15210654-15210754_0
GTTTATATTATCACTCACTCCCAAGCATTAGCAGAGGAGCAGAGAACCAATTCTCTCTCTACTGCTTTCTCTCTTGGAAATACAAAGGATGACGAAATGG
>Contig57:15261823-15261923_0
GTTGCTAAATTTCTCTTCCTTTGCAGATTCCGGTGATAAAGAAGATGACGAAGCATCGCGGCTGCTGCTACTTCGGTTACCGCCACCGCTCTGCGTCACT
>Contig57:15261843-15261943_0
TTGCAGATTCCGGTGATAAAGAAGATGACGAAGCATCGCGGCTGCTGCTACTTCGGTTACCGCCACCGCTCTGCGTCACTCGTCGTGGACTATTATTCAG
>Contig57:15261863-15261963_0
GAAGATGACGAAGCATCGCGGCTGCTGCTACTTCGGTTACCGCCACCGCTCTGCGTCACTCGTCGTGGACTATTATTCAGCTGCCTCTCCATCTAGTTTC
>Contig57:15341274-15341374_0
GGCTTTGCTTCTCAAGAATGCCATGGAGAAGAAGAAAAAAGGCGGGAAAGCAGCCAAGAAGCCAAGGCGCTTGCCATTAAAGGTAAAGCGTGTCTTACTT
>Contig57:15341294-15341394_0
CCATGGAGAAGAAGAAAAAAGGCGGGAAAGCAGCCAAGAAGCCAAGGCGCTTGCCATTAAAGGTAAAGCGTGTCTTACTTGACACCGAAGATGAGGAAAG
>Contig57:15341314-15341414_0
GGCGGGAAAGCAGCCAAGAAGCCAAGGCGCTTGCCATTAAAGGTAAAGCGTGTCTTACTTGACACCGAAGATGAGGAAAGCACTTCCTCATCCCATGCTT
>Contig57:15431390-15431490_0
ATTTTCTTAATAGCAATAATGAAATAATTTTTATAAACAAAAATGTTGAGTTAAAAAATATTTTTAACAGGAGACAAGCATGAATCAGTGCAATATGAGA
>Contig57:15431410-15431510_0
GAAATAATTTTTATAAACAAAAATGTTGAGTTAAAAAATATTTTTAACAGGAGACAAGCATGAATCAGTGCAATATGAGAGTACCAAAAACAATTAATAA
>Contig57:15431430-15431530_0
AAATGTTGAGTTAAAAAATATTTTTAACAGGAGACAAGCATGAATCAGTGCAATATGAGAGTACCAAAAACAATTAATAAAAGTATCTCAATCCTTTCAA
>Contig57:15495669-15495769_0
CTTTTCTTATTCTTCATTCTCTCTCTTATTAGGATTTGAAATCTGTATTCTCTCTTCATCTCTCTCTCGATTCCGGCGACAAGCTCTCTCGTCAGAGAGC
>Contig57:15495689-15495789_0
CTCTCTTATTAGGATTTGAAATCTGTATTCTCTCTTCATCTCTCTCTCGATTCCGGCGACAAGCTCTCTCGTCAGAGAGCTCTCTTGACGGAGCGAGGGG
>Contig57:15544357-15544457_0
TAAATAACGGGCCCAGCCCTTTCGATTGGGCTGAAGCCCATTAGTTGTCGTAATTATTAGATCCGTTTTTTATGGGGCCAAGCCCAATAAATAGAAGAAG
>Contig57:15544377-15544477_0
TTCGATTGGGCTGAAGCCCATTAGTTGTCGTAATTATTAGATCCGTTTTTTATGGGGCCAAGCCCAATAAATAGAAGAAGTTTAACAAATGAAATCAACT
>Contig57:15544397-15544497_0
TTAGTTGTCGTAATTATTAGATCCGTTTTTTATGGGGCCAAGCCCAATAAATAGAAGAAGTTTAACAAATGAAATCAACTTCCTATTGCTGTAAAAGAGG
>Contig57:15587711-15587811_0
TCTGCCGTCGAGGCTTTGGCCTCGACGGAGGTTCAATTCGTCCCCCCCTTTTCTCATAACTATTTGTTTCGTTGATTCGTTGTTTGTTCTAGCTTTTAAA
>Contig57:15587731-15587831_0
CTCGACGGAGGTTCAATTCGTCCCCCCCTTTTCTCATAACTATTTGTTTCGTTGATTCGTTGTTTGTTCTAGCTTTTAAAAAAAAGTTTTTGAACTAAGA
>Contig57:15587751-15587851_0
TCCCCCCCTTTTCTCATAACTATTTGTTTCGTTGATTCGTTGTTTGTTCTAGCTTTTAAAAAAAAGTTTTTGAACTAAGAATGCTTGTTCCTTCAGACTT
>Contig57:15665660-15665760_0
CAATATGCAGCAAAGCAAACGAAGAACTTTTTTCTTGATGAGGCATGTTTACTTTTACAATCACTAGGCAGGCACTACGACACAACTTCTCGAACCTATC
>Contig57:15665680-15665780_0
GAAGAACTTTTTTCTTGATGAGGCATGTTTACTTTTACAATCACTAGGCAGGCACTACGACACAACTTCTCGAACCTATCAGCAAACATGTACTTGTTAA
>Contig57:15665700-15665800_0
AGGCATGTTTACTTTTACAATCACTAGGCAGGCACTACGACACAACTTCTCGAACCTATCAGCAAACATGTACTTGTTAACATTAAAACTCTCTCAATAG
>Contig57:15705342-15705442_0
TACACTTGATGAAGAAGAATCATCCTTCTTCTTCTCCTGTGGCCGCCGCCCATTTCTCCTCTCTCTCTCTCAAGAATAATTCTTAAGTTATGATTAGGGT
>Contig57:15705362-15705462_0
CATCCTTCTTCTTCTCCTGTGGCCGCCGCCCATTTCTCCTCTCTCTCTCTCAAGAATAATTCTTAAGTTATGATTAGGGTTTTTTTACACTTAAGTATTT
>Contig57:15705382-15705482_0
GGCCGCCGCCCATTTCTCCTCTCTCTCTCTCAAGAATAATTCTTAAGTTATGATTAGGGTTTTTTTACACTTAAGTATTTATAGTGCATAAAATATACCA
>Contig57:15789018-15789118_0
ATTTGGAGGAAAAGAAATCTGAGAGAGGGAGATAGAGGAAGCCGAGGCCGGAAAGGCGCCGGCAAGAACAGCGTCGGAGAAGATGACCGGAGAAGACGAG
>Contig57:15789038-15789138_0
GAGAGAGGGAGATAGAGGAAGCCGAGGCCGGAAAGGCGCCGGCAAGAACAGCGTCGGAGAAGATGACCGGAGAAGACGAGATGCGAGAGAGAGAGAGAGA
>Contig57:15789058-15789158_0
GCCGAGGCCGGAAAGGCGCCGGCAAGAACAGCGTCGGAGAAGATGACCGGAGAAGACGAGATGCGAGAGAGAGAGAGAGAGATCCAAAATCAAGAGGAAC
>Contig57:15850213-15850313_0
TTTTGTGTTTTATTATTTTTTTTCTAGTTTTTAACTTTCTTTTCTTGTTATTGAATCAATAATTGCTTATACGAAAAAGGTTTTATTAATTATAGTTAAT
>Contig57:15850233-15850333_0
TTTCTAGTTTTTAACTTTCTTTTCTTGTTATTGAATCAATAATTGCTTATACGAAAAAGGTTTTATTAATTATAGTTAATCATTTCATTTTTACTTTAAA
>Contig57:15850253-15850353_0
TTTCTTGTTATTGAATCAATAATTGCTTATACGAAAAAGGTTTTATTAATTATAGTTAATCATTTCATTTTTACTTTAAATATCTATCTAGTTTGTTATT
>Contig57:15905418-15905518_0
TCGAGAAATCCTACTTTCCAACAAAGGCAGAATCATGCTCAAGTTAGGAATCAATGACAACTAAACCCAAAGCCAGCAGGAAACCAGGGACAACCACCGC
>Contig57:15905438-15905538_0
ACAAAGGCAGAATCATGCTCAAGTTAGGAATCAATGACAACTAAACCCAAAGCCAGCAGGAAACCAGGGACAACCACCGCAGGCGAGAGCCTACGCTTTG
>Contig57:15905458-15905558_0
AAGTTAGGAATCAATGACAACTAAACCCAAAGCCAGCAGGAAACCAGGGACAACCACCGCAGGCGAGAGCCTACGCTTTGAATCAACAGGAGGCAACCCG
>Contig57:15960789-15960889_0
TGGGTATTGAACGTCTGCATTGTTTGGTTGTACTTTTTAGAATCTTATAAGTAATTATAGTATGAAAGGAGGTTGAAATTGAATGTTGAGTGAGATTGTG
>Contig57:15960809-15960909_0
TGTTTGGTTGTACTTTTTAGAATCTTATAAGTAATTATAGTATGAAAGGAGGTTGAAATTGAATGTTGAGTGAGATTGTGTTTGGTTTCTGGGGTACAAG
>Contig57:15960829-15960929_0
AATCTTATAAGTAATTATAGTATGAAAGGAGGTTGAAATTGAATGTTGAGTGAGATTGTGTTTGGTTTCTGGGGTACAAGTGATAGAGCAGTGAGTATAT
>Contig57:16074867-16074967_0
CTCTACTGCTCCAGATTTCTCTCCTTCAGTCTCACACTCCTTAGCTCTCTATCTCTTTTCTCTTAAGTGCTGTGTGATAGTTTGACATGTGCAGGGAAGG
>Contig57:16074887-16074987_0
CTCCTTCAGTCTCACACTCCTTAGCTCTCTATCTCTTTTCTCTTAAGTGCTGTGTGATAGTTTGACATGTGCAGGGAAGGAGTTGAGGGGCTACTCTTAT
>Contig57:16074907-16075007_0
TTAGCTCTCTATCTCTTTTCTCTTAAGTGCTGTGTGATAGTTTGACATGTGCAGGGAAGGAGTTGAGGGGCTACTCTTATAAGCTTGAAGTGATGGTGTG
>Contig57:16275588-16275688_0
TCTTCCATCCGAAAAGAAAACCCTAGGCGTTGATTAGGGCTTCTGCCCTCTGTCGCTCTCAATTTCTCCGGCAGCAGCAACGATGGTGCCCAGCCAATGG
>Contig57:16356515-16356615_0
GATTTGAAACTTTAGGAAATTGAGCTCTTCTAAATATATACTCTTCTGGGGCTTTTTCCAAACCTATTAGAGAGTGAAAGTTTTTATTCATTTTGGTAAG
>Contig57:16356535-16356635_0
TGAGCTCTTCTAAATATATACTCTTCTGGGGCTTTTTCCAAACCTATTAGAGAGTGAAAGTTTTTATTCATTTTGGTAAGACATTTTTGAGCCTTAAGAA
>Contig57:16356555-16356655_0
CTCTTCTGGGGCTTTTTCCAAACCTATTAGAGAGTGAAAGTTTTTATTCATTTTGGTAAGACATTTTTGAGCCTTAAGAATTATTGGATGTTATTATGTC
>Contig57:16417658-16417758_0
CACAGCAGGGATAATTCCTATCCCACTTTCTTAAGCGCTCTATCCCTTGTTAATTCTCTCACACAAAACCCAAGTTGACGCGTGCGCCGCCACCTCCACC
>Contig57:16417678-16417778_0
TCCCACTTTCTTAAGCGCTCTATCCCTTGTTAATTCTCTCACACAAAACCCAAGTTGACGCGTGCGCCGCCACCTCCACCACTCGGCGCGCTGGCACCGC
>Contig57:16417698-16417798_0
TATCCCTTGTTAATTCTCTCACACAAAACCCAAGTTGACGCGTGCGCCGCCACCTCCACCACTCGGCGCGCTGGCACCGCTGCATCCCTGCTGTCACGAT
>Contig57:16474078-16474178_0
TTCCATGATGACAGATTGAGATATGAATGCGAATAATTTTTCTACAGATGTAGTCCAATTTGACCAAAATTTTTCGAAACAAACTTTTAGAATTCAAAAG
>Contig57:16474098-16474198_0
ATATGAATGCGAATAATTTTTCTACAGATGTAGTCCAATTTGACCAAAATTTTTCGAAACAAACTTTTAGAATTCAAAAGCGATGGTAAAAAAAACACCC
>Contig57:16474118-16474218_0
TCTACAGATGTAGTCCAATTTGACCAAAATTTTTCGAAACAAACTTTTAGAATTCAAAAGCGATGGTAAAAAAAACACCCCTCTTGATGCCACTTGTTGG
>Contig57:16543347-16543447_0
AGCTACTGCAGGTGGTACACCCAAATTATCATCTTCATTTTTATCTATGCATTAACTTTGAAAATCATCGGTCTTTAGTTTTTTAGAGCCATTTTACCAC
>Contig57:16543367-16543467_0
CCAAATTATCATCTTCATTTTTATCTATGCATTAACTTTGAAAATCATCGGTCTTTAGTTTTTTAGAGCCATTTTACCACAAAATGTAAAAGCAGTAAAG
>Contig57:16543387-16543487_0
TTATCTATGCATTAACTTTGAAAATCATCGGTCTTTAGTTTTTTAGAGCCATTTTACCACAAAATGTAAAAGCAGTAAAGTTTTTTTGTATCTCTTTAAT
>Contig57:16613743-16613843_0
AGCTGCAAATTCCATACCACAAACTATAAATCTTTTCAGCTCGTAAAAAGAGTTCCCTTCATTTCTTGCACAGCGCAGCCTTCTCAGACCAGCATTAAGG
>Contig57:16613763-16613863_0
AAACTATAAATCTTTTCAGCTCGTAAAAAGAGTTCCCTTCATTTCTTGCACAGCGCAGCCTTCTCAGACCAGCATTAAGGTACTTAACCTCACTTAATGA
>Contig57:16613783-16613883_0
TCGTAAAAAGAGTTCCCTTCATTTCTTGCACAGCGCAGCCTTCTCAGACCAGCATTAAGGTACTTAACCTCACTTAATGAACTTCAAAATTCTTGTTATA
>Contig57:16666577-16666677_0
CCCATTCACCAGAACCTTCCACACCACTTTCCCTAGTTTCACCAAAGTCTTTAGTTTCAACAACGCGGGCAAAACTCGACGCTTCAGGGAACTTCCTCAA
>Contig57:16666597-16666697_0
ACACCACTTTCCCTAGTTTCACCAAAGTCTTTAGTTTCAACAACGCGGGCAAAACTCGACGCTTCAGGGAACTTCCTCAAACAAAGTTTCTTACATAGAG
>Contig57:16666617-16666717_0
ACCAAAGTCTTTAGTTTCAACAACGCGGGCAAAACTCGACGCTTCAGGGAACTTCCTCAAACAAAGTTTCTTACATAGAGCATTAGCAATCACTGCAGTA
>Contig57:16713289-16713389_0
ATGAATCTTGTCTCGACGGCCGTTAACGTTAACGGAAGGCCTGCCGAGGTGGAGGCGGAAGAAGAGGCTATAGGCGCCGATAGGGAATTCAAATTCCAAC
>Contig57:16713309-16713409_0
CGTTAACGTTAACGGAAGGCCTGCCGAGGTGGAGGCGGAAGAAGAGGCTATAGGCGCCGATAGGGAATTCAAATTCCAACCTGCCTTCTACTTCTACCCA
>Contig57:16713329-16713429_0
CTGCCGAGGTGGAGGCGGAAGAAGAGGCTATAGGCGCCGATAGGGAATTCAAATTCCAACCTGCCTTCTACTTCTACCCACCATGCTTGCTGGAGATAAG
>Contig57:16773447-16773547_0
CACTCCCACCTCATGCAGCCCAAGCCGACCGATCCCCCTCAAAATGAAACCGAAATGGCTCAACCCTCATACCCACCTGATAGCAAGCCCAAATTCGATG
>Contig57:16773467-16773567_0
CAAGCCGACCGATCCCCCTCAAAATGAAACCGAAATGGCTCAACCCTCATACCCACCTGATAGCAAGCCCAAATTCGATGATCCAGAGGTATTGGAGTGT
>Contig57:16773487-16773587_0
AAAATGAAACCGAAATGGCTCAACCCTCATACCCACCTGATAGCAAGCCCAAATTCGATGATCCAGAGGTATTGGAGTGTGAGGGAGGAGAGTTGGACTT
>Contig57:16852420-16852520_0
CCGAGAGATACGCACGAAGCACAAGTGCAGTTCGCTTTGGAACGAGGAGTCCCTGCTTTGATTGGTGTGATTGCCTCCAAGAGGCTCCCTTACCCGTCAC
>Contig57:16852440-16852540_0
ACAAGTGCAGTTCGCTTTGGAACGAGGAGTCCCTGCTTTGATTGGTGTGATTGCCTCCAAGAGGCTCCCTTACCCGTCACGAGCCTTCGACATGGCTCAT
>Contig57:16852460-16852560_0
AACGAGGAGTCCCTGCTTTGATTGGTGTGATTGCCTCCAAGAGGCTCCCTTACCCGTCACGAGCCTTCGACATGGCTCATTGTTCACGCTGCCTCATCCC
>Contig57:16913018-16913118_0
TTCTGTGTTCTTGTCTTCAAAGCTTATTTGTTTGTTTGTTTCCGAATATTTTTCTTCTCTTCGTGTTATATTACTGTTTTGCTTTGTGTGTAGTTGCACT
>Contig57:16913038-16913138_0
AGCTTATTTGTTTGTTTGTTTCCGAATATTTTTCTTCTCTTCGTGTTATATTACTGTTTTGCTTTGTGTGTAGTTGCACTAGTATTACAGCAGTTCTGGT
>Contig57:16913058-16913158_0
TCCGAATATTTTTCTTCTCTTCGTGTTATATTACTGTTTTGCTTTGTGTGTAGTTGCACTAGTATTACAGCAGTTCTGGTGCTTTGTATATCATACATAT
>Contig57:16964686-16964786_0
ATTGCATTTCTCACCCTCAAAAAGTGAGCGATCAGATTCACCATCAATGGTGGCATAAACACTATAGATGAAGTAATTTTAAGTCGACGTCTAACATGTA
>Contig57:16964706-16964806_0
AAAGTGAGCGATCAGATTCACCATCAATGGTGGCATAAACACTATAGATGAAGTAATTTTAAGTCGACGTCTAACATGTATTGGCAATGGTTCAGACGAA
>Contig57:16964726-16964826_0
CCATCAATGGTGGCATAAACACTATAGATGAAGTAATTTTAAGTCGACGTCTAACATGTATTGGCAATGGTTCAGACGAAGCACCTTTAGAATTTTTCTT
>Contig57:17042792-17042892_0
ACCCTCAAAAGTGAGAGCGATCAAGAGGCAGCTCTCTCGCATGTTGGTGAAGGAAGAACGACACCAGAAATAATCAGCGAACCCTAAAGGAGAAAAATAC
>Contig57:17252278-17252378_0
GATAAGGAAATTATGTCAGTATTAGTGAGACTGGAGGAGTACTAAATTAATTAATCAAATTTATCATAAATATTAATTCATGTACAACTATACAATACAA
>Contig57:17252298-17252398_0
ATTAGTGAGACTGGAGGAGTACTAAATTAATTAATCAAATTTATCATAAATATTAATTCATGTACAACTATACAATACAATATGTTTTAGGGATTGAGAT
>Contig57:17252318-17252418_0
ACTAAATTAATTAATCAAATTTATCATAAATATTAATTCATGTACAACTATACAATACAATATGTTTTAGGGATTGAGATCATTTATTGCATTTTGGTGT
>Contig57:17312448-17312548_0
ATAGTAGTAATAAAAGGAGTTAAACTTGAAAGTCAAGCTTGAAAAGAATCGCACAGTAATTTCGAAACACTTTAAGCAATTGGGATCCTCTACACCCATT
>Contig57:17312468-17312568_0
TAAACTTGAAAGTCAAGCTTGAAAAGAATCGCACAGTAATTTCGAAACACTTTAAGCAATTGGGATCCTCTACACCCATTTTAGTATTCCAATTGTGTAC
>Contig57:17327699-17327799_0
CTTCCACCCAAACGCGGTGGCGCCGCCTCTGCCGCAGAAGCAGTTCCGGTCGGTCAAAGTTCACGGCGGTGTAGAAGAAAAGATGCTGGAGTTCGTGGAG
>Contig57:17474275-17474375_0
CACCCACGACCGCAAGCTCTCAAAATCAAAGGAGGCTAGACGTATTGATGTGGTTGAGTTGAGTGATACGGATAATGATGTTTCGCCTCAACATGCAAGA
>Contig57:17474295-17474395_0
CAAAATCAAAGGAGGCTAGACGTATTGATGTGGTTGAGTTGAGTGATACGGATAATGATGTTTCGCCTCAACATGCAAGAAAAATGAGGGAACTCAAATT
>Contig57:17474315-17474415_0
CGTATTGATGTGGTTGAGTTGAGTGATACGGATAATGATGTTTCGCCTCAACATGCAAGAAAAATGAGGGAACTCAAATTGTTCATGGCCACTATTAGAG
>Contig57:17522701-17522801_0
TTATGTGATTATCACTCGTTCAAAAAAATTAAATTACTGAAAAAGAAAAAAAAAGAGAAGAGAAAAAGGAGGGAGCTCGATCGAATTGCGACGAATGTCC
>Contig57:17522721-17522821_0
CAAAAAAATTAAATTACTGAAAAAGAAAAAAAAAGAGAAGAGAAAAAGGAGGGAGCTCGATCGAATTGCGACGAATGTCCCCTAATTCGTAGAATTAGGG
>Contig57:17522741-17522841_0
AAAAGAAAAAAAAAGAGAAGAGAAAAAGGAGGGAGCTCGATCGAATTGCGACGAATGTCCCCTAATTCGTAGAATTAGGGTGTTAATTTTTGGAATCAAT
>Contig57:17726427-17726527_0
TATTAATATTGATCATTAATTAGCATGTATTTTCGAACAATCAATTAATATAGAAACATCTCCTTAGTTGGTATCATTCCTTAGTTGTAATTGTTGGAAT
>Contig57:17726447-17726547_0
TAGCATGTATTTTCGAACAATCAATTAATATAGAAACATCTCCTTAGTTGGTATCATTCCTTAGTTGTAATTGTTGGAATATTTGTTAAGGGGAAGCGGA
>Contig57:17726467-17726567_0
TCAATTAATATAGAAACATCTCCTTAGTTGGTATCATTCCTTAGTTGTAATTGTTGGAATATTTGTTAAGGGGAAGCGGAATCTATTTATGCTTTAATAG
>Contig57:17772195-17772295_0
AGAAGAGAAATTACTTTCAACTATGACTAGGGCTTTGCTGTCGTCAGGCTTCTCTTCAGCTGGAGGTGGCGGTGCCGGAATCACGGTTTTCTCCTCCGCC
>Contig57:17772215-17772315_0
CTATGACTAGGGCTTTGCTGTCGTCAGGCTTCTCTTCAGCTGGAGGTGGCGGTGCCGGAATCACGGTTTTCTCCTCCGCCACGTCCTTGGGCGGCTCCTC
>Contig57:17772235-17772335_0
TCGTCAGGCTTCTCTTCAGCTGGAGGTGGCGGTGCCGGAATCACGGTTTTCTCCTCCGCCACGTCCTTGGGCGGCTCCTCCACGGAAGGCTTGGGGTCGA
>Contig57:17865121-17865221_0
CGACCCGGAAATCCGACCCGACTGAAGCAAAACCCTACCCCTAAATTTCTTCTCCCATTCCTTATTACCCGATTACAGTCGGGCTCTCTCTCTCTCTCTC
>Contig57:17865141-17865241_0
ACTGAAGCAAAACCCTACCCCTAAATTTCTTCTCCCATTCCTTATTACCCGATTACAGTCGGGCTCTCTCTCTCTCTCTCGACCATTTTCTTCCCTTCTT
>Contig57:17865161-17865261_0
CTAAATTTCTTCTCCCATTCCTTATTACCCGATTACAGTCGGGCTCTCTCTCTCTCTCTCGACCATTTTCTTCCCTTCTTCTGCGATCTTTCTCTAGGTG
>Contig57:17926220-17926320_0
TCGATATATGGGTTGGACAAGGATTGATCCAACATGAAGGGAACTCGACGGTTGATGAAATAGCGAGAGATTATTTGAATGAGCTGATCAATCGAAACAT
>Contig57:17926240-17926340_0
GGATTGATCCAACATGAAGGGAACTCGACGGTTGATGAAATAGCGAGAGATTATTTGAATGAGCTGATCAATCGAAACATGGTTCAATCCGAGGATCTAA
>Contig57:17926260-17926360_0
GAACTCGACGGTTGATGAAATAGCGAGAGATTATTTGAATGAGCTGATCAATCGAAACATGGTTCAATCCGAGGATCTAATCATGGATGATCGAGTAGAG
>Contig57:17987777-17987877_0
TCTTTTATATTTTTGTTTTCTTGTATTTGTACGGTGGAGATCGAGTAAAGAGATTGAAGAACGATGGCATAAAAATTAAGACGCGACGGCAACGGCTGAA
>Contig57:17987797-17987897_0
TTGTATTTGTACGGTGGAGATCGAGTAAAGAGATTGAAGAACGATGGCATAAAAATTAAGACGCGACGGCAACGGCTGAACGAAGCGGCGCGTCACACAC
>Contig57:17987817-17987917_0
TCGAGTAAAGAGATTGAAGAACGATGGCATAAAAATTAAGACGCGACGGCAACGGCTGAACGAAGCGGCGCGTCACACACACGCTTGATGGAGGATGGGA
>Contig57:18031487-18031587_0
CGCGTGCTAACTGAAATGCGCTTTCTTCATCTAAGCGCTTATTCTTCACATGCATGCATGCAGTTTGTGTTGTTATATAAATATACTCCCTTTGTTATTT
>Contig57:18031507-18031607_0
CTTTCTTCATCTAAGCGCTTATTCTTCACATGCATGCATGCAGTTTGTGTTGTTATATAAATATACTCCCTTTGTTATTTTTTACTTGTCTCATTTGTTG
>Contig57:18189188-18189288_0
GTTAGACTCTTACAACAATAATATTACACGTTTTCTCCTAATCAATCAATGAAAAGAGATAACAATCAGGTCCAACAATTGCTGCTCCAAACAGCCTTCT
>Contig57:18189208-18189308_0
ATATTACACGTTTTCTCCTAATCAATCAATGAAAAGAGATAACAATCAGGTCCAACAATTGCTGCTCCAAACAGCCTTCTTGAGCCCACAAATCCTGCAG
>Contig57:18189228-18189328_0
ATCAATCAATGAAAAGAGATAACAATCAGGTCCAACAATTGCTGCTCCAAACAGCCTTCTTGAGCCCACAAATCCTGCAGAAATAAGAGAGAAAAATCAG
>Contig57:18245938-18246038_0
TTGAATCATCGTGATAGAGTGTGTTTGGTTGGTATTTCATCTCTTTTATTTGTAATATATTCATCTTATAAATGAATAAAATATCAATTTCTACAAATAT
>Contig57:18245958-18246058_0
GTGTTTGGTTGGTATTTCATCTCTTTTATTTGTAATATATTCATCTTATAAATGAATAAAATATCAATTTCTACAAATATTTTGTTTAATTTTCAATTAT
>Contig57:18245978-18246078_0
CTCTTTTATTTGTAATATATTCATCTTATAAATGAATAAAATATCAATTTCTACAAATATTTTGTTTAATTTTCAATTATATTTTGCCAAATTGATACTC
>Contig57:18309690-18309790_0
TTTGTTTTTTCCTGCAGGTAATATTGATGTTCAGGTTCCGTGACTGGTTCAAGAGACTTTTGAGTGCCCATTTTGTTGAGCGCTGCCCTGCTCCTGGGCC
>Contig57:18309710-18309810_0
ATATTGATGTTCAGGTTCCGTGACTGGTTCAAGAGACTTTTGAGTGCCCATTTTGTTGAGCGCTGCCCTGCTCCTGGGCCATCCCTTTCACTGCATGCGG
>Contig57:18309730-18309830_0
TGACTGGTTCAAGAGACTTTTGAGTGCCCATTTTGTTGAGCGCTGCCCTGCTCCTGGGCCATCCCTTTCACTGCATGCGGTAGAGGAACCTCCTGCCAAG
>Contig57:18350072-18350172_0
ATTCAATCTGCAGATTACAATAAAATTACCTTCATTGCGCTGACCAGCAGAGCAACCCCTCCACAAGCACATGGAGATGACATAGATGTTCCATTCATAA
>Contig57:18350092-18350192_0
TAAAATTACCTTCATTGCGCTGACCAGCAGAGCAACCCCTCCACAAGCACATGGAGATGACATAGATGTTCCATTCATAAACATGCGCCGTTGAAGAGTC
>Contig57:18350112-18350212_0
TGACCAGCAGAGCAACCCCTCCACAAGCACATGGAGATGACATAGATGTTCCATTCATAAACATGCGCCGTTGAAGAGTCCATGTAGGAACAGGGGCCAC
>Contig57:18425810-18425910_0
AAACAAGCTGATAGATTATGGATAGAAAAGAGAGAGGTTGAGAAAGGGATTTTACAACTTATCGCAAAACACAAAATAGGCAAGCTCATTATGGGAGCTG
>Contig57:18425830-18425930_0
GATAGAAAAGAGAGAGGTTGAGAAAGGGATTTTACAACTTATCGCAAAACACAAAATAGGCAAGCTCATTATGGGAGCTGCAGCTGAGACATTCACCCCA
>Contig57:18425850-18425950_0
AGAAAGGGATTTTACAACTTATCGCAAAACACAAAATAGGCAAGCTCATTATGGGAGCTGCAGCTGAGACATTCACCCCAAAGTACGCTTTGTGTTTTTT
>Contig57:18470626-18470726_0
CCGTCAATTAAGGGTTAATTTTGTACCGACTAATCGGGCTAACGTCTCACGATCTGGCGCACAGCTATCGTCCGCTCAACAAGAATTGTCTAGAATCTTC
>Contig57:18470646-18470746_0
TTGTACCGACTAATCGGGCTAACGTCTCACGATCTGGCGCACAGCTATCGTCCGCTCAACAAGAATTGTCTAGAATCTTCTTCAGTTTTGCCAAAAATCG
>Contig57:18470666-18470766_0
AACGTCTCACGATCTGGCGCACAGCTATCGTCCGCTCAACAAGAATTGTCTAGAATCTTCTTCAGTTTTGCCAAAAATCGAATTTCACCGCCGACTACCC
>Contig57:18551998-18552098_0
TAAACTTCATCTAATAAGATTTTTGGTAGCTATAAGCTATGTTCTATCTTTGGGAGCTAATCTCAACTAAAAGATATATCTTGTAGTATCATCAAGAGAA
>Contig57:18552018-18552118_0
TTTTGGTAGCTATAAGCTATGTTCTATCTTTGGGAGCTAATCTCAACTAAAAGATATATCTTGTAGTATCATCAAGAGAAGATGCCAGTTCATGAAAATC
>Contig57:18552038-18552138_0
GTTCTATCTTTGGGAGCTAATCTCAACTAAAAGATATATCTTGTAGTATCATCAAGAGAAGATGCCAGTTCATGAAAATCTCAACATCCCTCGGAGAATG
>Contig57:18627523-18627623_0
CAAAAATATATAATAATTTGTACTGTGTACAAGCATTCGAACTTACTGCTGCAAAAACAACTGCAAATGTTGTATATGTGCCTCCAGCTCAGCAAAGGCA
>Contig57:18627543-18627643_0
TACTGTGTACAAGCATTCGAACTTACTGCTGCAAAAACAACTGCAAATGTTGTATATGTGCCTCCAGCTCAGCAAAGGCACCATAGATGTGCAAAGTGGA
>Contig57:18627563-18627663_0
ACTTACTGCTGCAAAAACAACTGCAAATGTTGTATATGTGCCTCCAGCTCAGCAAAGGCACCATAGATGTGCAAAGTGGAATCCTCCACACAGAAGAAAA
>Contig57:18660073-18660173_0
AAAAACCAGTATATATGAAATCGATTGCATAATTAATTAAATTCACTAGAAAAAGTCTCACCTTGGAATAGCACCATCTTGTTCGGGAAAGGCGAAGGGC
>Contig57:18660093-18660193_0
TCGATTGCATAATTAATTAAATTCACTAGAAAAAGTCTCACCTTGGAATAGCACCATCTTGTTCGGGAAAGGCGAAGGGCACATCGGCGAGTGAAGAAGT
>Contig57:18660113-18660213_0
ATTCACTAGAAAAAGTCTCACCTTGGAATAGCACCATCTTGTTCGGGAAAGGCGAAGGGCACATCGGCGAGTGAAGAAGTGAGATGAGAGAAACTGAAAC
>Contig57:18726132-18726232_0
CATAGCCATTTTCTTTCAGCTTCAAAATATCAATAATCCCTAATTTCTTCACTTGTGATATTTAATTTGTTCGATTTTGACTTCATAATCTACTGGGAAT
>Contig57:18726152-18726252_0
TTCAAAATATCAATAATCCCTAATTTCTTCACTTGTGATATTTAATTTGTTCGATTTTGACTTCATAATCTACTGGGAATTCTTGCAAACAGTTCATCTT
>Contig57:18726172-18726272_0
TAATTTCTTCACTTGTGATATTTAATTTGTTCGATTTTGACTTCATAATCTACTGGGAATTCTTGCAAACAGTTCATCTTCACAAAATCATGTCATAATT
>Contig57:18804279-18804379_0
GGCCACGGGAAAGGAGATCAGCTACCACGGCTTCAGCATCACCATCCTCTGCGATGCCCTCTCCCACGGCATCTACTTATGGACTTACGAGTACGTGCGC
>Contig57:18804299-18804399_0
GCTACCACGGCTTCAGCATCACCATCCTCTGCGATGCCCTCTCCCACGGCATCTACTTATGGACTTACGAGTACGTGCGCGACATCCTCCACCCGGCTGC
>Contig57:18804319-18804419_0
ACCATCCTCTGCGATGCCCTCTCCCACGGCATCTACTTATGGACTTACGAGTACGTGCGCGACATCCTCCACCCGGCTGCCGGAAGTCCGGCGGCTTCGC
>Contig57:18868289-18868389_0
CATCTTCGTCGGCCACCTCGGAGATCTCCAACTCTCCGCTTTCTCCATCGCTATCTCAGTCGTCGGAACCTTTGCTTTTGGATTCATGGTTAGTCAATTT
>Contig57:18868309-18868409_0
GAGATCTCCAACTCTCCGCTTTCTCCATCGCTATCTCAGTCGTCGGAACCTTTGCTTTTGGATTCATGGTTAGTCAATTTCATTTTATTATACTCAACTT
>Contig57:18868329-18868429_0
TTCTCCATCGCTATCTCAGTCGTCGGAACCTTTGCTTTTGGATTCATGGTTAGTCAATTTCATTTTATTATACTCAACTTCCTCTCTCTCTCTCTCTCTG
>Contig57:18940479-18940579_0
GAACCTCAAAATACAGATAGAACTCATCAAAAATCGACGAAGAAGATCGAGGAGAAGTTATGCCCAAATTTTCGATTAGGGCTAAATCCCTAAATTTTGA
>Contig57:18940499-18940599_0
AACTCATCAAAAATCGACGAAGAAGATCGAGGAGAAGTTATGCCCAAATTTTCGATTAGGGCTAAATCCCTAAATTTTGATTTAGAAAAGCGATGCCAAC
>Contig57:18940519-18940619_0
AGAAGATCGAGGAGAAGTTATGCCCAAATTTTCGATTAGGGCTAAATCCCTAAATTTTGATTTAGAAAAGCGATGCCAACGGGAGAAAGAAAGCAGCAGC
>Contig57:19058099-19058199_0
TTGACTGAGAGCTTCACAGCCTGTGACAAGATTATTGGCAGAGTGGAACGTCTTGAGTTCTTCATATGTTAAGTACGTACTTAGCTTGGATGATTAGAAA
>Contig57:19058119-19058219_0
CTGTGACAAGATTATTGGCAGAGTGGAACGTCTTGAGTTCTTCATATGTTAAGTACGTACTTAGCTTGGATGATTAGAAACAATGAAAAGCAAGTTGGAA
>Contig57:19058139-19058239_0
GAGTGGAACGTCTTGAGTTCTTCATATGTTAAGTACGTACTTAGCTTGGATGATTAGAAACAATGAAAAGCAAGTTGGAAGACGGGAGATAGTACTGACA
>Contig57:19287085-19287185_0
TAAACATTCTTCAAGCACTAGACCATGTCATCTTCAACTCTTGGCCCATTAACTGAAATCCACGATCTATGGGCCTCATCAACTTTGACCACCCCCTGTT
>Contig57:19287105-19287205_0
GACCATGTCATCTTCAACTCTTGGCCCATTAACTGAAATCCACGATCTATGGGCCTCATCAACTTTGACCACCCCCTGTTATTACTCATCACATAAGTGT
>Contig57:19287125-19287225_0
TTGGCCCATTAACTGAAATCCACGATCTATGGGCCTCATCAACTTTGACCACCCCCTGTTATTACTCATCACATAAGTGTAACAAGAACACGAGAATCGT
>Contig57:19371411-19371511_0
CACTCTTTGGCTCTACCCATGAATTATCCAGTAATAGGTCTTTCACAAAGAGACCCACCTATACAGTAATGGTATTTAATTATGAAAGTTAGCTGAGTAG
>Contig57:19371431-19371531_0
GAATTATCCAGTAATAGGTCTTTCACAAAGAGACCCACCTATACAGTAATGGTATTTAATTATGAAAGTTAGCTGAGTAGCTAACCCTCGTAGTGCCCAT
>Contig57:19371451-19371551_0
TTTCACAAAGAGACCCACCTATACAGTAATGGTATTTAATTATGAAAGTTAGCTGAGTAGCTAACCCTCGTAGTGCCCATTCCCGTTTTGGTCGGAACAG
>Contig57:19461790-19461890_0
GACCCGGCATGTTGACAACAAAACTTTAGTCCCCCACTTCATTTCTCACTCTGCGATTCTCTACTCTCTCTCTCTCTGCTTGATCTCACTCTCTTGGTTC
>Contig57:19461810-19461910_0
AAACTTTAGTCCCCCACTTCATTTCTCACTCTGCGATTCTCTACTCTCTCTCTCTCTGCTTGATCTCACTCTCTTGGTTCTCTTTCTTCGGCCATTCCGC
>Contig57:19461830-19461930_0
ATTTCTCACTCTGCGATTCTCTACTCTCTCTCTCTCTGCTTGATCTCACTCTCTTGGTTCTCTTTCTTCGGCCATTCCGCCGGTAGCTGGCTCCATTTCT
>Contig57:19518167-19518267_0
GGTGGCGGCGACGGAGATTCTGGTCGACATTGACGGCGGTTTCTGTAGCGCCGGCGAATTTGGACGGCGGTTTGAGGTTGTATATTGGGACTGAGATTGG
>Contig57:19518187-19518287_0
TGGTCGACATTGACGGCGGTTTCTGTAGCGCCGGCGAATTTGGACGGCGGTTTGAGGTTGTATATTGGGACTGAGATTGGAACGGACGTTGACCACATGT
>Contig57:19518207-19518307_0
TTCTGTAGCGCCGGCGAATTTGGACGGCGGTTTGAGGTTGTATATTGGGACTGAGATTGGAACGGACGTTGACCACATGTGAGTCTCGTGGACTCCTCCT
>Contig57:19728299-19728399_0
ATTTTACTCATAAAATAGGACCTGAAGTAGTTCTTCCAAGACATCCTCCATTGTTATGATGCCAAGAATCTGTTCATCCGTATGAGAAATAGAAACTAAG
>Contig57:19728319-19728419_0
CCTGAAGTAGTTCTTCCAAGACATCCTCCATTGTTATGATGCCAAGAATCTGTTCATCCGTATGAGAAATAGAAACTAAGCTGTTGATATTAATTGTTCT
>Contig57:19728339-19728439_0
ACATCCTCCATTGTTATGATGCCAAGAATCTGTTCATCCGTATGAGAAATAGAAACTAAGCTGTTGATATTAATTGTTCTGTCGGTTCCTCTTTGTGCTG
>Contig57:19841297-19841397_0
GCTTTCTATCGTGTCTCCCCAAACCCATTCTTCTTCTTCTTCGGTCAATTTTAATTTCTCCTTTCTTCAGCCCAATCTCTCATCTCTCTCTCTCTCTCTC
>Contig57:19841317-19841417_0
AAACCCATTCTTCTTCTTCTTCGGTCAATTTTAATTTCTCCTTTCTTCAGCCCAATCTCTCATCTCTCTCTCTCTCTCTCTCTCTCAAAAACATTGGCGC
>Contig57:19841337-19841437_0
TCGGTCAATTTTAATTTCTCCTTTCTTCAGCCCAATCTCTCATCTCTCTCTCTCTCTCTCTCTCTCAAAAACATTGGCGCCGCCCTCGGCTTGCCCACCC
>Contig57:19868846-19868946_0
AATTCACCAAAACAAATCAGTTAAAATTACGGAAATTTACCAGGGACTGGAAATCAAGTAGAAAGATCTGATTATTCTAGGCAGCTGCAAACGTGAAATT
>Contig57:19868866-19868966_0
TTAAAATTACGGAAATTTACCAGGGACTGGAAATCAAGTAGAAAGATCTGATTATTCTAGGCAGCTGCAAACGTGAAATTGAAATCAACAAATCACGCCA
>Contig57:19868886-19868986_0
CAGGGACTGGAAATCAAGTAGAAAGATCTGATTATTCTAGGCAGCTGCAAACGTGAAATTGAAATCAACAAATCACGCCAAGATCAGAAGAAATTCACTC
>Contig57:19928856-19928956_0
ATTCGTATGCCATTCACACACATAATCAAACAAGATTAATGTCCTTGTGCCCTTGGTGATCAAGCAATAACAAGACATATCAACAAACCCATTTGAATGA
>Contig57:19928876-19928976_0
CATAATCAAACAAGATTAATGTCCTTGTGCCCTTGGTGATCAAGCAATAACAAGACATATCAACAAACCCATTTGAATGAATTTTATAAAATTCCACTAG
>Contig57:19984262-19984362_0
ATAAATTATTTATAAATTATTCCCTGACAACGCGAGATTACAATTCTAACAACGAACAATTCTTACAACAAAGCGCAACTTAATTGGTAAGACGCTGATC
>Contig57:19984282-19984382_0
TCCCTGACAACGCGAGATTACAATTCTAACAACGAACAATTCTTACAACAAAGCGCAACTTAATTGGTAAGACGCTGATCGATCGTGGAGTTTTAAAGTG
>Contig57:19984302-19984402_0
CAATTCTAACAACGAACAATTCTTACAACAAAGCGCAACTTAATTGGTAAGACGCTGATCGATCGTGGAGTTTTAAAGTGATTGTACGAGGAAAAATAAG
>Contig57:20078078-20078178_0
AATCCCAGTAAAAGAAAAAGGGCCATGTAGCCGAAATCCATACAACTCTACAAATCAAAATCCAATATAAGATGAACAAATAAAATATATACGTACTATT
>Contig57:20078098-20078198_0
GGCCATGTAGCCGAAATCCATACAACTCTACAAATCAAAATCCAATATAAGATGAACAAATAAAATATATACGTACTATTAGCATCAACTACTGATATGT
>Contig57:20078118-20078218_0
TACAACTCTACAAATCAAAATCCAATATAAGATGAACAAATAAAATATATACGTACTATTAGCATCAACTACTGATATGTATATATGTATGAGCCTTAAG
>Contig57:20131694-20131794_0
AATGGAAGATATGGCTTACTGATTGTAGATTTATATTTTGATGGATGCGTTCTGGCTGGGAAGACCTAGATAGTAGAATTCCTTCCTTCTTCTAGTTCTG
>Contig57:20131714-20131814_0
GATTGTAGATTTATATTTTGATGGATGCGTTCTGGCTGGGAAGACCTAGATAGTAGAATTCCTTCCTTCTTCTAGTTCTGTGTTCTCCTCTACGATTTTG
>Contig57:20131734-20131834_0
ATGGATGCGTTCTGGCTGGGAAGACCTAGATAGTAGAATTCCTTCCTTCTTCTAGTTCTGTGTTCTCCTCTACGATTTTGATTATTGTAGTTGCAGGCTT
>Contig57:20192846-20192946_0
CTCCACATACCCACATACTACTACGTCAGCACCGGATCCGTCGGCGTCACCGTCTTCCTCTATTTCCCCACCATCGACGAGACCCTCAATGCGGACGTCG
>Contig57:20192866-20192966_0
CTACGTCAGCACCGGATCCGTCGGCGTCACCGTCTTCCTCTATTTCCCCACCATCGACGAGACCCTCAATGCGGACGTCGGAGATCTGCACGATTTCATC
>Contig57:20192886-20192986_0
TCGGCGTCACCGTCTTCCTCTATTTCCCCACCATCGACGAGACCCTCAATGCGGACGTCGGAGATCTGCACGATTTCATCGATTTCCCGGGTTGCCCCAC
>Contig57:20274867-20274967_0
AACAGCCGATTTGCAAATTCATGATCCAATTCGGAAATTTCCCTTAAAGAGATCAACGAAGATAATCAAGGGATGGGCACCCACTTAATTTAAAGAAGCA
>Contig57:20274887-20274987_0
ATGATCCAATTCGGAAATTTCCCTTAAAGAGATCAACGAAGATAATCAAGGGATGGGCACCCACTTAATTTAAAGAAGCATGCCACGGTTAATATCTTGG
>Contig57:20310284-20310384_0
GAGTATTACCAATATTGTCTGTAAATGATTTCTTTTTTCCTATATATATATTTTTTAATTTTCTATTTTTATTTTACATGATTTCTGGGGAAGTAGGTTT
>Contig57:20310304-20310404_0
GTAAATGATTTCTTTTTTCCTATATATATATTTTTTAATTTTCTATTTTTATTTTACATGATTTCTGGGGAAGTAGGTTTGGTTGTGTATTTTAGCCCCT
>Contig57:20310324-20310424_0
TATATATATATTTTTTAATTTTCTATTTTTATTTTACATGATTTCTGGGGAAGTAGGTTTGGTTGTGTATTTTAGCCCCTTTTTCTATATAATTTTTGGC
>Contig57:20394400-20394500_0
GCCGCCTCTCTCGGGAACATTATTCCTCAGCTTGAATGATTTGACGAAGCCGAGCCTCGGACCCATAGCGAAAGCCTTTTTGAGCCTCGGTTTCAAAATT
>Contig57:20394420-20394520_0
TATTCCTCAGCTTGAATGATTTGACGAAGCCGAGCCTCGGACCCATAGCGAAAGCCTTTTTGAGCCTCGGTTTCAAAATTGTGGCGACTTCTGGTACGGC
>Contig57:20394440-20394540_0
TTGACGAAGCCGAGCCTCGGACCCATAGCGAAAGCCTTTTTGAGCCTCGGTTTCAAAATTGTGGCGACTTCTGGTACGGCTCAAGTGCTTGAAAACGGAG
>Contig57:20442340-20442440_0
TGATGTTTCGATCTAAACTATGTCGTTTGATTGTCACCTTAATAATTTTGCCACATCAACTTTGATTGCTAAATTAGGAAAATAGAATAAAATAAACTGA
>Contig57:20442360-20442460_0
TGTCGTTTGATTGTCACCTTAATAATTTTGCCACATCAACTTTGATTGCTAAATTAGGAAAATAGAATAAAATAAACTGAAATGTAATGTACTTTGTAGC
>Contig57:20442380-20442480_0
AATAATTTTGCCACATCAACTTTGATTGCTAAATTAGGAAAATAGAATAAAATAAACTGAAATGTAATGTACTTTGTAGCCAATTGTTAAAGCTTATGTG
>Contig57:20536475-20536575_0
TCAAGCGAAAAAGGTGGGAGCACAGTATACTGTAAGCGACTGAAGCAAAGAATTACTTTTCCGGCGGCGTCGATTGAGATCGAAGTTTAGAATCGATGGC
>Contig57:20536495-20536595_0
CACAGTATACTGTAAGCGACTGAAGCAAAGAATTACTTTTCCGGCGGCGTCGATTGAGATCGAAGTTTAGAATCGATGGCCGATCACGCTGGTGAGCACG
>Contig57:20536515-20536615_0
TGAAGCAAAGAATTACTTTTCCGGCGGCGTCGATTGAGATCGAAGTTTAGAATCGATGGCCGATCACGCTGGTGAGCACGATAAGCACGAGAAGCATGAG
>Contig57:20584496-20584596_0
GCCCCCGTACCCACTCCCCCGCACTCGTGCAACATAGCTTATGCATGATGAATTTACAACATTTAATCGCAATAAAACAAACACAAAGTTTGATTGCTAC
>Contig57:20584516-20584616_0
GCACTCGTGCAACATAGCTTATGCATGATGAATTTACAACATTTAATCGCAATAAAACAAACACAAAGTTTGATTGCTACAAATTTCAGAGAGTACTTCT
>Contig57:20584536-20584636_0
ATGCATGATGAATTTACAACATTTAATCGCAATAAAACAAACACAAAGTTTGATTGCTACAAATTTCAGAGAGTACTTCTATCAACTTCTAACATACCGT
>Contig57:20611272-20611372_0
TTGAAGCATCGTGCAGCTGGCACTTGTTTCCGTTGCGGGTTGACTTTCTGACCTCTTCATTGCTGTCCCTCAAAAACTTTAAATGTGTTGATTTGCGACG
>Contig57:20611292-20611392_0
CACTTGTTTCCGTTGCGGGTTGACTTTCTGACCTCTTCATTGCTGTCCCTCAAAAACTTTAAATGTGTTGATTTGCGACGAGGATGAGGATGGGGATGCG
>Contig57:20611312-20611412_0
TGACTTTCTGACCTCTTCATTGCTGTCCCTCAAAAACTTTAAATGTGTTGATTTGCGACGAGGATGAGGATGGGGATGCGGTGGCCCCAAAAAAAAAAAA
>Contig57:21274392-21274492_0
ATTTCAATTACAGATTTCAATTTTCTCCTCTCTTAGCCCTAAGCGACTCTCCCTCAATTTCCCTCTCTCAATTTTCCTTTCCTCGGCGCCACTCTCGCCG
>Contig57:21577438-21577538_0
GAATTAGACTCTAGATCGAATTTTAGCATTGCCTTTCACCATCAAACCGATGAGACTTAGCAACAGTCAGAAAGAACCATACATACCCTAGAGGGCATAT
>Contig57:21577458-21577558_0
TTTTAGCATTGCCTTTCACCATCAAACCGATGAGACTTAGCAACAGTCAGAAAGAACCATACATACCCTAGAGGGCATATTAAGAACCATGGTGCTCAAT
>Contig57:21577478-21577578_0
ATCAAACCGATGAGACTTAGCAACAGTCAGAAAGAACCATACATACCCTAGAGGGCATATTAAGAACCATGGTGCTCAATCGAGAAGTGGTTATTAGGAG
>Contig57:21842456-21842556_0
GGGATCTGCAGCTATGGAATTACCAATCATGGATAAGACAATTATGGGAAGGGGTCCTAAACTGCAGATTCATCATCAGAGGAAATTAGTGCAAGAGGTT
>Contig57:21842476-21842576_0
TACCAATCATGGATAAGACAATTATGGGAAGGGGTCCTAAACTGCAGATTCATCATCAGAGGAAATTAGTGCAAGAGGTTACAGAACAGGAAATTAAAGC
>Contig57:21842496-21842596_0
ATTATGGGAAGGGGTCCTAAACTGCAGATTCATCATCAGAGGAAATTAGTGCAAGAGGTTACAGAACAGGAAATTAAAGCAGCATTATTTGGAATGGACT
>Contig57:21914543-21914643_0
AAAAATATACCGTATGATTTACTTTCTAACATATGCATGTTGTTTCTCTAAATAAATTGTATCACCTTACTTATTAATTTAATAATTATTATTAATTTAA
>Contig57:21914563-21914663_0
ACTTTCTAACATATGCATGTTGTTTCTCTAAATAAATTGTATCACCTTACTTATTAATTTAATAATTATTATTAATTTAATAATTAAAGGAGCTGACAAA
>Contig57:21914583-21914683_0
TGTTTCTCTAAATAAATTGTATCACCTTACTTATTAATTTAATAATTATTATTAATTTAATAATTAAAGGAGCTGACAAAAAAAAATTCTTTTATTCTTT
>Contig57:22319560-22319660_0
TTGAGAGATTTAAATCAGCGGCGTGTTGGTTTTGGTAGGAGAGTTCAATACATATAAGAAAAAGAGTGCAACAGAGTTTGGGTTGATAAGGAGATGAAGA
>Contig57:22319580-22319680_0
GCGTGTTGGTTTTGGTAGGAGAGTTCAATACATATAAGAAAAAGAGTGCAACAGAGTTTGGGTTGATAAGGAGATGAAGATCATGGTATATCTTGTAGAC
>Contig57:22319600-22319700_0
GAGTTCAATACATATAAGAAAAAGAGTGCAACAGAGTTTGGGTTGATAAGGAGATGAAGATCATGGTATATCTTGTAGACTGAGGAATCGGGTTTCTGTT
>Contig57:22713249-22713349_0
ACTGAGTATAATACCTTTTGACGTTAGATGAAACCTAGGTAGCTTAACAACATTCTAACCACCAAACCCCACAAACAAAAATTAACAACACAAACCTAAA
>Contig57:22713269-22713369_0
ACGTTAGATGAAACCTAGGTAGCTTAACAACATTCTAACCACCAAACCCCACAAACAAAAATTAACAACACAAACCTAAACCAATCACAAATCCATGAGG
>Contig57:22713289-22713389_0
AGCTTAACAACATTCTAACCACCAAACCCCACAAACAAAAATTAACAACACAAACCTAAACCAATCACAAATCCATGAGGCCCCAATAACTCCCTATCCA
>Contig57:22907405-22907505_0
ACGTGCGCTTACCCCTTAACGTGCGCATCCTGCTCCACTATTAATCCTTCCCAGCTCTCACTACTAAATTGCTTCTATCGTTTTCCCCACCACTCTTTTT
>Contig57:22907425-22907525_0
GTGCGCATCCTGCTCCACTATTAATCCTTCCCAGCTCTCACTACTAAATTGCTTCTATCGTTTTCCCCACCACTCTTTTTGTCTCGCTCAAACGTTCTCT
>Contig57:22907445-22907545_0
TTAATCCTTCCCAGCTCTCACTACTAAATTGCTTCTATCGTTTTCCCCACCACTCTTTTTGTCTCGCTCAAACGTTCTCTCGATTTTGCTGGCATCTTCA
>Contig57:22946913-22947013_0
AGAATGATTCTTGATCATACTGCTGATTGGGTTATTGATACCCTTAACTTCATAATCTTGCTTGGAGGACAGTACTTAGACATAAATAACTGCACCATAT
>Contig57:22946933-22947033_0
TGCTGATTGGGTTATTGATACCCTTAACTTCATAATCTTGCTTGGAGGACAGTACTTAGACATAAATAACTGCACCATATCATTCCTGGACTCCCACTGC
>Contig57:22946953-22947053_0
CCCTTAACTTCATAATCTTGCTTGGAGGACAGTACTTAGACATAAATAACTGCACCATATCATTCCTGGACTCCCACTGCTTTGGCTGCTAAATAATGGT
>Contig57:23137486-23137586_0
ACAAAGATTATAATATTAAAAGGTGAAATCAGCGCAATACAAAAATGTAAATATTAGATTAATCAAAAACATTAAAATTCCTATCTCCACAAATATTTGG
>Contig57:23137506-23137606_0
AGGTGAAATCAGCGCAATACAAAAATGTAAATATTAGATTAATCAAAAACATTAAAATTCCTATCTCCACAAATATTTGGATTCCAATCACTGAAGATTC
>Contig57:23137526-23137626_0
AAAAATGTAAATATTAGATTAATCAAAAACATTAAAATTCCTATCTCCACAAATATTTGGATTCCAATCACTGAAGATTCACGAAATTACTACACGCCTA
>Contig57:23339035-23339135_0
CTTCGATTTCTATATAGATAGGGATGTAATAAAACAAATATTGCGCAAGGTAAGAATTGATATTAAATCTCAAAACCTACGGTCATATAGTAGTATTATT
>Contig57:23339055-23339155_0
GGGATGTAATAAAACAAATATTGCGCAAGGTAAGAATTGATATTAAATCTCAAAACCTACGGTCATATAGTAGTATTATTGTAATTAAATAAAGAATTGT
>Contig57:23339075-23339175_0
TTGCGCAAGGTAAGAATTGATATTAAATCTCAAAACCTACGGTCATATAGTAGTATTATTGTAATTAAATAAAGAATTGTTGTTAGGTATTACCGTAATT
>Contig57:23519414-23519514_0
TGCGCCGACGGCAAGCAACGCAGTAGCGGTGCCGTCTCAACCACGGTGTCCACCTTCTCTCCAGAGACGGCGTGTCTCGTCGGGAATCGAAGAGGGGGGA
>Contig57:23986418-23986518_0
ATATGGTGTTAAAGCATGAATTAATTGAGTTTAATTCTAACAAATCTCACTTTCATCCATAATTTCTACTTTTTGGCTTGACGGAGACGGAGACGGAGAA
>Contig57:23986438-23986538_0
TTAATTGAGTTTAATTCTAACAAATCTCACTTTCATCCATAATTTCTACTTTTTGGCTTGACGGAGACGGAGACGGAGAATTAGGAATTTGTAAACGATC
>Contig57:23986458-23986558_0
CAAATCTCACTTTCATCCATAATTTCTACTTTTTGGCTTGACGGAGACGGAGACGGAGAATTAGGAATTTGTAAACGATCAACGTTACTTTCCAACATTT
>Contig57:24053641-24053741_0
GTCAAACATATTTTATGACCTCCTCTGTAACAATGGGAAATGATCCCTGGTATGCTTAGCCCTCATGCATACTTCACATTGTTCTATAGCCCTGACTGCC
>Contig57:24053661-24053761_0
TCCTCTGTAACAATGGGAAATGATCCCTGGTATGCTTAGCCCTCATGCATACTTCACATTGTTCTATAGCCCTGACTGCCTCTTCTCTGAACTGCCCATT
>Contig57:24053681-24053781_0
TGATCCCTGGTATGCTTAGCCCTCATGCATACTTCACATTGTTCTATAGCCCTGACTGCCTCTTCTCTGAACTGCCCATTGAGTTGAGGCATATGCCTAA
>Contig57:24157620-24157720_0
CGAATCCTGGAGACAACATTTTTCGAATTTTGTCTCAACAAATGAACCGGGCGGTTTTCCAAAACCGCCGCCGGTTCCCTGACCCGGCCGGTTCTAACCG
>Contig57:24157640-24157740_0
TTTCGAATTTTGTCTCAACAAATGAACCGGGCGGTTTTCCAAAACCGCCGCCGGTTCCCTGACCCGGCCGGTTCTAACCGGTTCCTTCCGATTTGAACGG
>Contig57:24157660-24157760_0
AATGAACCGGGCGGTTTTCCAAAACCGCCGCCGGTTCCCTGACCCGGCCGGTTCTAACCGGTTCCTTCCGATTTGAACGGTTCAAATCCGGTTCCTTATG
>Contig57:24340286-24340386_0
CATAGTCGGATTGTCAGATCAGAAACCATTCTACGGGCAAAAGGAATATAGCTCAAGCTATACCTGCAACGGCACAGTGTTTGAAATAATGAGTACACAA
>Contig57:24340306-24340406_0
AGAAACCATTCTACGGGCAAAAGGAATATAGCTCAAGCTATACCTGCAACGGCACAGTGTTTGAAATAATGAGTACACAAGGCAATAACCCAAATTTTGT
>Contig57:24340326-24340426_0
AAGGAATATAGCTCAAGCTATACCTGCAACGGCACAGTGTTTGAAATAATGAGTACACAAGGCAATAACCCAAATTTTGTTCTCCCAAATTTCAAGACTT
>Contig57:24414075-24414175_0
CTTTGGAAGGGAAAGAAAAAAGGTGAATGAGACCTTTGCAGCATAGCATTGCTTATGTTTGGAGCTTTCAAGTTCGAGTCGAGATAGGGATTGACCAAGA
>Contig57:24414095-24414195_0
AGGTGAATGAGACCTTTGCAGCATAGCATTGCTTATGTTTGGAGCTTTCAAGTTCGAGTCGAGATAGGGATTGACCAAGAACAAGAAGGATATCTATGAA
>Contig57:24414115-24414215_0
GCATAGCATTGCTTATGTTTGGAGCTTTCAAGTTCGAGTCGAGATAGGGATTGACCAAGAACAAGAAGGATATCTATGAAACAATTGAAATGTTGGTTCT
>Contig57:24447962-24448062_0
CAGTAGTTCAAGAAATCTCACCAGTCAAAACCATATCCATACAGTTCAAATGAGGCAAATCTTTCTCTCAAAAGTTCAAGAAACCACATATTTGTGAATA
>Contig57:24447982-24448082_0
CCAGTCAAAACCATATCCATACAGTTCAAATGAGGCAAATCTTTCTCTCAAAAGTTCAAGAAACCACATATTTGTGAATATAAACAAGCATGGTAACAGA
>Contig57:24448002-24448102_0
ACAGTTCAAATGAGGCAAATCTTTCTCTCAAAAGTTCAAGAAACCACATATTTGTGAATATAAACAAGCATGGTAACAGATAAAACATTATGATCAAGTA
>Contig57:24537037-24537137_0
ATTGTAATTTTATTATATCGTGTTCCATTTAAAAAAAAACTATTTTGTATCTTGTCCAAATTCACGGCACAATTTGTACAATATTACCTCACCTTGCCCA
>Contig57:24537057-24537157_0
TGTTCCATTTAAAAAAAAACTATTTTGTATCTTGTCCAAATTCACGGCACAATTTGTACAATATTACCTCACCTTGCCCAGCATACCCTTATTATTAGAG
>Contig57:24537077-24537177_0
TATTTTGTATCTTGTCCAAATTCACGGCACAATTTGTACAATATTACCTCACCTTGCCCAGCATACCCTTATTATTAGAGAAGCCAAAAGATACTAAGTC
>Contig57:24651469-24651569_0
GAAGGTTTTATTGTTAATTTATGGTGATAATTACATTTTTTTATTTTTATGGATTTGAATAATGCAGTCATTAGTCATCCATTACCTGAGCTATGGTGAT
>Contig57:24651489-24651589_0
ATGGTGATAATTACATTTTTTTATTTTTATGGATTTGAATAATGCAGTCATTAGTCATCCATTACCTGAGCTATGGTGATAAGCTTGTAATTTCGATTGG
>Contig57:24651509-24651609_0
TTATTTTTATGGATTTGAATAATGCAGTCATTAGTCATCCATTACCTGAGCTATGGTGATAAGCTTGTAATTTCGATTGGAGGTGATGAAGAGTTGATCC
>Contig57:24715474-24715574_0
AGGGGATCACGTCCACCCTAGAGGGTGGCTCGAGTGGAATGCCACATTTGCATTGGACACATTGTACTACGGTGAGTACATGAACTATGGCCCCGGTGGG
>Contig57:24715494-24715594_0
GAGGGTGGCTCGAGTGGAATGCCACATTTGCATTGGACACATTGTACTACGGTGAGTACATGAACTATGGCCCCGGTGGGGCCATAGGGCAAAGGGTGAA
>Contig57:24715514-24715614_0
GCCACATTTGCATTGGACACATTGTACTACGGTGAGTACATGAACTATGGCCCCGGTGGGGCCATAGGGCAAAGGGTGAAGTGGCCGGGGTACAGAGTGA
>Contig57:24803097-24803197_0
TGATACGTAGATGTGTTGTTTATGAAGTTGCGTGCTTATGGGTAGCCTGAATGTGTAATTAAAAAGGGCAAAAACTTGGGTAAGGCCGACCACATAGTGT
>Contig57:24803117-24803217_0
TATGAAGTTGCGTGCTTATGGGTAGCCTGAATGTGTAATTAAAAAGGGCAAAAACTTGGGTAAGGCCGACCACATAGTGTGGCTGGGTAAAAGTGATAAT
>Contig57:24835821-24835921_0
TAAGATAAAATAATGGCAAAAAAAGAGTTATTTACCTGAGTTACATATGATGAGCCTTCAGCAAGAAAGCGGACAAATTCTTTCTTCTTGGTTTCATATT
>Contig57:24835841-24835941_0
AAAAGAGTTATTTACCTGAGTTACATATGATGAGCCTTCAGCAAGAAAGCGGACAAATTCTTTCTTCTTGGTTTCATATTTGAACTTCGCATGGTCCAAT
>Contig57:24835861-24835961_0
TTACATATGATGAGCCTTCAGCAAGAAAGCGGACAAATTCTTTCTTCTTGGTTTCATATTTGAACTTCGCATGGTCCAATAGATCCTGCTCTCTCTGTAT
>Contig57:24889445-24889545_0
GGGACCGGACCTTAAGAAATGTCTCACAAAGTGGGAAGTATAACACGCATTACAGAAATTCATAGAGCAGGGGTCTCTTAACTGCCCGTTTAGTATATAA
>Contig57:24889465-24889565_0
GTCTCACAAAGTGGGAAGTATAACACGCATTACAGAAATTCATAGAGCAGGGGTCTCTTAACTGCCCGTTTAGTATATAAAAAATCCGACCGTACGGTTT
>Contig57:24889485-24889585_0
TAACACGCATTACAGAAATTCATAGAGCAGGGGTCTCTTAACTGCCCGTTTAGTATATAAAAAATCCGACCGTACGGTTTTTACACTACAAGAAAATTCG
>Contig57:24989951-24990051_0
CTGATTAATTTGATCTCCAACTTTCAATCACAATAAGCAAAGCTTAAGTTTTTTCTACAATAGCATTTTCAGTTTATTGGGTTGAATTCTGATCAGCATT
>Contig57:24989971-24990071_0
CTTTCAATCACAATAAGCAAAGCTTAAGTTTTTTCTACAATAGCATTTTCAGTTTATTGGGTTGAATTCTGATCAGCATTTAAGCCACGGTCAAATAATT
>Contig57:24989991-24990091_0
AGCTTAAGTTTTTTCTACAATAGCATTTTCAGTTTATTGGGTTGAATTCTGATCAGCATTTAAGCCACGGTCAAATAATTGATTGTTGACCTTGTCATTT
>Contig57:25042354-25042454_0
GGAGTACTTAGCAGACTGTACTTTCGTTCAAGAGCTGCTCACATTCTAAATTTTATAGGCTTGTTTTCTAAGCTGTGATGAAAAAAAGCATGAAAACTCA
>Contig57:25042374-25042474_0
CTTTCGTTCAAGAGCTGCTCACATTCTAAATTTTATAGGCTTGTTTTCTAAGCTGTGATGAAAAAAAGCATGAAAACTCATTATGTGGAGTAAAAAATAC
>Contig57:25042394-25042494_0
ACATTCTAAATTTTATAGGCTTGTTTTCTAAGCTGTGATGAAAAAAAGCATGAAAACTCATTATGTGGAGTAAAAAATACAATATAATGTATATTTTGAT
>Contig57:25146769-25146869_0
GAAAGGTATAACATTAGGTGTCAATTAAATCGATGGAGCTCGTTTGATTTGATTAATGTATAATTGCTAAAAATGTTCTCCTACCTTCCGTGGCCACACT
>Contig57:25146789-25146889_0
TCAATTAAATCGATGGAGCTCGTTTGATTTGATTAATGTATAATTGCTAAAAATGTTCTCCTACCTTCCGTGGCCACACTTAATATGCCTACGATTGATG
>Contig57:25146809-25146909_0
CGTTTGATTTGATTAATGTATAATTGCTAAAAATGTTCTCCTACCTTCCGTGGCCACACTTAATATGCCTACGATTGATGTGTCACTGCATGTCAATAAT
>Contig57:25417527-25417627_0
CCTAATGTCACCTTGCCGTGCACTTGCGAAGGACAAGACAAAAAGTCTTCACCATTGGCCACTACCACTGCTAGAGTATCAAATCAGGAGATCACTCCAT
>Contig57:25417547-25417647_0
CACTTGCGAAGGACAAGACAAAAAGTCTTCACCATTGGCCACTACCACTGCTAGAGTATCAAATCAGGAGATCACTCCATACTGCCCAAATTTGTCATAA
>Contig57:25417567-25417667_0
AAAAGTCTTCACCATTGGCCACTACCACTGCTAGAGTATCAAATCAGGAGATCACTCCATACTGCCCAAATTTGTCATAACAACCACTTCAAGTCCATTG
>Contig57:25452901-25453001_0
TGCAGTAATCTTTTGTTCTTATTTTACCGAGAGGGGCAGTACAACCATTACCATTGCTGACATTCCACCAAATCCTCGCCCCACCACATCTGAGGCCCTC
>Contig57:25452921-25453021_0
ATTTTACCGAGAGGGGCAGTACAACCATTACCATTGCTGACATTCCACCAAATCCTCGCCCCACCACATCTGAGGCCCTCCTAAGGTAATCTCTTTGTGA
>Contig57:25452941-25453041_0
ACAACCATTACCATTGCTGACATTCCACCAAATCCTCGCCCCACCACATCTGAGGCCCTCCTAAGGTAATCTCTTTGTGAAATGCATGTATTTTTTAGGC
>Contig57:25609162-25609262_0
TTGAATGAATGGATTAGATTTATTCTCATTTCTCATAAGGGAACATTTTACCACAGAACCATTCCCTATGTATATATATTCTATTTTTATCGAATGGTTC
>Contig57:25609182-25609282_0
TATTCTCATTTCTCATAAGGGAACATTTTACCACAGAACCATTCCCTATGTATATATATTCTATTTTTATCGAATGGTTCTTGGATATAGGGCTGACTAT
>Contig57:25609202-25609302_0
GAACATTTTACCACAGAACCATTCCCTATGTATATATATTCTATTTTTATCGAATGGTTCTTGGATATAGGGCTGACTATCGGTCCGGTTCCGGTTAACC
>Contig57:25668742-25668842_0
CTCACTTCAACGTGGCTCCGCCGCTAGTTAGAGTTTCGTCCTCTGCTGCGTGATCGCGATGAACATCTTTGAGTGGATTAATTTCTAATGGGTACTCCTT
>Contig57:25668762-25668862_0
CCGCTAGTTAGAGTTTCGTCCTCTGCTGCGTGATCGCGATGAACATCTTTGAGTGGATTAATTTCTAATGGGTACTCCTTGGAGAGAGAGGAATTCTACT
>Contig57:25668782-25668882_0
CTCTGCTGCGTGATCGCGATGAACATCTTTGAGTGGATTAATTTCTAATGGGTACTCCTTGGAGAGAGAGGAATTCTACTGGGTACATTCTTAGGAGTAC
>Contig57:25739407-25739507_0
ACATGTAAATTCCAAACTATTGATTCTTCTTTATCTTCAAATTTGAGGGGCGAGAGCTTTTAGATGAAGAAGGTTCAGCACCTAGGTCGGATGATCGTAG
>Contig57:25739427-25739527_0
TGATTCTTCTTTATCTTCAAATTTGAGGGGCGAGAGCTTTTAGATGAAGAAGGTTCAGCACCTAGGTCGGATGATCGTAGAATAAAGAGAAGCGTCTCAA
>Contig57:25739447-25739547_0
ATTTGAGGGGCGAGAGCTTTTAGATGAAGAAGGTTCAGCACCTAGGTCGGATGATCGTAGAATAAAGAGAAGCGTCTCAACTAACATGGCCCCGACCAAA
>Contig57:25784353-25784453_0
AAGCACATCTCAATATAGTAAGAGTGTCAGTAAATGAATGACAGAGGGAGTATACAATTTCTCTTTAATTTTCGTACCCAAAAGAATCACAACGTAATCT
>Contig57:25784373-25784473_0
AGAGTGTCAGTAAATGAATGACAGAGGGAGTATACAATTTCTCTTTAATTTTCGTACCCAAAAGAATCACAACGTAATCTATAAAACGGAGGGTATCAAT
>Contig57:26071504-26071604_0
TAGAAGTAGTGAAGGCGGTGGGACAAGCAATCGGGTCCCACAGAGTCGGCGTGAGGCTCTCGCCCTACGACGACTACAACGACTGCGGGGACTCGAGCCC
>Contig57:26071524-26071624_0
GGACAAGCAATCGGGTCCCACAGAGTCGGCGTGAGGCTCTCGCCCTACGACGACTACAACGACTGCGGGGACTCGAGCCCCGAGGCCCTCGGGCTCCACG
>Contig57:26071544-26071644_0
CAGAGTCGGCGTGAGGCTCTCGCCCTACGACGACTACAACGACTGCGGGGACTCGAGCCCCGAGGCCCTCGGGCTCCACGCGGCCGAGGCGTTGAGCAAG
>Contig57:26115244-26115344_0
TGTTCACTACAATTGGTATCATCCTAACTCGATCCCATGGCTAAGGAGACCCGCTTCAAAGATCTACAAGAAGCTCAAAAGAAGCTAGATCAACTACTTC
>Contig57:26115264-26115364_0
ATCCTAACTCGATCCCATGGCTAAGGAGACCCGCTTCAAAGATCTACAAGAAGCTCAAAAGAAGCTAGATCAACTACTTCAAGCAGAATCTCTCAAACGA
>Contig57:26115284-26115384_0
CTAAGGAGACCCGCTTCAAAGATCTACAAGAAGCTCAAAAGAAGCTAGATCAACTACTTCAAGCAGAATCTCTCAAACGAGCTGCTGTTGAGCAGAAAAC
>Contig57:26203689-26203789_0
CGCACGGGAGCAATACTAGTTATAATCAAATGCCAAAACTATCAAGTCTTGTAAAATAATCCCCAGCATCCACTACTCTTTTGCCTAGTTTTCCACTAAC
>Contig57:26203709-26203809_0
TATAATCAAATGCCAAAACTATCAAGTCTTGTAAAATAATCCCCAGCATCCACTACTCTTTTGCCTAGTTTTCCACTAACAAACCCCATATTTTATAAAT
>Contig57:26203729-26203829_0
ATCAAGTCTTGTAAAATAATCCCCAGCATCCACTACTCTTTTGCCTAGTTTTCCACTAACAAACCCCATATTTTATAAATTGAATAATCAAATGCCAAAA
>Contig57:26249755-26249855_0
TCTAGAATATACAGAATTTGAGTAGTATCTGAGCAATAGATGTATGATTATGCAGGCAGTGAAGACAGGAGATACTATTTTTATTGGTCAATATCTGTTT
>Contig57:26249775-26249875_0
AGTAGTATCTGAGCAATAGATGTATGATTATGCAGGCAGTGAAGACAGGAGATACTATTTTTATTGGTCAATATCTGTTTACAGGAAGTGAAACTACTTC
>Contig57:26249795-26249895_0
TGTATGATTATGCAGGCAGTGAAGACAGGAGATACTATTTTTATTGGTCAATATCTGTTTACAGGAAGTGAAACTACTTCAGTATGGCTTGAGGTAAGCT
>Contig57:26304934-26305034_0
TATATATAAGTAAAAAAATGCATAAAAGGAGCCAAGAGAGGTTAACTAGATAGAGCTTAAATAATTTAAGATAAAGTTGGAAATTACAGAAAGTGGAGGA
>Contig57:26304954-26305054_0
CATAAAAGGAGCCAAGAGAGGTTAACTAGATAGAGCTTAAATAATTTAAGATAAAGTTGGAAATTACAGAAAGTGGAGGAAGTCGGGTAACAATTTTTGA
>Contig57:26304974-26305074_0
GTTAACTAGATAGAGCTTAAATAATTTAAGATAAAGTTGGAAATTACAGAAAGTGGAGGAAGTCGGGTAACAATTTTTGAAGCTGAGTTACAAAGTTTAT
>Contig57:26514747-26514847_0
GCAGACGGTGGTGTTCGGCCGCCACGAGAGCGAATCAGTGAAGCACGCCGAGGGGTCGTGGAATGTGGTATGGGGTGCAAGGCCAGTTCGTTGGCTCCAC
>Contig57:26514767-26514867_0
GCCACGAGAGCGAATCAGTGAAGCACGCCGAGGGGTCGTGGAATGTGGTATGGGGTGCAAGGCCAGTTCGTTGGCTCCACTCCGACTCTGCTGGCTCCTG
>Contig57:26514787-26514887_0
AAGCACGCCGAGGGGTCGTGGAATGTGGTATGGGGTGCAAGGCCAGTTCGTTGGCTCCACTCCGACTCTGCTGGCTCCTGTTCGGTGTCTCCGCCGGAGC
>Contig57:26559689-26559789_0
ATTCGCTTGAGGAAAGAGGGGAAACGATATAAAAAAAAAAAAGAAAAAGAAAGGAGAGGCTGTCTCACCCGAACCAACAGACGAAACAAGTGGTTTGTAT
>Contig57:26559709-26559809_0
GAAACGATATAAAAAAAAAAAAGAAAAAGAAAGGAGAGGCTGTCTCACCCGAACCAACAGACGAAACAAGTGGTTTGTATTGAGGCAGGAGGTGCCCTCT
>Contig57:26559729-26559829_0
AAGAAAAAGAAAGGAGAGGCTGTCTCACCCGAACCAACAGACGAAACAAGTGGTTTGTATTGAGGCAGGAGGTGCCCTCTACCTTCCTAGCAAGCTCCAG
>Contig57:26805679-26805779_0
CGGTTTGTTCTCTGAGCAATGCTCTAGAGGTGATAGCAGGCCTTGGGGGGAAGATCATGATCTCCATCTTAGGTAATGCTGTGACCCAGTCTAAACTTTT
>Contig57:26805699-26805799_0
GCTCTAGAGGTGATAGCAGGCCTTGGGGGGAAGATCATGATCTCCATCTTAGGTAATGCTGTGACCCAGTCTAAACTTTTACGTAATAATTATAATTATT
>Contig57:26805719-26805819_0
CCTTGGGGGGAAGATCATGATCTCCATCTTAGGTAATGCTGTGACCCAGTCTAAACTTTTACGTAATAATTATAATTATTGAATTGTTGATCTGGTCATC
>Contig57:26874574-26874674_0
AGGGACCCATCATTATCATGAAGTGTGTAATGAGGAATTATGAAAAAGAAAAGACTATCGATGAGGATGGAAATCTTGTTGATGAAGAAGAAAGCGTACC
>Contig57:26874594-26874694_0
AAGTGTGTAATGAGGAATTATGAAAAAGAAAAGACTATCGATGAGGATGGAAATCTTGTTGATGAAGAAGAAAGCGTACCGGAAAATACATACATGGCGA
>Contig57:26874614-26874714_0
TGAAAAAGAAAAGACTATCGATGAGGATGGAAATCTTGTTGATGAAGAAGAAAGCGTACCGGAAAATACATACATGGCGAAGCCACAAGAGAAGTTCACG
>Contig57:26934669-26934769_0
CGGATTACCTAGTCATCACAAATAAGTATACAAGTAAAAAGATAAACTAGTTGATGTATATAAAATATATATAAATAGACACTTGTGCTCTACAAGTATA
>Contig57:26934689-26934789_0
AATAAGTATACAAGTAAAAAGATAAACTAGTTGATGTATATAAAATATATATAAATAGACACTTGTGCTCTACAAGTATAGTAAAACAAATAGCAATTCT
>Contig57:26934709-26934809_0
GATAAACTAGTTGATGTATATAAAATATATATAAATAGACACTTGTGCTCTACAAGTATAGTAAAACAAATAGCAATTCTTCAACCTATTGCAGTTGAAT
>Contig57:27010201-27010301_0
AAAAAAAGGTATCAAACATAATAAGACGGCAAAAAAAAAATGTATCAAATATAGCGATACATAGATAGTAGGGGCAAAAAATATTCTACCTTTGTAGAGA
>Contig57:27010221-27010321_0
ATAAGACGGCAAAAAAAAAATGTATCAAATATAGCGATACATAGATAGTAGGGGCAAAAAATATTCTACCTTTGTAGAGATAAAAAACCAAATTTTACCC
>Contig57:27114951-27115051_0
ATGAATGAGACGGAATGAGTATAATCTTTCTAATTAGATTTTAATCAAATAAGAAATTTACATTGTTTATTTTATGATTGTACCCCTTTGTGGTTGATGA
>Contig57:27114971-27115071_0
ATAATCTTTCTAATTAGATTTTAATCAAATAAGAAATTTACATTGTTTATTTTATGATTGTACCCCTTTGTGGTTGATGAAAGTAATAAAATTATGTTTT
>Contig57:27114991-27115091_0
TTAATCAAATAAGAAATTTACATTGTTTATTTTATGATTGTACCCCTTTGTGGTTGATGAAAGTAATAAAATTATGTTTTGTGAGAATTCTTAATAATTG
>Contig57:27207264-27207364_0
AAACATGGTAGAATACAAAATAAAACAGGATAGAATCTTTCAACATTAAAAATCAGCATTCAGTACACAGTATTACCAAGATCTGATCGAGAGTTGAACA
>Contig57:27207284-27207384_0
TAAAACAGGATAGAATCTTTCAACATTAAAAATCAGCATTCAGTACACAGTATTACCAAGATCTGATCGAGAGTTGAACATGGTCTGGTACTTGGCTATG
>Contig57:27207304-27207404_0
CAACATTAAAAATCAGCATTCAGTACACAGTATTACCAAGATCTGATCGAGAGTTGAACATGGTCTGGTACTTGGCTATGAAGCGGGTAGTCAGGCACAA
>Contig57:27241009-27241109_0
GGGAGACCTTGCTGCTGTTGGAATTTGCCGGCGTCGTCGAGGCGGAGGACTTGCCCAGGCCGAGTTGACTACGTCGACGGATTCGATGGTGAAGGCGGCG
>Contig57:27323488-27323588_0
TATGGAACGTGAAACTGACTCGAAGTTCCCACACTATATAATCGAATCACTTCAAAGAAATACAAAAATAAAAATTACAAACAATAATATCTTTGAACAT
>Contig57:27323508-27323608_0
CGAAGTTCCCACACTATATAATCGAATCACTTCAAAGAAATACAAAAATAAAAATTACAAACAATAATATCTTTGAACATTACATAATATTCAATAGTAA
>Contig57:27323528-27323628_0
ATCGAATCACTTCAAAGAAATACAAAAATAAAAATTACAAACAATAATATCTTTGAACATTACATAATATTCAATAGTAAGCAGCAATGGTACACACCAA
>Contig57:27379808-27379908_0
CAATTCTTCTGGCGATTTTTTTTTCAATCGCACGCCCGGTCTTACCGGTCATCTTCTCCGCCTCTCACATCGTCTGGCGTTCTTGAGTCGCCGTCGTTGG
>Contig57:27379828-27379928_0
TTTTCAATCGCACGCCCGGTCTTACCGGTCATCTTCTCCGCCTCTCACATCGTCTGGCGTTCTTGAGTCGCCGTCGTTGGTTGTCGCTCTCTCTGTCTCT
>Contig57:27379848-27379948_0
CTTACCGGTCATCTTCTCCGCCTCTCACATCGTCTGGCGTTCTTGAGTCGCCGTCGTTGGTTGTCGCTCTCTCTGTCTCTTTCTGGAATTTCCCCAATTC
>Contig57:27459061-27459161_0
GTAGAGGCACATCTGCCAGACGGTGGGGCGGGCGATGCGGCGGGTGACGGCCAGCCAGATCATGAGGTAACCGAAGAGGTTGAGGACGGAGCCGATCGAG
>Contig57:27459081-27459181_0
CGGTGGGGCGGGCGATGCGGCGGGTGACGGCCAGCCAGATCATGAGGTAACCGAAGAGGTTGAGGACGGAGCCGATCGAGAGGACCACCCAGGGCGGGCT
>Contig57:27459101-27459201_0
CGGGTGACGGCCAGCCAGATCATGAGGTAACCGAAGAGGTTGAGGACGGAGCCGATCGAGAGGACCACCCAGGGCGGGCTCACCTCGTTGATCAGCCCTG
>Contig57:27676767-27676867_0
TTTGACATTTTTCATACTGCCAATTCTTTTACTACAGGAAGGAACAGCGTATGATGTGATTGTAGCAGCAACCAAAGTAGTCAGTGGAAGCTCCTTGGTA
>Contig57:27676787-27676887_0
CAATTCTTTTACTACAGGAAGGAACAGCGTATGATGTGATTGTAGCAGCAACCAAAGTAGTCAGTGGAAGCTCCTTGGTAGAAACTTTCAGAGGTGGGTG
>Contig57:27676807-27676907_0
GGAACAGCGTATGATGTGATTGTAGCAGCAACCAAAGTAGTCAGTGGAAGCTCCTTGGTAGAAACTTTCAGAGGTGGGTGGGATAAGTAGTAGTGATTCT
>Contig57:27839769-27839869_0
GCAAAATTTAGCCTACAAACTCGTCAGTCGTCACTCCCAATTTATCAAACACTAGAGGTGCCTACGGTTCCGGAACCGGAACCGAACCGGAACAGTAACG
>Contig57:27839789-27839889_0
TCGTCAGTCGTCACTCCCAATTTATCAAACACTAGAGGTGCCTACGGTTCCGGAACCGGAACCGAACCGGAACAGTAACGGTTTCGGTTTCGGAACCAGA
>Contig57:27839809-27839909_0
TTTATCAAACACTAGAGGTGCCTACGGTTCCGGAACCGGAACCGAACCGGAACAGTAACGGTTTCGGTTTCGGAACCAGATATGAACCGACTTTTTTTTT
>Contig57:27895187-27895287_0
CAAAATTTTCAAACATTATAAAGTTCGAATTGATACCAAAAGAGTTCTTCATTTAAATATTCAAGGATAGCACTAAAAATTTTATAAACATCCAAACATT
>Contig57:27895207-27895307_0
AAGTTCGAATTGATACCAAAAGAGTTCTTCATTTAAATATTCAAGGATAGCACTAAAAATTTTATAAACATCCAAACATTCTATTCTATCCAATAAATTG
>Contig57:27895227-27895327_0
AGAGTTCTTCATTTAAATATTCAAGGATAGCACTAAAAATTTTATAAACATCCAAACATTCTATTCTATCCAATAAATTGTCTCCACTGAAATATTAAAG
>Contig57:27964934-27965034_0
AAGCTCAATACATAACATAAAATCAAGATTAATGTGATATTCCATCATCAACAAATAGGAAGAGGAGCACCATTCCACTCCTTGAGACAATCCAACAATG
>Contig57:27964954-27965054_0
AATCAAGATTAATGTGATATTCCATCATCAACAAATAGGAAGAGGAGCACCATTCCACTCCTTGAGACAATCCAACAATGGATCAATGAGTTTCCCTTCA
>Contig57:27964974-27965074_0
TCCATCATCAACAAATAGGAAGAGGAGCACCATTCCACTCCTTGAGACAATCCAACAATGGATCAATGAGTTTCCCTTCACATATAGCTCTAAAAAGCTT
>Contig57:27998194-27998294_0
TGCAACAATATAGGTTACCTTCAGTTCTTCCTCGAGCGAAATCTTTTTAGGGTTGTAAGTTATAGGTCCTGTTCTTGATAGAGCTTTTCTTGTCTCGATA
>Contig57:27998214-27998314_0
TCAGTTCTTCCTCGAGCGAAATCTTTTTAGGGTTGTAAGTTATAGGTCCTGTTCTTGATAGAGCTTTTCTTGTCTCGATAATTTCCCATTCTTGGTCATC
>Contig57:27998234-27998334_0
ATCTTTTTAGGGTTGTAAGTTATAGGTCCTGTTCTTGATAGAGCTTTTCTTGTCTCGATAATTTCCCATTCTTGGTCATCCCTCACTTTAGCAATATCCT
>Contig57:28056478-28056578_0
ATGGATCATTTTTGTGTAAGTTGATAATTTTTGTAGACAGATTTGGACTAATTTTGGGTCCAACTTATAGGCCTAATTGTCGTTATAATTATCTGGTTTT
>Contig57:28056498-28056598_0
TTGATAATTTTTGTAGACAGATTTGGACTAATTTTGGGTCCAACTTATAGGCCTAATTGTCGTTATAATTATCTGGTTTTTTAGTCCATGAAAACTGGGC
>Contig57:28056518-28056618_0
ATTTGGACTAATTTTGGGTCCAACTTATAGGCCTAATTGTCGTTATAATTATCTGGTTTTTTAGTCCATGAAAACTGGGCCCACATGGGCCCATTAACAA
>Contig57:28109006-28109106_0
GAAAAATGGAACATGAAAGGGCAAAATCAAGCTAAGAATACCTGATGAGAGTTGAGGTGGAGGAGATGTAAGAATCTGAGAAAGAGATGAATTGGGAATG
>Contig57:28109026-28109126_0
GCAAAATCAAGCTAAGAATACCTGATGAGAGTTGAGGTGGAGGAGATGTAAGAATCTGAGAAAGAGATGAATTGGGAATGCAAGAAAAAGGTTGATTCTT
>Contig57:28109046-28109146_0
CCTGATGAGAGTTGAGGTGGAGGAGATGTAAGAATCTGAGAAAGAGATGAATTGGGAATGCAAGAAAAAGGTTGATTCTTGATTTGGGCAGTGGGATTAA
>Contig57:28195958-28196058_0
CAGAGCCTTTTCCTGAGTTCTTGCTGGTTTTTGACTAGGGTTTTTGGTTGCATTTCTCAAAAGATAGGCCGAGTTTTTTCTTTTTTTCGGTGAGAGCTTT
>Contig57:28195978-28196078_0
TTGCTGGTTTTTGACTAGGGTTTTTGGTTGCATTTCTCAAAAGATAGGCCGAGTTTTTTCTTTTTTTCGGTGAGAGCTTTTTAGAGAGAGAAAGGCTTAC
>Contig57:28195998-28196098_0
TTTTTGGTTGCATTTCTCAAAAGATAGGCCGAGTTTTTTCTTTTTTTCGGTGAGAGCTTTTTAGAGAGAGAAAGGCTTACTTTAGAAAGAGAGAGAGGAC
>Contig57:28249080-28249180_0
TTTATTTGTCCAAATTTATTTCTTGGTCACAATCACAAGCAGAATTCAAATTCATTCCGAAAAATCCATCTCTCCTCTTAGCTGGTTTTCGACTTGTACG
>Contig57:28249100-28249200_0
TCTTGGTCACAATCACAAGCAGAATTCAAATTCATTCCGAAAAATCCATCTCTCCTCTTAGCTGGTTTTCGACTTGTACGGAAGCAGAACGACGATTTCA
>Contig57:28249120-28249220_0
AGAATTCAAATTCATTCCGAAAAATCCATCTCTCCTCTTAGCTGGTTTTCGACTTGTACGGAAGCAGAACGACGATTTCATCCCTCAGGATCCAGGCTTA
>Contig57:28338377-28338477_0
GATTCCACATGTCCACAAATATCAAAGTCGGAAGTTCTGCAAATAAAACAAGATAAAACTCTTGATGCAATTTTGGACGCATGCTATCAGATATTTTAAT
>Contig57:28338397-28338497_0
ATCAAAGTCGGAAGTTCTGCAAATAAAACAAGATAAAACTCTTGATGCAATTTTGGACGCATGCTATCAGATATTTTAATTCATGGCAGAATCGATTTTC
>Contig57:28338417-28338517_0
AAATAAAACAAGATAAAACTCTTGATGCAATTTTGGACGCATGCTATCAGATATTTTAATTCATGGCAGAATCGATTTTCAAATGTAAGGTTCTCCTTCG
>Contig57:28386668-28386768_0
ATAGTCTCCCATTACTGAAGAAATTCCCTTCTGTCGAAATCCATTTTTAATTGGCTGATGTCCAGTTCTCGAAGCCATGAAAATCGATTTTTAGTGTTTT
>Contig57:28386688-28386788_0
AAATTCCCTTCTGTCGAAATCCATTTTTAATTGGCTGATGTCCAGTTCTCGAAGCCATGAAAATCGATTTTTAGTGTTTTGATCATTTACCTTTATACCG
>Contig57:28386708-28386808_0
CCATTTTTAATTGGCTGATGTCCAGTTCTCGAAGCCATGAAAATCGATTTTTAGTGTTTTGATCATTTACCTTTATACCGATTCAGGCGATTATGGAATG
>Contig57:28438183-28438283_0
TAATTCTCTACTTCGGCGGCTGCTGAGTTCTGTTTATATGCGGCGTCGTTCCAATCTCGACCAAACAATCCTGCCCGCGCCACGTCAAAGAACAAGCATG
>Contig57:28438203-28438303_0
TGCTGAGTTCTGTTTATATGCGGCGTCGTTCCAATCTCGACCAAACAATCCTGCCCGCGCCACGTCAAAGAACAAGCATGAACAGGGGGCGGAACGGCGG
>Contig57:28438223-28438323_0
CGGCGTCGTTCCAATCTCGACCAAACAATCCTGCCCGCGCCACGTCAAAGAACAAGCATGAACAGGGGGCGGAACGGCGGCACCGGCGCTTCAATAAAGC
>Contig57:28491776-28491876_0
TCGCAAGCTTTGGTGATGTGAAAGGACTTTCTTGCCCTTCCCATCAGAAGGGCAGCTGTGGGGCCCAAATCGACACCCTCGCCATTGTCAAGGATGTAAG
>Contig57:28491796-28491896_0
AAAGGACTTTCTTGCCCTTCCCATCAGAAGGGCAGCTGTGGGGCCCAAATCGACACCCTCGCCATTGTCAAGGATGTAAGTTCTCTTTTGTATGGAATAT
>Contig57:28491816-28491916_0
CCATCAGAAGGGCAGCTGTGGGGCCCAAATCGACACCCTCGCCATTGTCAAGGATGTAAGTTCTCTTTTGTATGGAATATAATTTATTTTATTTCATTTT
>Contig57:28578444-28578544_0
TACTCGAAATAAAAAAAATAAAAGAAAGTTCAAAGATGTATGACCCAAATCGGTACACGAGACCTCTTATGGCTTTATAGTTGATCTCTTGGGTAAGGTT
>Contig57:28578464-28578564_0
AAAGAAAGTTCAAAGATGTATGACCCAAATCGGTACACGAGACCTCTTATGGCTTTATAGTTGATCTCTTGGGTAAGGTTGGATGCTTGGAGGAAGCTGA
>Contig57:28578484-28578584_0
TGACCCAAATCGGTACACGAGACCTCTTATGGCTTTATAGTTGATCTCTTGGGTAAGGTTGGATGCTTGGAGGAAGCTGAGATGTTGTTCTCTAGCATGC
>Contig57:28610357-28610457_0
CTTCTTAAGTCTTGTGCCGAAAAGAAAGGGGTCAATCATAGTGAGACGGAAGGAGTATTATAATTTTATTTAGTGACATTTATAAGTGTCACAATTATTC
>Contig57:28610377-28610477_0
AAAGAAAGGGGTCAATCATAGTGAGACGGAAGGAGTATTATAATTTTATTTAGTGACATTTATAAGTGTCACAATTATTCAAAAACATTACTAGAATATT
>Contig57:28610397-28610497_0
GTGAGACGGAAGGAGTATTATAATTTTATTTAGTGACATTTATAAGTGTCACAATTATTCAAAAACATTACTAGAATATTTTGTTGCAGTGATCGAATTA
>Contig57:28725803-28725903_0
GTCTGATATAGCGGGGAGTGAAGGCGTGAATGGAGAAGGAGTTGATAAGTAACAAGGCCATGAGAGAGAGCCATGTGATCACTCGTAGCAGCATGACGAA
>Contig57:28725823-28725923_0
AAGGCGTGAATGGAGAAGGAGTTGATAAGTAACAAGGCCATGAGAGAGAGCCATGTGATCACTCGTAGCAGCATGACGAAGACACGGCGGGTGACCGGCA
>Contig57:28864590-28864690_0
ATTGCAATAAGCTAGTAATCTAAAATTTCTCGAAAATTTGAGACTTTGTACATCAACTGTGTGGAGAAGTGTGACAGCGGAAGTGGAAACGCGAAAATGG
>Contig57:28864610-28864710_0
TAAAATTTCTCGAAAATTTGAGACTTTGTACATCAACTGTGTGGAGAAGTGTGACAGCGGAAGTGGAAACGCGAAAATGGCGGTGGCGGGTTCACGAAAA
>Contig57:28864630-28864730_0
AGACTTTGTACATCAACTGTGTGGAGAAGTGTGACAGCGGAAGTGGAAACGCGAAAATGGCGGTGGCGGGTTCACGAAAAGCACGCAGGTGGAGATGCGA
>Contig57:28949004-28949104_0
GTCGGACAGTTGCCGTCGATCCGGCGGTGGCGGTGGCGATGGTGGCGGAGGAGGGGGGGAGAAAGCTATCGGGTTGGTGGGGGCGTAGGATAACGAAATT
>Contig57:28949024-28949124_0
CCGGCGGTGGCGGTGGCGATGGTGGCGGAGGAGGGGGGGAGAAAGCTATCGGGTTGGTGGGGGCGTAGGATAACGAAATTGGTGAATTTGAGAGCGCCAG
>Contig57:28949044-28949144_0
GGTGGCGGAGGAGGGGGGGAGAAAGCTATCGGGTTGGTGGGGGCGTAGGATAACGAAATTGGTGAATTTGAGAGCGCCAGGCATAGTTAGTGGATGCGGA
>Contig57:29016952-29017052_0
GTGGATCAGCACCAATGCCACCGCCACCAGCAGCGCGGCTGCAATATTGCCGGTGGCCTGCGTGAGCAGCAGGACGACGATTGTCGCTATAGAGAGCGAA
>Contig57:29016972-29017072_0
CCGCCACCAGCAGCGCGGCTGCAATATTGCCGGTGGCCTGCGTGAGCAGCAGGACGACGATTGTCGCTATAGAGAGCGAAATCAGCACCGTCCGATCGTC
>Contig57:29016992-29017092_0
GCAATATTGCCGGTGGCCTGCGTGAGCAGCAGGACGACGATTGTCGCTATAGAGAGCGAAATCAGCACCGTCCGATCGTCGATTGTCCGGTCGGCGACCA
>Contig57:29072038-29072138_0
TCTAATTCCAAAAACTCGAACTTGTAGAGACGTGTGGAATATATTCATTTATATTATAATTTTCAATAGGCTCATGGCCAATGCGAACTTGAAGAGCATA
>Contig57:29072058-29072158_0
CTTGTAGAGACGTGTGGAATATATTCATTTATATTATAATTTTCAATAGGCTCATGGCCAATGCGAACTTGAAGAGCATAATTTCCATAACTCTCTTGAT
>Contig57:29072078-29072178_0
ATATTCATTTATATTATAATTTTCAATAGGCTCATGGCCAATGCGAACTTGAAGAGCATAATTTCCATAACTCTCTTGATTCTCTTTTATCTTCTTGGCC
>Contig57:29143023-29143123_0
CATAAGCTGCCATACTGGGTAAAAAAGCTTGTCAAATGGAGGAAACAATTTAGTTAGTAAGAGTGTGTGTGAGAGAGAGAGAGAGAGAGAGAAAGAGAGA
>Contig57:29143043-29143143_0
AAAAAAGCTTGTCAAATGGAGGAAACAATTTAGTTAGTAAGAGTGTGTGTGAGAGAGAGAGAGAGAGAGAGAAAGAGAGAGAGAGTTGGAACCTTTCAAA
>Contig57:29143063-29143163_0
GGAAACAATTTAGTTAGTAAGAGTGTGTGTGAGAGAGAGAGAGAGAGAGAGAAAGAGAGAGAGAGTTGGAACCTTTCAAATCAGTGGCGAGTAACAGTTT
>Contig57:29196559-29196659_0
CTTAACAGAGTTGTTTGAGACAAAAGAAGAGAGAACGATAGATATCGGTGTTCCTGAAAGTGACGAGGAGATCAAAACTGAGATAGTTGATTGCAAAATG
>Contig57:29196579-29196679_0
CAAAAGAAGAGAGAACGATAGATATCGGTGTTCCTGAAAGTGACGAGGAGATCAAAACTGAGATAGTTGATTGCAAAATGATAGAAAACGAAGCAGATGA
>Contig57:29196599-29196699_0
GATATCGGTGTTCCTGAAAGTGACGAGGAGATCAAAACTGAGATAGTTGATTGCAAAATGATAGAAAACGAAGCAGATGATTCGACGACGCCTCTCTCAG
>Contig57:29336199-29336299_0
GGGAGAAAGGGGTTCAAGAGAGGGAGAAAGATGGGGGTTGTGTTCTGCCAAGAATTTGTGTAGAATTTACGAATTGATTCTTGCTTTTCTTTGTTTAATC
>Contig57:29336219-29336319_0
AGGGAGAAAGATGGGGGTTGTGTTCTGCCAAGAATTTGTGTAGAATTTACGAATTGATTCTTGCTTTTCTTTGTTTAATCTTATCAGTTGGGCTGCAGTA
>Contig57:29336239-29336339_0
TGTTCTGCCAAGAATTTGTGTAGAATTTACGAATTGATTCTTGCTTTTCTTTGTTTAATCTTATCAGTTGGGCTGCAGTAAATGATTTTGGGCCGGTCAC
>Contig57:29444712-29444812_0
AAAAAGGAAGTAATGGATGGGTATTGCAATCATTCAAAATTAGGGGCAGAGAGAGAGAGAGAGAAAGTCCAGTTGCATTGGAAACACAGAAATGGGCTGT
>Contig57:29444732-29444832_0
GTATTGCAATCATTCAAAATTAGGGGCAGAGAGAGAGAGAGAGAAAGTCCAGTTGCATTGGAAACACAGAAATGGGCTGTGTTTTTTTTTGTACTTTTCT
>Contig57:29444752-29444852_0
TAGGGGCAGAGAGAGAGAGAGAGAAAGTCCAGTTGCATTGGAAACACAGAAATGGGCTGTGTTTTTTTTTGTACTTTTCTAGCATAGCATTTCTAACATT
>Contig57:29575573-29575673_0
AGGCCCCGGTGGGTGCAATCTCAGAGTCTCTTTGATCACTAATTTGATGTACTTTAGTTCGTCGAAGTAGCGTTCGTTGACAGTATTGTTTTTTTCATCA
>Contig57:29575593-29575693_0
TCAGAGTCTCTTTGATCACTAATTTGATGTACTTTAGTTCGTCGAAGTAGCGTTCGTTGACAGTATTGTTTTTTTCATCAAACACCTTTCTCACTTCTTC
>Contig57:29575613-29575713_0
AATTTGATGTACTTTAGTTCGTCGAAGTAGCGTTCGTTGACAGTATTGTTTTTTTCATCAAACACCTTTCTCACTTCTTCTTGTGCCCTTTTCAGAATCT
>Contig57:29652850-29652950_0
GCGAGGAGACGACGACGGCGCCGAGTTGTGGGTGCATCAATGGTCCGTATTTAGAGGCCAAGTTTGCTACGGTGTGGTGGGGTGGAGAAGAACCGGAGAG
>Contig57:29652870-29652970_0
CCGAGTTGTGGGTGCATCAATGGTCCGTATTTAGAGGCCAAGTTTGCTACGGTGTGGTGGGGTGGAGAAGAACCGGAGAGAAGATGCAGGTTTCCTATAA
>Contig57:29652890-29652990_0
TGGTCCGTATTTAGAGGCCAAGTTTGCTACGGTGTGGTGGGGTGGAGAAGAACCGGAGAGAAGATGCAGGTTTCCTATAAAAGGCAACTTCGATGGCCCG
>Contig57:29704975-29705075_0
ATTTCCTTCTTTCTTTTGATATGTGAATGCTCTATTTCTGGGTTGAATGGGCTGTTGATGGGATAAAACACTTGATTGTGAAATGTTTTTATGGTTCTCT
>Contig57:29704995-29705095_0
ATGTGAATGCTCTATTTCTGGGTTGAATGGGCTGTTGATGGGATAAAACACTTGATTGTGAAATGTTTTTATGGTTCTCTTAGAGTTAATTTATATTTGA
>Contig57:29705015-29705115_0
GGTTGAATGGGCTGTTGATGGGATAAAACACTTGATTGTGAAATGTTTTTATGGTTCTCTTAGAGTTAATTTATATTTGATTTAGTGAAACACGAAAATT
>Contig57:29746544-29746644_0
AGGGAGAAAAAAGGTTGGCTTGGGTGAGTTGGCAAAAGATAAGCAAAACGGTGGAAAGAAAGGGGTTGGGAGTGAGATATTTAGACCTGTTTAATAAGGC
>Contig57:29746564-29746664_0
TGGGTGAGTTGGCAAAAGATAAGCAAAACGGTGGAAAGAAAGGGGTTGGGAGTGAGATATTTAGACCTGTTTAATAAGGCTCTCCTAAGTAAATAGATCT
>Contig57:29746584-29746684_0
AAGCAAAACGGTGGAAAGAAAGGGGTTGGGAGTGAGATATTTAGACCTGTTTAATAAGGCTCTCCTAAGTAAATAGATCTGGAGATTTCTCATATAGAAA
>Contig57:29911255-29911355_0
ATGATTATTCCTTAAAATCATTATTATAATTATATTTTAAATATACTCTCTCTACGTCCCAAAAACCTTATCCCGATCTAATCGGTACAGATTTTAAAAA
>Contig57:29911275-29911375_0
TTATTATAATTATATTTTAAATATACTCTCTCTACGTCCCAAAAACCTTATCCCGATCTAATCGGTACAGATTTTAAAAAGGATTTATATATAATTGATT
>Contig57:29911295-29911395_0
ATATACTCTCTCTACGTCCCAAAAACCTTATCCCGATCTAATCGGTACAGATTTTAAAAAGGATTTATATATAATTGATTTTTGTTGATTATTGTGAGTG
>Contig57:30047747-30047847_0
AGAGAAAGAAACAAAATAGCAAGGTGTTGATTAAATTCATTCACTCAAATGAACAAACCTGAAATGTATCGAGTTACATATTACAATAAGCCTACTAATA
>Contig57:30047767-30047867_0
AAGGTGTTGATTAAATTCATTCACTCAAATGAACAAACCTGAAATGTATCGAGTTACATATTACAATAAGCCTACTAATAATAATATCAATAATAAAATA
>Contig57:30047787-30047887_0
TCACTCAAATGAACAAACCTGAAATGTATCGAGTTACATATTACAATAAGCCTACTAATAATAATATCAATAATAAAATAAGAAATAAGATACATTATAC
>Contig57:30077817-30077917_0
CGTATATAAACTTCGAAACGTATACATTCAAGCGAAGAGATATGTAGATAATGGTAGTGGGGTGTATTTCGTGGGATTTCTTCCTCCAGTTAAAACTAAT
>Contig57:30077837-30077937_0
TATACATTCAAGCGAAGAGATATGTAGATAATGGTAGTGGGGTGTATTTCGTGGGATTTCTTCCTCCAGTTAAAACTAATTTACAAGAAATTTTTCTGGA
>Contig57:30077857-30077957_0
TATGTAGATAATGGTAGTGGGGTGTATTTCGTGGGATTTCTTCCTCCAGTTAAAACTAATTTACAAGAAATTTTTCTGGAAAATTTGTGAGGCTAACAAT
>Contig57:30190907-30191007_0
CATCCAGAAAATGCTTGCAAGAATTAATTGTTGGACATCTAAGATGTTGTCCTATGCTGGGAGAATGCAATTGATAAAGTCAGTCCTATATAGCATTCAA
>Contig57:30190927-30191027_0
GAATTAATTGTTGGACATCTAAGATGTTGTCCTATGCTGGGAGAATGCAATTGATAAAGTCAGTCCTATATAGCATTCAAACTTACTAGTGTCAAGTCTT
>Contig57:30190947-30191047_0
AAGATGTTGTCCTATGCTGGGAGAATGCAATTGATAAAGTCAGTCCTATATAGCATTCAAACTTACTAGTGTCAAGTCTTTTTACTGCCTCAAAAGATCA
>Contig57:30635306-30635406_0
TTTTAATCATACCTGAAGACCGGACAAAAGATCACCAACTAATGGATCAATCCTTGTACTGAGAGCACTGAGTTTTCCAAGGGCAACCGCAGCACTTGAA
>Contig57:30635326-30635426_0
CGGACAAAAGATCACCAACTAATGGATCAATCCTTGTACTGAGAGCACTGAGTTTTCCAAGGGCAACCGCAGCACTTGAACGTACAGTCCTGCACAAAAA
>Contig57:30635346-30635446_0
AATGGATCAATCCTTGTACTGAGAGCACTGAGTTTTCCAAGGGCAACCGCAGCACTTGAACGTACAGTCCTGCACAAAAATACTCCATTAAGCACAAATA
>Contig57:30719906-30720006_0
GCTGACCATCCCACACTCTGCAATTTCGCTGAACAATATATAGTCGGATTAAAATACCTTAAAGAAATGGAAAGCTGCAACGTTGGCCTTTTACGCGCGT
>Contig57:30719926-30720026_0
CAATTTCGCTGAACAATATATAGTCGGATTAAAATACCTTAAAGAAATGGAAAGCTGCAACGTTGGCCTTTTACGCGCGTGCCAACTTCATGAGATATAT
>Contig57:30719946-30720046_0
TAGTCGGATTAAAATACCTTAAAGAAATGGAAAGCTGCAACGTTGGCCTTTTACGCGCGTGCCAACTTCATGAGATATATCAATTGGGAGATTCTATTTC
>Contig57:30797191-30797291_0
AATTTTTATTCTAATGATAAATATTGTAAAGACTATCTAAGAGTGAGTAAAAAGGAGTATTTTCTTCTGGAGGAGAAATATATTAACCTAAAAAAAATAC
>Contig57:30797211-30797311_0
ATATTGTAAAGACTATCTAAGAGTGAGTAAAAAGGAGTATTTTCTTCTGGAGGAGAAATATATTAACCTAAAAAAAATACTAGGCCCAATATATAAGCCC
>Contig57:30797231-30797331_0
GAGTGAGTAAAAAGGAGTATTTTCTTCTGGAGGAGAAATATATTAACCTAAAAAAAATACTAGGCCCAATATATAAGCCCACATGATCTTTGCAAAAAAG
>Contig57:30856657-30856757_0
TTGTTTACCAAATTTGGCAGCAAGCAGCATGCTGGTGTTTGCAATTTATCCACCACCTGTATCCTCTTCGGTATCCTTCTTGAGAATTACTCATCCTGTT
>Contig57:30856677-30856777_0
CAAGCAGCATGCTGGTGTTTGCAATTTATCCACCACCTGTATCCTCTTCGGTATCCTTCTTGAGAATTACTCATCCTGTTGGTTTTATGATTGAGTTTTT
>Contig57:30856697-30856797_0
GCAATTTATCCACCACCTGTATCCTCTTCGGTATCCTTCTTGAGAATTACTCATCCTGTTGGTTTTATGATTGAGTTTTTCCTCTCTGTTCATAAGATAC
>Contig57:30900560-30900660_0
TTGAGATGGAGGAGAAAGAAACTGCAGTCTGTATCCATTACCTGGCCAGTAGATTGAAGGGTCCCTTTGAATACTCTTCCGATTCCGCCTTCTCCCAACA
>Contig57:30900580-30900680_0
ACTGCAGTCTGTATCCATTACCTGGCCAGTAGATTGAAGGGTCCCTTTGAATACTCTTCCGATTCCGCCTTCTCCCAACAGACATTCTGGTCTGAAATTC
>Contig57:30900600-30900700_0
CCTGGCCAGTAGATTGAAGGGTCCCTTTGAATACTCTTCCGATTCCGCCTTCTCCCAACAGACATTCTGGTCTGAAATTCTTTGTAGCCATGGCGAGTTC
>Contig57:30960820-30960920_0
GGGGCAGTCCACTGCAGTTTCTTGCAATCTCCTTCCCAATGCTCTCCAATTCAAGAGGAATGTGGTTATTGTGCGGAGAAATCTTCTGCCGGAGTAGGTG
>Contig57:30960840-30960940_0
CTTGCAATCTCCTTCCCAATGCTCTCCAATTCAAGAGGAATGTGGTTATTGTGCGGAGAAATCTTCTGCCGGAGTAGGTGCCAGCTTTGGTCCGGATCCA
>Contig57:30960860-30960960_0
GCTCTCCAATTCAAGAGGAATGTGGTTATTGTGCGGAGAAATCTTCTGCCGGAGTAGGTGCCAGCTTTGGTCCGGATCCATCAAACGTATCTCATGAAAA
>Contig57:31027312-31027412_0
TCTTACAGTTTAATTTAATGATTCTGCCCTTGTTCTTGATACAGATGGGAAAATTCTTGTTGAAGATATCGTCAAGTTAGCCAAACAATCCGAAGAAGAT
>Contig57:31027332-31027432_0
ATTCTGCCCTTGTTCTTGATACAGATGGGAAAATTCTTGTTGAAGATATCGTCAAGTTAGCCAAACAATCCGAAGAAGATGAAGCTGCTGAAGAGGGAAA
>Contig57:31027352-31027452_0
ACAGATGGGAAAATTCTTGTTGAAGATATCGTCAAGTTAGCCAAACAATCCGAAGAAGATGAAGCTGCTGAAGAGGGAAAAGCATAAACCTAATATTCCA
>Contig57:31077135-31077235_0
ATCAAGGATGGGGAAATGATGCCCTTCAAGTTCGTTGCATGTCTCATCGATGATTATTTTGCTAAAAATTTCTAATCTATTACTCAAATGTTTACGTTGT
>Contig57:31077155-31077255_0
GCCCTTCAAGTTCGTTGCATGTCTCATCGATGATTATTTTGCTAAAAATTTCTAATCTATTACTCAAATGTTTACGTTGTAAAGATGGTTTTGGTTCATC
>Contig57:31077175-31077275_0
GTCTCATCGATGATTATTTTGCTAAAAATTTCTAATCTATTACTCAAATGTTTACGTTGTAAAGATGGTTTTGGTTCATCAGGAAACATGCAATGAAATG
>Contig57:31160822-31160922_0
TGTAGGTCAAATTTGAACTCATTGTTGATGGGGGCAACTCAAACCTTGTGCACAAGTCTCATGCAGAGTTGACGATTAAAGGGATACAACACTATCGACA
>Contig57:31160842-31160942_0
ATTGTTGATGGGGGCAACTCAAACCTTGTGCACAAGTCTCATGCAGAGTTGACGATTAAAGGGATACAACACTATCGACACAGTTCGGAAATGATGTCTC
>Contig57:31160862-31160962_0
AAACCTTGTGCACAAGTCTCATGCAGAGTTGACGATTAAAGGGATACAACACTATCGACACAGTTCGGAAATGATGTCTCTCAGGTTCACTGCCTTCTTT
>Contig57:31220451-31220551_0
ATTTTAAGCTTATTTGCTTGGTTATCATTGTCAATTTGCGCCTATAGATATTATTATTTTTTAGGGGAAGAAGGAGAGAAATGGAATCAGACGACGAGAT
>Contig57:31220471-31220571_0
GTTATCATTGTCAATTTGCGCCTATAGATATTATTATTTTTTAGGGGAAGAAGGAGAGAAATGGAATCAGACGACGAGATGACAGCCGCGATGATGGAAG
>Contig57:31220491-31220591_0
CCTATAGATATTATTATTTTTTAGGGGAAGAAGGAGAGAAATGGAATCAGACGACGAGATGACAGCCGCGATGATGGAAGATTCGTGCGATGATGAGGAC
>Contig57:31278208-31278308_0
GATGTATTTGATAAGCAGATTAACTTCTCAATTAACAAAATAGACTGTATATTCCTCTTCCTCTATCAACTTTGAAAAAAATACTACAGTAGTACTTAGC
>Contig57:31278228-31278328_0
TAACTTCTCAATTAACAAAATAGACTGTATATTCCTCTTCCTCTATCAACTTTGAAAAAAATACTACAGTAGTACTTAGCAACTTGTACAATTTCCTATA
>Contig57:31278248-31278348_0
TAGACTGTATATTCCTCTTCCTCTATCAACTTTGAAAAAAATACTACAGTAGTACTTAGCAACTTGTACAATTTCCTATAGGTTTTCAAAAATATAAAAG
>Contig57:31333395-31333495_0
TGAGGTACAGTCATGATGCAGGGAGTATGATTGAGTATCACAGGAAGCTGACATCGAGTGGCTACAGGGCTTTGATTTACAGTGGGGACCATGATATGTG
>Contig57:31333415-31333515_0
GGGAGTATGATTGAGTATCACAGGAAGCTGACATCGAGTGGCTACAGGGCTTTGATTTACAGTGGGGACCATGATATGTGTGTTCCGTTCACTGGAACTC
>Contig57:31333435-31333535_0
CAGGAAGCTGACATCGAGTGGCTACAGGGCTTTGATTTACAGTGGGGACCATGATATGTGTGTTCCGTTCACTGGAACTCAAGCATGGACTCACTCGCTG
>Contig57:31399595-31399695_0
TTTGACACTCTGTAGTATTATCATACTTTATTATGAAAATTATTAAATGATGGATTTAGGTGGTACCCCATCTGTCCCACTTAAATAGTCTATCTTTCTT
>Contig57:31399615-31399715_0
TCATACTTTATTATGAAAATTATTAAATGATGGATTTAGGTGGTACCCCATCTGTCCCACTTAAATAGTCTATCTTTCTTTATTGGTTTGTCTTATATAA
>Contig57:31443358-31443458_0
TTGGTTTTCTGCCACATCTGCTGCTGAAGCATCTAACATTTGAAGTTATCTTACTACCACCGACTCGTTTGTGAGAGAGAGAGATAGAGAGAGAGGTGTT
>Contig57:31443378-31443478_0
CTGCTGAAGCATCTAACATTTGAAGTTATCTTACTACCACCGACTCGTTTGTGAGAGAGAGAGATAGAGAGAGAGGTGTTCTACATGGAAGGAAGAATGT
>Contig57:31443398-31443498_0
TGAAGTTATCTTACTACCACCGACTCGTTTGTGAGAGAGAGAGATAGAGAGAGAGGTGTTCTACATGGAAGGAAGAATGTTGGATGATTGGCTGCTTTTC
>Contig57:31857997-31858097_0
TTTTACATAATTTACAAATTCTCTTTTAACATGTAAAGGGAACTTATACATGCAAAGGGACGATGATAGGAATCAATCCTGAAGAACCCTGGTATTATGA
>Contig57:31858017-31858117_0
CTCTTTTAACATGTAAAGGGAACTTATACATGCAAAGGGACGATGATAGGAATCAATCCTGAAGAACCCTGGTATTATGATGCATGTGGAAACGCAAGAT
>Contig57:31858037-31858137_0
AACTTATACATGCAAAGGGACGATGATAGGAATCAATCCTGAAGAACCCTGGTATTATGATGCATGTGGAAACGCAAGATGCTATAAAGGTATTAGGAGA
>Contig404:25350-25450_0
AGAGATTGTTTATTATTTATTACATCATCATCTGTTAGGCTGCAAAAATACAGAAAAATGGTAAAAAATGCAAAAATTAAATTTAAAATTCCCTATGTAG
>Contig404:25370-25470_0
TACATCATCATCTGTTAGGCTGCAAAAATACAGAAAAATGGTAAAAAATGCAAAAATTAAATTTAAAATTCCCTATGTAGATGTTAAGACTAGGTGGTCT
>Contig404:25390-25490_0
TGCAAAAATACAGAAAAATGGTAAAAAATGCAAAAATTAAATTTAAAATTCCCTATGTAGATGTTAAGACTAGGTGGTCTTCAACTTATAGAATGCTAAT
>Contig404:534162-534262_0
CACTATGCGGAAAATTGTATACAATATCATTATGACAAACAACAAAAATAATATTAAGATTGGTTATACGTACAAATACCTCTACACATTATGTGAGAAA
>Contig404:534182-534282_0
ACAATATCATTATGACAAACAACAAAAATAATATTAAGATTGGTTATACGTACAAATACCTCTACACATTATGTGAGAAAACTAAAGATGAAAATATATG
>Contig404:534202-534302_0
AACAAAAATAATATTAAGATTGGTTATACGTACAAATACCTCTACACATTATGTGAGAAAACTAAAGATGAAAATATATGTATCCACCATTTATAATTAC
>Contig404:726667-726767_0
TTATAAATGTATATAATTTATAAAAAAAAATAGTTAAATCAATTAAGGATCAATAGACGAATATGTGTTCTGGGATTTTGCTCATCCCACCGAAGCTGCA
>Contig404:726707-726807_0
AATTAAGGATCAATAGACGAATATGTGTTCTGGGATTTTGCTCATCCCACCGAAGCTGCAGCCAAGGCGTTTGCCGAAATAGCTCACAGAGCTCAAAAAC
>Contig407:3019-3119_0
AAAAACTATACTATACCAATTAATAAATAAATTTAAATCATTTAAACAAGCCCCCTAAAGGTGGTGTCTGTCTTCCTTTTCTTTAGGGATATGGGAGAGC
>Contig407:3039-3139_0
TAATAAATAAATTTAAATCATTTAAACAAGCCCCCTAAAGGTGGTGTCTGTCTTCCTTTTCTTTAGGGATATGGGAGAGCTTCGCTGAGAGCATCTCCCC
>Contig407:3059-3159_0
TTTAAACAAGCCCCCTAAAGGTGGTGTCTGTCTTCCTTTTCTTTAGGGATATGGGAGAGCTTCGCTGAGAGCATCTCCCCCTCGTCCCAGACGCGAAATC
>Contig300:96613-96713_0
CTTGCTGACAACCTCTTTGCTTATAATTCGTATCCTTGGGGTCGAGAGGCTTATGATTACATGGTATCTGAATTCGTGGATTCAGCCTCAAAGCTAAACA
>Contig300:96633-96733_0
TTATAATTCGTATCCTTGGGGTCGAGAGGCTTATGATTACATGGTATCTGAATTCGTGGATTCAGCCTCAAAGCTAAACAATAATATCGTGAATAAGAAG
>Contig300:96653-96753_0
GTCGAGAGGCTTATGATTACATGGTATCTGAATTCGTGGATTCAGCCTCAAAGCTAAACAATAATATCGTGAATAAGAAGAAGCATGTGGTAGATGTTAA
>Contig300:104308-104408_0
GTGACACATAAGTCGGTACGTATGGCTGTAGTTAAATGTACGGGACAAACCCGTTTTTGTAATTTCCAAATATTAAAGTACTAATGCATTGTGCAGTCAC
>Contig300:104328-104428_0
TATGGCTGTAGTTAAATGTACGGGACAAACCCGTTTTTGTAATTTCCAAATATTAAAGTACTAATGCATTGTGCAGTCACGGGTAGGGTTGTAAACAAAG
>Contig300:104348-104448_0
CGGGACAAACCCGTTTTTGTAATTTCCAAATATTAAAGTACTAATGCATTGTGCAGTCACGGGTAGGGTTGTAAACAAAGCAAATAATTTTGATTCGATT
>Contig300:144998-145098_0
TAGGTGTTAGAAATCCAATAAAGATTGATTTGTTGTTGGCCAAAGAACAGATTTTGGGCTCATCACTTCTGGGCAGAATTAGTCCTATATATATGTATGG
>Contig300:145018-145118_0
AAGATTGATTTGTTGTTGGCCAAAGAACAGATTTTGGGCTCATCACTTCTGGGCAGAATTAGTCCTATATATATGTATGGTTATCCTCCTTTTTTGTGCT
>Contig300:145038-145138_0
CAAAGAACAGATTTTGGGCTCATCACTTCTGGGCAGAATTAGTCCTATATATATGTATGGTTATCCTCCTTTTTTGTGCTTCGAAGTTAATAAAGAAACT
>Contig94:148639-148739_0
CACCACCCCCTCAACTCCCCCTCCCACTGCGTCCCCACCGCCCGTGACCACTCCGACGCCACCAGCAGCGGCGCCGCCTCCGGTCTCAACCCCACCGCCT
>Contig94:148659-148759_0
CTCCCACTGCGTCCCCACCGCCCGTGACCACTCCGACGCCACCAGCAGCGGCGCCGCCTCCGGTCTCAACCCCACCGCCTGTCTCCGCGCCTCCGCCGGT
>Contig94:148679-148779_0
CCCGTGACCACTCCGACGCCACCAGCAGCGGCGCCGCCTCCGGTCTCAACCCCACCGCCTGTCTCCGCGCCTCCGCCGGTGACTGCTGCTCCTCCCCCTG
>Contig159:186428-186528_0
AAGAATGGAGATTAAGGTTCTTCAGCGAAAGAGGCGAGAGAGGGAGAGATAGTTCTTGAGAAAATGGAATGACCCAATTGTGTGCGTGAGTGTGTTTCAT
>Contig159:186448-186548_0
TTCAGCGAAAGAGGCGAGAGAGGGAGAGATAGTTCTTGAGAAAATGGAATGACCCAATTGTGTGCGTGAGTGTGTTTCATAGATTAGGGTTTTTTTTTCC
>Contig159:186468-186568_0
AGGGAGAGATAGTTCTTGAGAAAATGGAATGACCCAATTGTGTGCGTGAGTGTGTTTCATAGATTAGGGTTTTTTTTTCCTTTTGTTATAGTTGGGGAAA
>Contig158:50907-51007_0
TCTTATGATTTGGCTGCACTTAAGTACTGGGGTCCCACTGCAACCACCAATTTCCCGGTAATTAAACCATATCTTTTTAATTAATACTCCATTTAATTGT
>Contig158:50927-51027_0
TAAGTACTGGGGTCCCACTGCAACCACCAATTTCCCGGTAATTAAACCATATCTTTTTAATTAATACTCCATTTAATTGTACAAATGTAGATTAGTGTGT
>Contig158:50947-51047_0
CAACCACCAATTTCCCGGTAATTAAACCATATCTTTTTAATTAATACTCCATTTAATTGTACAAATGTAGATTAGTGTGTTGTTGAGTATAATGAACTGA
>Contig158:213715-213815_0
TATATTATCTAATAAAACATGTTTTTTCTCTAATATTAATTCTCTTTTAAATTTTTATTACAACGAATTATTTGAAAGCTTTCAAATTTTCTTTTCTTCC
>Contig158:213735-213835_0
GTTTTTTCTCTAATATTAATTCTCTTTTAAATTTTTATTACAACGAATTATTTGAAAGCTTTCAAATTTTCTTTTCTTCCTTATACTCGCAAGTTTCGAG
>Contig158:229918-230018_0
CTTAGCTATCAATTAGCAATGTGCGGTCGTGACAATCGGTGACTCGATGTTGGGACATGTTGTTCGTTGCCAGTCTGCGCGTGAAGTGTGGCTCATCCTT
>Contig158:229938-230038_0
GTGCGGTCGTGACAATCGGTGACTCGATGTTGGGACATGTTGTTCGTTGCCAGTCTGCGCGTGAAGTGTGGCTCATCCTTGAGCGTTTGTTCTTCTCCCA
>Contig158:229958-230058_0
GACTCGATGTTGGGACATGTTGTTCGTTGCCAGTCTGCGCGTGAAGTGTGGCTCATCCTTGAGCGTTTGTTCTTCTCCCAGTCCAAATCTAGGACTATGC
>Contig158:504809-504909_0
CTTACCGGACCTCGTGGATTTAGTTCAACGGATCAATGCCGGTACTGCACCTCCACATGTATCGATGGGGGGAGGCCTTCTCTATTATGATCGCCGTTTG
>Contig158:504829-504929_0
TAGTTCAACGGATCAATGCCGGTACTGCACCTCCACATGTATCGATGGGGGGAGGCCTTCTCTATTATGATCGCCGTTTGTTCCTCAGCCCCGCCTCTGC
>Contig158:504849-504949_0
GGTACTGCACCTCCACATGTATCGATGGGGGGAGGCCTTCTCTATTATGATCGCCGTTTGTTCCTCAGCCCCGCCTCTGCGTTGAAATCGCGGTTATTGC
>Contig412:97478-97578_0
AACATAATGATGCGAATAGGGCTTTAATGAGAATATTGTAGATTGATATATAGAAACTTAAGCGTTTATTTGTATTCTAGATTACAACTTTATAGACTAA
>Contig412:97498-97598_0
GCTTTAATGAGAATATTGTAGATTGATATATAGAAACTTAAGCGTTTATTTGTATTCTAGATTACAACTTTATAGACTAAGAGATAGATAGTATGGTAGA
>Contig412:97518-97618_0
GATTGATATATAGAAACTTAAGCGTTTATTTGTATTCTAGATTACAACTTTATAGACTAAGAGATAGATAGTATGGTAGATTTTTATTTTTTTTTCTACC
>Contig412:111112-111212_0
CTAGCCCATCTAAACCCTCATACGACTGCCTAGACATGTCTAGGACCACCGTTGAAATTTATCGTCTGAAAAATATACATTTGATTTCTCAATAGAAAAA
>Contig412:111132-111232_0
TACGACTGCCTAGACATGTCTAGGACCACCGTTGAAATTTATCGTCTGAAAAATATACATTTGATTTCTCAATAGAAAAACGAGAGAATGTTTTCAGCAT
>Contig412:131345-131445_0
TATTAGATGCATATATATAGATATGTAATGAAACTCTTGGATCATTATTTTTGGTATTTTTGATGATCAACCATATACAGCTTTGATATGATGTAAATGG
>Contig412:131365-131465_0
ATATGTAATGAAACTCTTGGATCATTATTTTTGGTATTTTTGATGATCAACCATATACAGCTTTGATATGATGTAAATGGCTGTTTTTTTTTTGTTAAAT
>Contig412:131385-131485_0
ATCATTATTTTTGGTATTTTTGATGATCAACCATATACAGCTTTGATATGATGTAAATGGCTGTTTTTTTTTTGTTAAATATATGTAAACAACTCTATGA
>Contig233:455586-455686_0
CTAGTTAAGACCAAGATTGCTTGCATATCTTGCTTTAACTAGCCATTTGGTATCTATGTCTATAAACTTAGGAGCCCGTGTAAATAATAAAGCCCAATGT
>Contig233:455606-455706_0
TTGCATATCTTGCTTTAACTAGCCATTTGGTATCTATGTCTATAAACTTAGGAGCCCGTGTAAATAATAAAGCCCAATGTTAAACCACTGTTCCACTTCT
>Contig233:455626-455726_0
AGCCATTTGGTATCTATGTCTATAAACTTAGGAGCCCGTGTAAATAATAAAGCCCAATGTTAAACCACTGTTCCACTTCTGCTTGCTCAACCACCCTTAC
>Contig233:757086-757186_0
GCAACACAAGCATAGGACAACCATAATACACGACCACTATTGCACGACCGATTTAGTTATGTAAGTATATATGGTATTTGTGTTATTTATATCCATAAAT
>Contig233:757106-757206_0
CCATAATACACGACCACTATTGCACGACCGATTTAGTTATGTAAGTATATATGGTATTTGTGTTATTTATATCCATAAATGATTTTGTATATGTGACAAA
>Contig233:757126-757226_0
TGCACGACCGATTTAGTTATGTAAGTATATATGGTATTTGTGTTATTTATATCCATAAATGATTTTGTATATGTGACAAATTAATAAAATAAATATAGTT
>Contig233:866760-866860_0
CATACTTTTCCTAGGAAGTAAATTGATTTACTTATAAATAAACTATTAAGCTTACTAGGAATGGTTCTTCATGGTGCCAGCAATTCATGAAAGAGCGACT
>Contig233:866780-866880_0
AATTGATTTACTTATAAATAAACTATTAAGCTTACTAGGAATGGTTCTTCATGGTGCCAGCAATTCATGAAAGAGCGACTTTCACTTTGCAATATGAAGT
>Contig233:866800-866900_0
AACTATTAAGCTTACTAGGAATGGTTCTTCATGGTGCCAGCAATTCATGAAAGAGCGACTTTCACTTTGCAATATGAAGTCATCTTTTGTGCGGTTTTCT
>Contig233:898903-899003_0
TGGAAAACAGTTTATGATAAGGAAAAATGAAGTCAAGAACAAGACTAGGAAGTCTATTTATGTGAAACATTGCTGTATGAAAAGCTTCCCACCAAAATTC
>Contig233:898923-899023_0
GGAAAAATGAAGTCAAGAACAAGACTAGGAAGTCTATTTATGTGAAACATTGCTGTATGAAAAGCTTCCCACCAAAATTCTAAGGGTAGTAAAGCTTGTG
>Contig233:898943-899043_0
AAGACTAGGAAGTCTATTTATGTGAAACATTGCTGTATGAAAAGCTTCCCACCAAAATTCTAAGGGTAGTAAAGCTTGTGCCAATAGAGTAAGGCCAACA
>Contig233:1233065-1233165_0
TATATAATTAAGTTTACCAGTTCCAATTCTTAATTTTGTGCTCTCACATGGGGGTAGGATATACAATACCCTCACAATGCTTTCGAACTCAGTTTAGTTC
>Contig233:1233085-1233185_0
TTCCAATTCTTAATTTTGTGCTCTCACATGGGGGTAGGATATACAATACCCTCACAATGCTTTCGAACTCAGTTTAGTTCTCTTTCTTTCTATTCTTCCT
>Contig233:1233105-1233205_0
CTCTCACATGGGGGTAGGATATACAATACCCTCACAATGCTTTCGAACTCAGTTTAGTTCTCTTTCTTTCTATTCTTCCTCTTCAACTTCTATCACTTTG
>Contig233:1557247-1557347_0
CCACTCTAGCGGGCTCAAGTAAAAGGGGACGAAGGGAGTATAAACTTGTGTTGTTTGGCTTTATTACTAGTACATGTAGTATTTATGTGGGATACTGGTA
>Contig233:1557267-1557367_0
AAAAGGGGACGAAGGGAGTATAAACTTGTGTTGTTTGGCTTTATTACTAGTACATGTAGTATTTATGTGGGATACTGGTATTATGAAACGTATTTATATA
>Contig233:1557287-1557387_0
TAAACTTGTGTTGTTTGGCTTTATTACTAGTACATGTAGTATTTATGTGGGATACTGGTATTATGAAACGTATTTATATATATATATATATATATATATA
>Contig4:87868-87968_0
GGTGGCAGGGGATGCTCTGAAGACCAACATCACGACGCTGGGGCCTCTCGTTCTGCCGCTGTCGGAGCAGCTCATGTTTCTGGTGACACTAATGAAGAGA
>Contig4:87888-87988_0
AGACCAACATCACGACGCTGGGGCCTCTCGTTCTGCCGCTGTCGGAGCAGCTCATGTTTCTGGTGACACTAATGAAGAGAAAGTTGCTGGGGGCGTGGGT
>Contig4:87908-88008_0
GGGCCTCTCGTTCTGCCGCTGTCGGAGCAGCTCATGTTTCTGGTGACACTAATGAAGAGAAAGTTGCTGGGGGCGTGGGTGAGGCCTTACATACCGGACT
>Contig4:159669-159769_0
TTGCATCAACTTCACTGTGCTTCTTTCAAATTAAGATATTGCAAGAGGTTAGTTATATTTGACCCAATCTAACACCAGCACCGATTTTACAAAGGTTTTC
>Contig4:159689-159789_0
TTCTTTCAAATTAAGATATTGCAAGAGGTTAGTTATATTTGACCCAATCTAACACCAGCACCGATTTTACAAAGGTTTTCAGAAAGTATCTGTTGCAGGA
>Contig4:159709-159809_0
GCAAGAGGTTAGTTATATTTGACCCAATCTAACACCAGCACCGATTTTACAAAGGTTTTCAGAAAGTATCTGTTGCAGGAATCCTTAATGCACCTTTCCA
>Contig4:220704-220804_0
CTTATTAACAACAGTGAAGAAAGCCCAAGTTGCATGCACCAAGCATAGCACGATTTGGATGCATAACAATATAACATAACAAAATTAAATAGTACTACTT
>Contig4:220724-220824_0
AAGCCCAAGTTGCATGCACCAAGCATAGCACGATTTGGATGCATAACAATATAACATAACAAAATTAAATAGTACTACTTACTGTAGTAGTAGGGATTAA
>Contig4:220744-220844_0
AAGCATAGCACGATTTGGATGCATAACAATATAACATAACAAAATTAAATAGTACTACTTACTGTAGTAGTAGGGATTAACAAGTAAGTTTTGGTGGGTG
>Contig4:288280-288380_0
TTGGAACGACCCCTTGAATTTCAACCCGGATCGTTTCCTGCAGCAGCATTCGGACTTGTCTGTGCTCGGCTCGGATCTTAGGATTGCTCCATTCGGGTCG
>Contig4:288300-288400_0
TCAACCCGGATCGTTTCCTGCAGCAGCATTCGGACTTGTCTGTGCTCGGCTCGGATCTTAGGATTGCTCCATTCGGGTCGGGTCGAAGGTCATGCCCAGG
>Contig4:288320-288420_0
CAGCAGCATTCGGACTTGTCTGTGCTCGGCTCGGATCTTAGGATTGCTCCATTCGGGTCGGGTCGAAGGTCATGCCCAGGCAAGACTTTGGGTATGAGCA
>Contig4:349190-349290_0
CACACACACACTCTCACGAAAGGGAATAATTGGCTATCGGCTGGGCGAAAAGCTCAAATTAAGACAAGTCCTTAATTAATAGAGCGCAAAAAGAAGGAAA
>Contig4:349210-349310_0
AGGGAATAATTGGCTATCGGCTGGGCGAAAAGCTCAAATTAAGACAAGTCCTTAATTAATAGAGCGCAAAAAGAAGGAAATTGAACCGATTCCCGTAAGG
>Contig4:349230-349330_0
CTGGGCGAAAAGCTCAAATTAAGACAAGTCCTTAATTAATAGAGCGCAAAAAGAAGGAAATTGAACCGATTCCCGTAAGGTTATCTTAATTAGGTCGAGC
>Contig4:407797-407897_0
GCATTTGGCCATGGGAAGGACTAGAAAGCTTGGCGCAGGCGACGAAGAGGAGGGTGAAGGAGTGTGCTCCTGGGAGCAAGCGTCGACTGAGAAGTTGGGG
>Contig4:407817-407917_0
CTAGAAAGCTTGGCGCAGGCGACGAAGAGGAGGGTGAAGGAGTGTGCTCCTGGGAGCAAGCGTCGACTGAGAAGTTGGGGATAGAGAGAGATGCATTGAG
>Contig4:407837-407937_0
GACGAAGAGGAGGGTGAAGGAGTGTGCTCCTGGGAGCAAGCGTCGACTGAGAAGTTGGGGATAGAGAGAGATGCATTGAGAATAAGAGCCCAGAGAAGAA
>Contig4:467595-467695_0
TACAGTCTTTTGCCATGATTCAGGAAGAAGGAGTATTGCAAAAATATCCATGTAATTCCCCGGTAGGGGGGTTCTGTTGAATTCCACAAGCTGAGCTAGC
>Contig4:467615-467715_0
CAGGAAGAAGGAGTATTGCAAAAATATCCATGTAATTCCCCGGTAGGGGGGTTCTGTTGAATTCCACAAGCTGAGCTAGCAGCTGGAAAGCATAAGGGAA
>Contig4:467635-467735_0
AAAATATCCATGTAATTCCCCGGTAGGGGGGTTCTGTTGAATTCCACAAGCTGAGCTAGCAGCTGGAAAGCATAAGGGAAGAATTCCGTAATATCTCTGG
>Contig4:533364-533464_0
GAGCTTCGAATCTGAAGCGAGCTCCGGACTTCTCCCTCTTCGACACTTGCTTCGATCTGTCGGGGAAGAGGGAGGTGAAGGTGCCGACTGTGGTCCTGCA
>Contig4:533384-533484_0
GCTCCGGACTTCTCCCTCTTCGACACTTGCTTCGATCTGTCGGGGAAGAGGGAGGTGAAGGTGCCGACTGTGGTCCTGCATTTCGCCGGAGCTGACGTGT
>Contig4:533404-533504_0
CGACACTTGCTTCGATCTGTCGGGGAAGAGGGAGGTGAAGGTGCCGACTGTGGTCCTGCATTTCGCCGGAGCTGACGTGTCGTTGCCGGCGGCGAACTAC
>Contig4:613016-613116_0
taaAAGTGATATCAACAATGCTAACTCCCTACAAAAATCTATACTTTGGCCTGCAGCCTTAAATACATACAAATTACAATGAGGTACCCAAAAAAATGCT
>Contig4:613036-613136_0
CTAACTCCCTACAAAAATCTATACTTTGGCCTGCAGCCTTAAATACATACAAATTACAATGAGGTACCCAAAAAAATGCTTTATTACTTATGCCTTATGG
>Contig4:613056-613156_0
ATACTTTGGCCTGCAGCCTTAAATACATACAAATTACAATGAGGTACCCAAAAAAATGCTTTATTACTTATGCCTTATGGAACTGCAGTCTCTAGCTACT
>Contig4:672602-672702_0
TCATTCGATCGACCAGCAACTGAACCTGAACTTGCATCCACTTCTTTGCTAGAATCGGAATGACACCCATTGTCTATAACCTCGGAGCTCTCCTCCTTTT
>Contig4:672622-672722_0
TGAACCTGAACTTGCATCCACTTCTTTGCTAGAATCGGAATGACACCCATTGTCTATAACCTCGGAGCTCTCCTCCTTTTCCTCATCTTTTATGCCAGTA
>Contig4:672642-672742_0
CTTCTTTGCTAGAATCGGAATGACACCCATTGTCTATAACCTCGGAGCTCTCCTCCTTTTCCTCATCTTTTATGCCAGTACGCCTCTCATCCTCATCTTC
>Contig4:718924-719024_0
TCCTTCCTAGAGTCCAGCTAAAGTAGCATTCTTGCAAAAAACTTGAATTGATTATTTAAAATAGAAAATAAAATCAGAATGATGGAGGACTATTGCATCT
>Contig4:718944-719044_0
AAGTAGCATTCTTGCAAAAAACTTGAATTGATTATTTAAAATAGAAAATAAAATCAGAATGATGGAGGACTATTGCATCTGGTTAAAAATGGGGGATGTG
>Contig4:718964-719064_0
ACTTGAATTGATTATTTAAAATAGAAAATAAAATCAGAATGATGGAGGACTATTGCATCTGGTTAAAAATGGGGGATGTGTTGAATCTTGTGAGGGGTTT
>Contig4:783644-783744_0
TGTATGCTATAGTATAAGGTTTTTTCTTGTAAACTATTTTAATAGTAAGTATTTGTCTATTCTTCATATATTATGTGCAACTAGTTGAAATTAAATAGTA
>Contig4:783664-783764_0
TTTTTCTTGTAAACTATTTTAATAGTAAGTATTTGTCTATTCTTCATATATTATGTGCAACTAGTTGAAATTAAATAGTACCATCGTTTTATTATTACCT
>Contig4:783684-783784_0
AATAGTAAGTATTTGTCTATTCTTCATATATTATGTGCAACTAGTTGAAATTAAATAGTACCATCGTTTTATTATTACCTGCAATCTAATCAACTGCTTA
>Contig4:834640-834740_0
ATACTCAATCGGGCCGGGCTCCATTTCCTTGAAACTATTTAGTACGATTCCGTCGGCCAATCTATACCTATTCATTTGATGAATCGCCCATTTATAGGCG
>Contig4:834660-834760_0
CCATTTCCTTGAAACTATTTAGTACGATTCCGTCGGCCAATCTATACCTATTCATTTGATGAATCGCCCATTTATAGGCGTCGTTCGTCCTATCTTGTGC
>Contig4:834680-834780_0
AGTACGATTCCGTCGGCCAATCTATACCTATTCATTTGATGAATCGCCCATTTATAGGCGTCGTTCGTCCTATCTTGTGCCGGTTCGAACAAATCGCCGC
>Contig4:932496-932596_0
CGTTGCTCTAAATTGACAAGGTAATTTACTTCGTTGCGGCTAGATTTTCTAGTACAAATTTATTAAATGGCTAAAATTATAACCATTTGATTTATCAAGC
>Contig4:932516-932616_0
GTAATTTACTTCGTTGCGGCTAGATTTTCTAGTACAAATTTATTAAATGGCTAAAATTATAACCATTTGATTTATCAAGCTAAAATTGCCAACATATTTA
>Contig4:932536-932636_0
TAGATTTTCTAGTACAAATTTATTAAATGGCTAAAATTATAACCATTTGATTTATCAAGCTAAAATTGCCAACATATTTAAAGCTCGTGCAAACCTATCA
>Contig4:1020923-1021023_0
TTCAAATTCAAATTTTGTTCGAATTGATGTACCAAATTTAATTGAAGTCCAATTAGATTAATTCTAGATTAAAAAAAAAACTCATTAGGTTAATTATTAT
>Contig4:1020943-1021043_0
GAATTGATGTACCAAATTTAATTGAAGTCCAATTAGATTAATTCTAGATTAAAAAAAAAACTCATTAGGTTAATTATTATGAAATTATGTGAGTTTGAAG
>Contig4:1020963-1021063_0
ATTGAAGTCCAATTAGATTAATTCTAGATTAAAAAAAAAACTCATTAGGTTAATTATTATGAAATTATGTGAGTTTGAAGTCTCTTTAGATGAATTTTCC
>Contig4:1082902-1083002_0
GGAATTCATGCTACAGAAGCAGCAAACAATATTGTAGCTCAAGCCATTCTTAATGGCTCCATTTTTAGGCCTCCCTTTTCACTTCTTGATAAGTTTTGTG
>Contig4:1082922-1083022_0
AGCAAACAATATTGTAGCTCAAGCCATTCTTAATGGCTCCATTTTTAGGCCTCCCTTTTCACTTCTTGATAAGTTTTGTGAATATTAATTGAGAGATGAA
>Contig4:1082942-1083042_0
AAGCCATTCTTAATGGCTCCATTTTTAGGCCTCCCTTTTCACTTCTTGATAAGTTTTGTGAATATTAATTGAGAGATGAATCATCTCATCTCATGATTAG
>Contig4:1312749-1312849_0
TGTTTAAATTCATAGTTCAATCTTCCGTATGAAGTGATTCATCATCGATCAACAGCGGATTTCCTAACAAAAGGTACATACTTGTTCTAACTTTTCGATC
>Contig4:1312769-1312869_0
TCTTCCGTATGAAGTGATTCATCATCGATCAACAGCGGATTTCCTAACAAAAGGTACATACTTGTTCTAACTTTTCGATCCGTTTTTGTTTCTTTTCCTA
>Contig4:1312789-1312889_0
ATCATCGATCAACAGCGGATTTCCTAACAAAAGGTACATACTTGTTCTAACTTTTCGATCCGTTTTTGTTTCTTTTCCTAGTCTTGTGCATCTTGATCTT
>Contig4:1379389-1379489_0
AGAAAATTAATTTGATCAAAATAATCCAAATTATGAAATAATCAAAGCTATTAACCAATTCAATCATACATCAACTCAATGAATTTTGAAAATATATTCA
>Contig4:1379409-1379509_0
ATAATCCAAATTATGAAATAATCAAAGCTATTAACCAATTCAATCATACATCAACTCAATGAATTTTGAAAATATATTCAGCAATATTTCCAACCGATCT
>Contig4:1379429-1379529_0
ATCAAAGCTATTAACCAATTCAATCATACATCAACTCAATGAATTTTGAAAATATATTCAGCAATATTTCCAACCGATCTTTCATCCACAAGAGAGAGAG
>Contig4:1391226-1391326_0
CTCCAGCTGAAACTGCAGTCCTCCAAAGAACCAGTCCATGCTAGGGGAGCAGGAGATGTCTATGGTCCCGCTCGTCTGCTTCTCGAACCAGTCGTTCCCC
>Contig4:1391246-1391346_0
CTCCAAAGAACCAGTCCATGCTAGGGGAGCAGGAGATGTCTATGGTCCCGCTCGTCTGCTTCTCGAACCAGTCGTTCCCCTCCGGCGCTCCGACGTAGAC
>Contig4:1391266-1391366_0
CTAGGGGAGCAGGAGATGTCTATGGTCCCGCTCGTCTGCTTCTCGAACCAGTCGTTCCCCTCCGGCGCTCCGACGTAGACCTCCGCCGCGAAATGGTTGA
>Contig4:1505345-1505445_0
CGAAAAAGGGTAGGACAAAAAGCAAAAATTGCGAAAAAAGCAACTCCCATAAAAATCAAATATGAAACCCACCGATTTAACGCAAAACTCAACCTAAAAA
>Contig4:1505365-1505465_0
AGCAAAAATTGCGAAAAAAGCAACTCCCATAAAAATCAAATATGAAACCCACCGATTTAACGCAAAACTCAACCTAAAAATATTTACATTTCCACCCAAC
>Contig4:1505385-1505485_0
CAACTCCCATAAAAATCAAATATGAAACCCACCGATTTAACGCAAAACTCAACCTAAAAATATTTACATTTCCACCCAACCTAAACCAAAAAATCACACT
>Contig4:1537884-1537984_0
TCCATTTTCCTTGCTGTTCTTGGTTTTTGGTTGCAGATGCAAATGGAGGCGCTGACTTTTGAAAGAGAGAGAGAGAGGGGTGGTGGTGGGGTTAAAGAAT
>Contig4:1537904-1538004_0
TGGTTTTTGGTTGCAGATGCAAATGGAGGCGCTGACTTTTGAAAGAGAGAGAGAGAGGGGTGGTGGTGGGGTTAAAGAATTGGGGGTGGGGGGTGAGGGG
>Contig4:1537924-1538024_0
AAATGGAGGCGCTGACTTTTGAAAGAGAGAGAGAGAGGGGTGGTGGTGGGGTTAAAGAATTGGGGGTGGGGGGTGAGGGGTTATATAAAATGAGTGGAAA
>Contig4:1594670-1594770_0
AGAAAACCATTGAGCAAATTTCGATGAGTGGGCAGATTTGGGGCTCCATGCATCATCAGGTTGATTACTGAGAAGCTATAGAAGAACAAGATCAATTAGA
>Contig4:1594690-1594790_0
TCGATGAGTGGGCAGATTTGGGGCTCCATGCATCATCAGGTTGATTACTGAGAAGCTATAGAAGAACAAGATCAATTAGACAATGGAGGGGTTTCATGGC
>Contig4:1594710-1594810_0
GGGCTCCATGCATCATCAGGTTGATTACTGAGAAGCTATAGAAGAACAAGATCAATTAGACAATGGAGGGGTTTCATGGCCTATATTTATCCATGTACAT
>Contig4:1674170-1674270_0
TATTTCTATGTATTGTGTTAATTTTTGTAACATAATGGACCATAATTCATCGCTCTTTCTTTGATTAATTTATTCATCAATGTTACTTCTTCTTCCACTT
>Contig4:1674190-1674290_0
ATTTTTGTAACATAATGGACCATAATTCATCGCTCTTTCTTTGATTAATTTATTCATCAATGTTACTTCTTCTTCCACTTGATAATTGCTAATAAATTTC
>Contig4:1674210-1674310_0
CATAATTCATCGCTCTTTCTTTGATTAATTTATTCATCAATGTTACTTCTTCTTCCACTTGATAATTGCTAATAAATTTCTAAATAACTTAGAATATAAG
>Contig4:1733661-1733761_0
ACTCTCTACAGTGAGAAAGATAGAATCTTGATCATCTGGGGTGAGAGAAAAGTGGAAAAACATAGATGGAAAAGTGGATTCTTGTTCAATTTTATACTAT
>Contig4:1733681-1733781_0
TAGAATCTTGATCATCTGGGGTGAGAGAAAAGTGGAAAAACATAGATGGAAAAGTGGATTCTTGTTCAATTTTATACTATATTTCTTCTATTTTTAGTAT
>Contig4:1733701-1733801_0
GTGAGAGAAAAGTGGAAAAACATAGATGGAAAAGTGGATTCTTGTTCAATTTTATACTATATTTCTTCTATTTTTAGTATATGTTTATGTGTGCGATTCA
>Contig4:1801004-1801104_0
CTGTTGCTGCTGCTGCTGTCTCTGCTGTTGCTGCTGCTGATCAAATGCAGAGGCGGCGGAGGATGATGAGGATGGAGAAGCGGAGGCAGAAGCAGCATTA
>Contig4:1801024-1801124_0
TCTGCTGTTGCTGCTGCTGATCAAATGCAGAGGCGGCGGAGGATGATGAGGATGGAGAAGCGGAGGCAGAAGCAGCATTACTCCGGCCATGGCCACCGCC
>Contig4:1801044-1801144_0
TCAAATGCAGAGGCGGCGGAGGATGATGAGGATGGAGAAGCGGAGGCAGAAGCAGCATTACTCCGGCCATGGCCACCGCCTCCACCCTGGGGTCCACCAC
>Contig4:1839275-1839375_0
AGAGAAAAGAGGAAGAAAGAATTACTTACTGTGTGCATCTGATCAACAATCCATTCCTCTAATTGTGGGCCCACGCCATTGAATAGATTTGGCCATCTCA
>Contig4:1839295-1839395_0
ATTACTTACTGTGTGCATCTGATCAACAATCCATTCCTCTAATTGTGGGCCCACGCCATTGAATAGATTTGGCCATCTCACTTTAGCAGCCTAATAAAAG
>Contig4:1839315-1839415_0
GATCAACAATCCATTCCTCTAATTGTGGGCCCACGCCATTGAATAGATTTGGCCATCTCACTTTAGCAGCCTAATAAAAGAGGCATAAAAAATAAAAAAA
>Contig4:1917735-1917835_0
CCGTAACCCCCTTCACCAATTTTCAAGGTTTGGCTAAAGTGTGATGTTGCCTCTTCAATTTCTAGGAAGCAGAATTCTGAATAAAACTGAGATACATATG
>Contig4:1917755-1917855_0
TTTCAAGGTTTGGCTAAAGTGTGATGTTGCCTCTTCAATTTCTAGGAAGCAGAATTCTGAATAAAACTGAGATACATATGAACTTGATGCTTCCTCAGCC
>Contig4:1917775-1917875_0
GTGATGTTGCCTCTTCAATTTCTAGGAAGCAGAATTCTGAATAAAACTGAGATACATATGAACTTGATGCTTCCTCAGCCTGTTTTTTCCTCAGATCCTC
>Contig4:1978755-1978855_0
CTTGGTTGTTTTTGTGTTTTATGTTTCTTCTCCTTTTTTAAGGACTAATATGACTTGTTTTTCATTATAGTGTAATGGAATTATTAATGTGTTGATCTAT
>Contig4:1978775-1978875_0
ATGTTTCTTCTCCTTTTTTAAGGACTAATATGACTTGTTTTTCATTATAGTGTAATGGAATTATTAATGTGTTGATCTATTTGTTCAATCCATACTTGTT
>Contig4:1978795-1978895_0
AGGACTAATATGACTTGTTTTTCATTATAGTGTAATGGAATTATTAATGTGTTGATCTATTTGTTCAATCCATACTTGTTGCATAATTATATGGTCACTT
>Contig4:2044578-2044678_0
AATCTATAATTATATGTATATATATGTAACTACGATTTTGGATGCACATGAAAATGATTTTGATAAACTATTATGAATAATCTAAACTATTAGTTCTATG
>Contig4:2044598-2044698_0
TATATGTAACTACGATTTTGGATGCACATGAAAATGATTTTGATAAACTATTATGAATAATCTAAACTATTAGTTCTATGAGAATTTGTAAATGAAAGAA
>Contig4:2044618-2044718_0
GATGCACATGAAAATGATTTTGATAAACTATTATGAATAATCTAAACTATTAGTTCTATGAGAATTTGTAAATGAAAGAATCCAAATTCTAAGAAAAATA
>Contig4:2110383-2110483_0
CACGATTATGTGATAGAGGCGACCAGGTGCATACAGTCTCCTCGGGTCCTGCAGCATCTTCTGCTCTAACGTGCACGTATCTTTTAGGCACGTTATGCAC
>Contig4:2110403-2110503_0
GACCAGGTGCATACAGTCTCCTCGGGTCCTGCAGCATCTTCTGCTCTAACGTGCACGTATCTTTTAGGCACGTTATGCACAACAAGCATGGGAAGCTATC
>Contig4:2110423-2110523_0
CTCGGGTCCTGCAGCATCTTCTGCTCTAACGTGCACGTATCTTTTAGGCACGTTATGCACAACAAGCATGGGAAGCTATCAAAGAGAACGTCAATTAGCG
>Contig4:2173027-2173127_0
CACTCGGGTTGCAAGATTGGAGTCGGGCCTCTAGCGCTTGAGCTAAAAAGATGACTAGCAGAGAGAAAAGGGCTACTTTGCTGAGGCTCTTCATCTTAGC
>Contig4:2173047-2173147_0
AGTCGGGCCTCTAGCGCTTGAGCTAAAAAGATGACTAGCAGAGAGAAAAGGGCTACTTTGCTGAGGCTCTTCATCTTAGCTCTGTATTATTGCCTTTAGT
>Contig4:2173067-2173167_0
AGCTAAAAAGATGACTAGCAGAGAGAAAAGGGCTACTTTGCTGAGGCTCTTCATCTTAGCTCTGTATTATTGCCTTTAGTGTTGAGAAACTGAATTGTTG
>Contig4:2235125-2235225_0
AGTGTACTGCTCGTTGTACTTCGGATTCAAGCTGTCTGTGATTGTCCGAGTTCGAACCCATTTCTGACCATACTTTGCCACACAGAAAGTGTCTGAAGTG
>Contig4:2235145-2235245_0
TCGGATTCAAGCTGTCTGTGATTGTCCGAGTTCGAACCCATTTCTGACCATACTTTGCCACACAGAAAGTGTCTGAAGTGCCCCTACCATTAGCTGTCTT
>Contig4:2235165-2235265_0
ATTGTCCGAGTTCGAACCCATTTCTGACCATACTTTGCCACACAGAAAGTGTCTGAAGTGCCCCTACCATTAGCTGTCTTCATAGGGGTAATAGCATCCG
>Contig4:2301342-2301442_0
TTTCCCGGTTATTACAGGAATGCTAGCTCTTCTAATTGTCGGAAAGACCATCTTGGTTGCTCTTATTGGTAGACTTTTTGGCGTTTCAATAGTATCAGCA
>Contig4:2301362-2301462_0
TGCTAGCTCTTCTAATTGTCGGAAAGACCATCTTGGTTGCTCTTATTGGTAGACTTTTTGGCGTTTCAATAGTATCAGCAATAAGAGTTGGTCTTCTACT
>Contig4:2301382-2301482_0
GGAAAGACCATCTTGGTTGCTCTTATTGGTAGACTTTTTGGCGTTTCAATAGTATCAGCAATAAGAGTTGGTCTTCTACTTGCACCGGGTGGAGAATTTG
>Contig4:2341122-2341222_0
TGTTTTATGTTTCATGTAAAAGTATGAAACTACTAGTTTGTGAGTTTCATATTCAGCATTTCTGTTATGTAATGGTTATGTTTGAAATGTATTGTGATTT
>Contig4:2341142-2341242_0
AGTATGAAACTACTAGTTTGTGAGTTTCATATTCAGCATTTCTGTTATGTAATGGTTATGTTTGAAATGTATTGTGATTTTTGATGTCAATGAAGTTTGT
>Contig4:2341162-2341262_0
TGAGTTTCATATTCAGCATTTCTGTTATGTAATGGTTATGTTTGAAATGTATTGTGATTTTTGATGTCAATGAAGTTTGTTTAATTTCTTACACACATGT
>Contig4:2423094-2423194_0
AAATGGTTCCGGCTGCATTAACAGAGTAAATAGACGGATCATTAGTTTAACTTCTATCTTTGGAAATAACTAACAGAATCTGCAAAACAAAAAAAAAAAA
>Contig4:2423114-2423214_0
ACAGAGTAAATAGACGGATCATTAGTTTAACTTCTATCTTTGGAAATAACTAACAGAATCTGCAAAACAAAAAAAAAAAAAAAAAAAAAAACAAAAAAAA
>Contig4:2423134-2423234_0
ATTAGTTTAACTTCTATCTTTGGAAATAACTAACAGAATCTGCAAAACAAAAAAAAAAAAAAAAAAAAAAACAAAAAAAAAAATCATAGATCCGAAGATT
>Contig4:2459774-2459874_0
TCGTTTCGATGAAGTCGACAAGAGCAGCAACGCTAGCAGGATCAGCAACATCGAGTTGATGAGAAACCACATAATCTCCAAACTCTGATCCCAATTCCTT
>Contig4:2459794-2459894_0
AGAGCAGCAACGCTAGCAGGATCAGCAACATCGAGTTGATGAGAAACCACATAATCTCCAAACTCTGATCCCAATTCCTTAATCAGCCTTTCACGAGCTT
>Contig4:2459814-2459914_0
ATCAGCAACATCGAGTTGATGAGAAACCACATAATCTCCAAACTCTGATCCCAATTCCTTAATCAGCCTTTCACGAGCTTCGATGCCTCTCTTCTCGTCT
>Contig4:2617023-2617123_0
TGTGATCAGAGGGAGAAACATTTAGAAATCATCAAAAAAACTAAGTGGAGAAAGAACCAAATTGTATCCGAATGAGTAATAAGAGTTTAGTTAGACATAC
>Contig4:2617043-2617143_0
TTTAGAAATCATCAAAAAAACTAAGTGGAGAAAGAACCAAATTGTATCCGAATGAGTAATAAGAGTTTAGTTAGACATACAGCATCTTCGAGAGGTAGAA
>Contig4:2617063-2617163_0
CTAAGTGGAGAAAGAACCAAATTGTATCCGAATGAGTAATAAGAGTTTAGTTAGACATACAGCATCTTCGAGAGGTAGAACATGCTCTGTGGGAGAATCT
>Contig4:2740075-2740175_0
AAATTCCAAATTCCCACAAAATATAGGCTTCATGATATTCAGCAAATTTCCTGCAAAATATGATTCCTCGTACATCAGTATCCTTAATGTATGAATTCTT
>Contig4:2740095-2740195_0
ATATAGGCTTCATGATATTCAGCAAATTTCCTGCAAAATATGATTCCTCGTACATCAGTATCCTTAATGTATGAATTCTTAAAAGTTAAAAAACACAAAC
>Contig4:2740115-2740215_0
AGCAAATTTCCTGCAAAATATGATTCCTCGTACATCAGTATCCTTAATGTATGAATTCTTAAAAGTTAAAAAACACAAACAACCTCAACTGTTAACCGCC
>Contig4:2798453-2798553_0
AGCACGAAGACGTACGGAGATCAAGGCATCATGTTCAATGCCTTAAGTCCTCCTTTGGCCTATTGTAATCTGGAGTTGCGAGCATAAATTAGATGCTTTG
>Contig4:2798473-2798573_0
TCAAGGCATCATGTTCAATGCCTTAAGTCCTCCTTTGGCCTATTGTAATCTGGAGTTGCGAGCATAAATTAGATGCTTTGGAGTCTAAGTTAGGTGCTTC
>Contig4:2798493-2798593_0
CCTTAAGTCCTCCTTTGGCCTATTGTAATCTGGAGTTGCGAGCATAAATTAGATGCTTTGGAGTCTAAGTTAGGTGCTTCTAAGAGGTCCATATCTTGAT
>Contig4:2861038-2861138_0
CGACTACTGGAGATGGCATAGGCTTGGACTATGATGTCAGTCTGGAGGTTATGGCCGAGAATAAAGCTGTATCAGACGGCATCTCTCAAAGCGCGAAGCG
>Contig4:2861058-2861158_0
GGCTTGGACTATGATGTCAGTCTGGAGGTTATGGCCGAGAATAAAGCTGTATCAGACGGCATCTCTCAAAGCGCGAAGCGTAGGGCATCGCCAATACCCA
>Contig4:2861078-2861178_0
TCTGGAGGTTATGGCCGAGAATAAAGCTGTATCAGACGGCATCTCTCAAAGCGCGAAGCGTAGGGCATCGCCAATACCCAAGCCAAAGAAAAGCAAGATG
>Contig4:2954085-2954185_0
AATAAATAACTACGAAAAAGAAAAAAGAAAAAAGAAAAATAAAAAATAAAAAATCTCTGGTTATCTGTTGATCAAGAGTCCCTCCATATACCTGCAACAG
>Contig4:2954105-2954205_0
AAAAAAGAAAAAAGAAAAATAAAAAATAAAAAATCTCTGGTTATCTGTTGATCAAGAGTCCCTCCATATACCTGCAACAGTTCGTATGTGTCACTCTCAC
>Contig4:2954125-2954225_0
AAAAAATAAAAAATCTCTGGTTATCTGTTGATCAAGAGTCCCTCCATATACCTGCAACAGTTCGTATGTGTCACTCTCACCTATATACTCTCACGCAATC
>Contig4:3005386-3005486_0
ATCTTATATTTGCTGATGATTGGATATTCGGATTCCCCCTCATACATGCCTTAAATTCGTTGCAGTTACGTCAATATTAGGCATTTTAACCACCGTCAAT
>Contig4:3005406-3005506_0
TGGATATTCGGATTCCCCCTCATACATGCCTTAAATTCGTTGCAGTTACGTCAATATTAGGCATTTTAACCACCGTCAATGAACATATACTCGAGACAGC
>Contig4:3005426-3005526_0
CATACATGCCTTAAATTCGTTGCAGTTACGTCAATATTAGGCATTTTAACCACCGTCAATGAACATATACTCGAGACAGCTCCATCCCAAACACGAACAA
>Contig4:3038915-3039015_0
AATCCCAAGAGTTCCAGAAGCTCTGTTTTTCTTGTATGTTTTGATTAGCTATGAAATCCGGCCACCTAACTCTTAACCATTAAAAGGGTGTTATTTTAAT
>Contig4:3038935-3039035_0
CTCTGTTTTTCTTGTATGTTTTGATTAGCTATGAAATCCGGCCACCTAACTCTTAACCATTAAAAGGGTGTTATTTTAATACTATTATAATAATTATATT
>Contig4:3038955-3039055_0
TTGATTAGCTATGAAATCCGGCCACCTAACTCTTAACCATTAAAAGGGTGTTATTTTAATACTATTATAATAATTATATTTCAAAATAAAGAATTCGCGA
>Contig4:3126316-3126416_0
CTCTCTATCTCTCTCTCTCTCTCCTTTTTATTTTTTATTTGCCTCTCTCTTTCTCTCTCATAAAACATATAAACACATCAGATTTGTTTCTTCCCTTTTT
>Contig4:3126336-3126436_0
CTCCTTTTTATTTTTTATTTGCCTCTCTCTTTCTCTCTCATAAAACATATAAACACATCAGATTTGTTTCTTCCCTTTTTTAGGCCTATTTCACCTCCTA
>Contig4:3126356-3126456_0
GCCTCTCTCTTTCTCTCTCATAAAACATATAAACACATCAGATTTGTTTCTTCCCTTTTTTAGGCCTATTTCACCTCCTACCTCCAACCAAAAGGTGCTC
>Contig4:3262937-3263037_0
GGAGCAAGAAAGGGAGAGGAGGGTGGAGCCTGAATGTCTCCTTCACCACTGCTTGCAAGTACGGGAGCCGCGACATGTCCGCTTCTCGGATCAGCCCGTT
>Contig4:3262957-3263057_0
GGGTGGAGCCTGAATGTCTCCTTCACCACTGCTTGCAAGTACGGGAGCCGCGACATGTCCGCTTCTCGGATCAGCCCGTTTTCTCCGGCCACGGCCTTGA
>Contig4:3262977-3263077_0
CTTCACCACTGCTTGCAAGTACGGGAGCCGCGACATGTCCGCTTCTCGGATCAGCCCGTTTTCTCCGGCCACGGCCTTGATTTCGTCCCTCAGTCGGGAC
>Contig4:3293914-3294014_0
GTACGAGGAAAGGCGCGGCAGGGTGAAGCCGGAATGTTTCCTTCACCACTGCTTGCAGGTAAGGCAGCCATGCGATGTCCGATTCTTCGATCTGCTTATT
>Contig4:3293934-3294034_0
GGGTGAAGCCGGAATGTTTCCTTCACCACTGCTTGCAGGTAAGGCAGCCATGCGATGTCCGATTCTTCGATCTGCTTATTTTCTTCGATGAAATTCATGA
>Contig4:3293954-3294054_0
CTTCACCACTGCTTGCAGGTAAGGCAGCCATGCGATGTCCGATTCTTCGATCTGCTTATTTTCTTCGATGAAATTCATGAGTTCGTTTCTTAGTTTCGAC
>Contig4:3368984-3369084_0
AAAATAAAATGTATCAAAATAATTGAGACTGCCTAATAAGGAAAAAAGTGTCAAAATACTTGAGACAGATGGACTAGTATTTTTATTTCGCTTTATGAAA
>Contig4:3369004-3369104_0
AATTGAGACTGCCTAATAAGGAAAAAAGTGTCAAAATACTTGAGACAGATGGACTAGTATTTTTATTTCGCTTTATGAAATAATTATAAATTGTAACAAT
>Contig4:3369024-3369124_0
GAAAAAAGTGTCAAAATACTTGAGACAGATGGACTAGTATTTTTATTTCGCTTTATGAAATAATTATAAATTGTAACAATATGTTTATACGGCCCAATTA
>Contig4:3430025-3430125_0
TTAAGTTATTTGTTTATTGATTTATTTGTTTTTCTGGCTTTTGTACATAATTTTTGTTTATTTGTTGACGCTATAAAGGAACACGAGGTGTATTTGGTTA
>Contig4:3430045-3430145_0
TTTATTTGTTTTTCTGGCTTTTGTACATAATTTTTGTTTATTTGTTGACGCTATAAAGGAACACGAGGTGTATTTGGTTAGTGTTATTTCTTTTTTCTGA
>Contig4:3430065-3430165_0
TTGTACATAATTTTTGTTTATTTGTTGACGCTATAAAGGAACACGAGGTGTATTTGGTTAGTGTTATTTCTTTTTTCTGATTTCTCAAACCCATCATCTG
>Contig4:3487416-3487516_0
TATAGACGACGTCTCCTTAAATTATTATCCACGTCATCATTGGAGGCGACCGCCCCATCAGATTCATTGCGACTGTTCTCATTCAGATCTACTCCATGGA
>Contig4:3487436-3487536_0
ATTATTATCCACGTCATCATTGGAGGCGACCGCCCCATCAGATTCATTGCGACTGTTCTCATTCAGATCTACTCCATGGACCTCCGTCTTGCTATTGTCA
>Contig4:3487456-3487556_0
TGGAGGCGACCGCCCCATCAGATTCATTGCGACTGTTCTCATTCAGATCTACTCCATGGACCTCCGTCTTGCTATTGTCATCGAGGAAAAAGGAAAAGTC
>Contig4:3561562-3561662_0
AGTCGAGGAAATCCGCAGCCGACATCAACATATCATTGCACGGATAATCGAGTCTCAACGTTAGTCCCAGCTAACCTCGTAAGCTCGTTTCTCGTCTCCC
>Contig4:3561582-3561682_0
GACATCAACATATCATTGCACGGATAATCGAGTCTCAACGTTAGTCCCAGCTAACCTCGTAAGCTCGTTTCTCGTCTCCCTTTGTAACAAGAGACCTCCG
>Contig4:3561602-3561702_0
CGGATAATCGAGTCTCAACGTTAGTCCCAGCTAACCTCGTAAGCTCGTTTCTCGTCTCCCTTTGTAACAAGAGACCTCCGAAGAGACAATGCTCTAGTAT
>Contig4:3604941-3605041_0
AATATGCCGAGTTGGATTTCAGATGCACAAAATGCCTTGACGTTAGAGGTGGGTGGATACGAGAATGTGACAGTTTTGCGTGGTCTAAAGGTTGTTGATG
>Contig4:3604961-3605061_0
AGATGCACAAAATGCCTTGACGTTAGAGGTGGGTGGATACGAGAATGTGACAGTTTTGCGTGGTCTAAAGGTTGTTGATGGAGATCTCGTGGACGTTCTA
>Contig4:3604981-3605081_0
CGTTAGAGGTGGGTGGATACGAGAATGTGACAGTTTTGCGTGGTCTAAAGGTTGTTGATGGAGATCTCGTGGACGTTCTACAACAACTTCCTAGAGGAAG
>Contig4:3697895-3697995_0
CTCTCTCTCTATCGGCTCAAATCCTCTCCCTCTTCTTACCTACCTTCCGCCTCCATGACGGCGGCGACCGAGACTCTTCGGCAACAGGTATCAGTCAGGC
>Contig4:3697915-3698015_0
ATCCTCTCCCTCTTCTTACCTACCTTCCGCCTCCATGACGGCGGCGACCGAGACTCTTCGGCAACAGGTATCAGTCAGGCAGAGGCGGAGTTGAACGCAA
>Contig4:3697935-3698035_0
TACCTTCCGCCTCCATGACGGCGGCGACCGAGACTCTTCGGCAACAGGTATCAGTCAGGCAGAGGCGGAGTTGAACGCAAAGACGGAGTTCAACGCGGTC
>Contig4:3767404-3767504_0
TGGAACACCTTCATTAATTCTACCATTCTTCCCCACCTTCCACCTTGACTTTCCACAAGTAGGGCAATTTACTAAATTTGCATGCTCCTTTCGATACAAC
>Contig4:3767424-3767524_0
TACCATTCTTCCCCACCTTCCACCTTGACTTTCCACAAGTAGGGCAATTTACTAAATTTGCATGCTCCTTTCGATACAACATACTCTGGACAAGCATGAA
>Contig4:3767444-3767544_0
CACCTTGACTTTCCACAAGTAGGGCAATTTACTAAATTTGCATGCTCCTTTCGATACAACATACTCTGGACAAGCATGAATCTTTTCATACTTCATCCCC
>Contig4:3795181-3795281_0
TGTTTGCCTGATCAAAAAAAAAAAAAACAAGAGATTCTCATTTACCACAGAGAATCCAGAAATAGAAGCGTGTCGGCTAATAATCTCCCCAAGCTCCCGA
>Contig4:3795201-3795301_0
AAAAAAACAAGAGATTCTCATTTACCACAGAGAATCCAGAAATAGAAGCGTGTCGGCTAATAATCTCCCCAAGCTCCCGAAAACGCACTCCAGGCTTAAC
>Contig4:3795221-3795321_0
TTTACCACAGAGAATCCAGAAATAGAAGCGTGTCGGCTAATAATCTCCCCAAGCTCCCGAAAACGCACTCCAGGCTTAACTATAGAGGGCATGAATAAGA
>Contig4:3869809-3869909_0
GGTTAGGAAATGAGAAGATGTGATTTATTTATATTTTTTTCGAAAACGAAAAAGGTAAACACGATGAGCCAAATCATGGCATCGAAATTAGTACAATTAA
>Contig4:3869829-3869929_0
TGATTTATTTATATTTTTTTCGAAAACGAAAAAGGTAAACACGATGAGCCAAATCATGGCATCGAAATTAGTACAATTAATTACCTCAGATCTCGAGATG
>Contig4:3869849-3869949_0
CGAAAACGAAAAAGGTAAACACGATGAGCCAAATCATGGCATCGAAATTAGTACAATTAATTACCTCAGATCTCGAGATGATTATATTGTTTTGGAAAAA
>Contig4:3946522-3946622_0
AATTGCCAACACTTGTGAATTCATACTTAACATGAATTTCAACACAGTCAAGATAAGATTCAAAAACACAGAGCTAACTAAATACAAGTTGATTTTCTAT
>Contig4:3946542-3946642_0
TCATACTTAACATGAATTTCAACACAGTCAAGATAAGATTCAAAAACACAGAGCTAACTAAATACAAGTTGATTTTCTATATCTCACAACACAGAGTAAA
>Contig4:3946562-3946662_0
AACACAGTCAAGATAAGATTCAAAAACACAGAGCTAACTAAATACAAGTTGATTTTCTATATCTCACAACACAGAGTAAAAGGAGAAAACATTTTTCTAT
>Contig4:4010502-4010602_0
TAGGAATTGTGGTGTTGCTTAATTTTGATGTATTTTGTTATGGAATAGGTTAAGACGACCAATCCAAAACGGTATTGTGTTCGACCGAATGCTGGCGTTG
>Contig4:4010522-4010622_0
AATTTTGATGTATTTTGTTATGGAATAGGTTAAGACGACCAATCCAAAACGGTATTGTGTTCGACCGAATGCTGGCGTTGTTTTGCCCTATTCTGTTTGC
>Contig4:4010542-4010642_0
TGGAATAGGTTAAGACGACCAATCCAAAACGGTATTGTGTTCGACCGAATGCTGGCGTTGTTTTGCCCTATTCTGTTTGCAATATCACAGGTGAAAAGCA
>Contig4:4059765-4059865_0
AGAGTCTACTGACAATACCCCGAGCCATTTTTGCTGAAACTCCATTCACTGGGCCCACCTCTGTTTCTAACTTGGCTTTGGCATCTCTGACAATCTCATG
>Contig4:4059785-4059885_0
CGAGCCATTTTTGCTGAAACTCCATTCACTGGGCCCACCTCTGTTTCTAACTTGGCTTTGGCATCTCTGACAATCTCATGGAGTTCAGTGAATCTAGAAG
>Contig4:4059805-4059905_0
TCCATTCACTGGGCCCACCTCTGTTTCTAACTTGGCTTTGGCATCTCTGACAATCTCATGGAGTTCAGTGAATCTAGAAGTACCATCCAGGAGCCTGAAA
>Contig4:4095944-4096044_0
TATCAATTAGTTAAACAAGGTAGACCATAAATTGAATGGATCTGGAATGAGAACCGAGCGAACAAATTATCCAAATAATAAGAGTTTCAGAGACAAAAAT
>Contig4:4095964-4096064_0
TAGACCATAAATTGAATGGATCTGGAATGAGAACCGAGCGAACAAATTATCCAAATAATAAGAGTTTCAGAGACAAAAATACAGCTAAATGGGAACTTAA
>Contig4:4095984-4096084_0
TCTGGAATGAGAACCGAGCGAACAAATTATCCAAATAATAAGAGTTTCAGAGACAAAAATACAGCTAAATGGGAACTTAAAATAAAGAAAAGGAGTTGTA
>Contig4:4176436-4176536_0
CATTCGTAGTTTGTAGAGAAGCAGCCCACTCAAAGATAGCCTTTTGACTCTGGCAATACTCTCAACATAGAAGATGGATGACCACCTCATCCCAACAACC
>Contig4:4176456-4176556_0
GCAGCCCACTCAAAGATAGCCTTTTGACTCTGGCAATACTCTCAACATAGAAGATGGATGACCACCTCATCCCAACAACCTGAATTTTAACAATATTTCT
>Contig4:4176476-4176576_0
CTTTTGACTCTGGCAATACTCTCAACATAGAAGATGGATGACCACCTCATCCCAACAACCTGAATTTTAACAATATTTCTCAATTTCCAGCAATGGTATA
>Contig4:4253223-4253323_0
AGGGGAGAGAAGATGCTTAAATTTTTAGCTCGGCATCTCCATCTGCAACTGTTGTTCGTCTTATTCGATCGGGACATCCGAAAAGTACCTATTCATGCCG
>Contig4:4253243-4253343_0
ATTTTTAGCTCGGCATCTCCATCTGCAACTGTTGTTCGTCTTATTCGATCGGGACATCCGAAAAGTACCTATTCATGCCGGTTGATTTGTGATTTATCCT
>Contig4:4253263-4253363_0
ATCTGCAACTGTTGTTCGTCTTATTCGATCGGGACATCCGAAAAGTACCTATTCATGCCGGTTGATTTGTGATTTATCCTCACTGTCCAATTTATTTTAT
>Contig4:4376611-4376711_0
TGAAAAGAGAAGCCATGGGGCATGCAAAACAGAATTGGATGAATTGAATATATTTTGTGACACTTTAGTCTAATGTTGGAGTTGGAGTGATTTTTGTGGT
>Contig4:4376631-4376731_0
CATGCAAAACAGAATTGGATGAATTGAATATATTTTGTGACACTTTAGTCTAATGTTGGAGTTGGAGTGATTTTTGTGGTTGTGGAAAACCCTATTTATA
>Contig4:4376651-4376751_0
GAATTGAATATATTTTGTGACACTTTAGTCTAATGTTGGAGTTGGAGTGATTTTTGTGGTTGTGGAAAACCCTATTTATAGAAATGATTGAAATCCCCTT
>Contig4:4463861-4463961_0
ACGATAGTTTACATCAAAACTTTCAATACATGGTGGATAATGCTGCTAGAGGAGATGTGGGAAGTCAAACAGCTGCCGACTTGACTACAATCTTCGAGAG
>Contig4:4463881-4463981_0
TTTCAATACATGGTGGATAATGCTGCTAGAGGAGATGTGGGAAGTCAAACAGCTGCCGACTTGACTACAATCTTCGAGAGTATGGGGGACAATTTGCAGC
>Contig4:4463901-4464001_0
TGCTGCTAGAGGAGATGTGGGAAGTCAAACAGCTGCCGACTTGACTACAATCTTCGAGAGTATGGGGGACAATTTGCAGCAAAAGAGTTCGAGAGGCACA
>Contig4:4519986-4520086_0
CATTCGTCGACGTTTGTATTGGGATTTTGAAATAATATGCTTATTTCAAATTTATTATTATAATTTTTTCAAATTACAAGTCAAATATATTATAAATTAT
>Contig4:4520006-4520106_0
GGGATTTTGAAATAATATGCTTATTTCAAATTTATTATTATAATTTTTTCAAATTACAAGTCAAATATATTATAAATTATTGTACACAATTTTACTCATA
>Contig4:4520026-4520126_0
TTATTTCAAATTTATTATTATAATTTTTTCAAATTACAAGTCAAATATATTATAAATTATTGTACACAATTTTACTCATATACTACCTCCATCCCATGAG
>Contig4:4554024-4554124_0
ATGCCACGTAGGATTGATATCCATTTTTATATTATACTCCGTATATATCTATATATATATACATACAGTGACGGAGGCAGAAGTTTATACTAGGGGGCCC
>Contig4:4554044-4554144_0
CCATTTTTATATTATACTCCGTATATATCTATATATATATACATACAGTGACGGAGGCAGAAGTTTATACTAGGGGGCCCAACAAGTAATAAGATTTTTT
>Contig4:4554064-4554164_0
GTATATATCTATATATATATACATACAGTGACGGAGGCAGAAGTTTATACTAGGGGGCCCAACAAGTAATAAGATTTTTTTTGTTTGTAAATTTAATATT
>Contig4:4697994-4698094_0
CCATCTCCCCTAATTTTCCCCCATTTGTATTCGGCTCCTCATTCTCAAAGTTTAGAGAAAAAAAACAAAAAAATATATAATAATTTTCAAAGTGCAGTAG
>Contig4:4698014-4698114_0
CCATTTGTATTCGGCTCCTCATTCTCAAAGTTTAGAGAAAAAAAACAAAAAAATATATAATAATTTTCAAAGTGCAGTAGACGAGGTTTTTGGCACAGGT
>Contig4:4698034-4698134_0
ATTCTCAAAGTTTAGAGAAAAAAAACAAAAAAATATATAATAATTTTCAAAGTGCAGTAGACGAGGTTTTTGGCACAGGTTATCGTCACTGAAGCTCAAC
>Contig4:4756657-4756757_0
TCCAATATTTTATTTTACTATTTTTACGAGCATTTCCTTTGTGATGCTAAACATAAATACATATAATTTGCCTACTAATGAGCTAATATCCATAAGCAAG
>Contig4:4756677-4756777_0
TTTTTACGAGCATTTCCTTTGTGATGCTAAACATAAATACATATAATTTGCCTACTAATGAGCTAATATCCATAAGCAAGCATAAAACTAAGCAAAAAGC
>Contig4:4756697-4756797_0
GTGATGCTAAACATAAATACATATAATTTGCCTACTAATGAGCTAATATCCATAAGCAAGCATAAAACTAAGCAAAAAGCAGGTTGGTCACAAGGCTCAT
>Contig4:4788840-4788940_0
CCAGCTCATATCCGGGACTGCATAAAGATGAAGTGGCCAGCCTGTTTGAGAAAGAAAATCATGATTCAATAAGATAATGCAAAGCCCCACATAACTAATG
>Contig4:4788860-4788960_0
CATAAAGATGAAGTGGCCAGCCTGTTTGAGAAAGAAAATCATGATTCAATAAGATAATGCAAAGCCCCACATAACTAATGCAGATGTAGACTTCCAGAGT
>Contig4:4788880-4788980_0
CCTGTTTGAGAAAGAAAATCATGATTCAATAAGATAATGCAAAGCCCCACATAACTAATGCAGATGTAGACTTCCAGAGTGTGGCAAATGCAGATGGATT
>Contig4:4873699-4873799_0
TTAATTGGTTCTTTCTTCTTGCAGGTAGAGCTAAGGTGATGCTTGTTGTTTTCTACAGCGAAACTGGAGAAAAAGGAGGCTGGATTCCTTCCATTTTTAG
>Contig4:4873719-4873819_0
GCAGGTAGAGCTAAGGTGATGCTTGTTGTTTTCTACAGCGAAACTGGAGAAAAAGGAGGCTGGATTCCTTCCATTTTTAGTAGGTTATTTGTTTTGTTGC
>Contig4:4873739-4873839_0
GCTTGTTGTTTTCTACAGCGAAACTGGAGAAAAAGGAGGCTGGATTCCTTCCATTTTTAGTAGGTTATTTGTTTTGTTGCCTTGCTGCAGATTTCGAACT
>Contig4:4945853-4945953_0
AGACTTGCCAGCTTAGCTTTAATTGGAAACCAAAATTCATAGTCTTATTGCGGCAAGCAGAGCAACGGAGCCATGACAGATCACCACATCAGAACTCTTC
>Contig4:4945873-4945973_0
AATTGGAAACCAAAATTCATAGTCTTATTGCGGCAAGCAGAGCAACGGAGCCATGACAGATCACCACATCAGAACTCTTCCTGCGGCGGCAGAGGTGGTT
>Contig4:4945893-4945993_0
AGTCTTATTGCGGCAAGCAGAGCAACGGAGCCATGACAGATCACCACATCAGAACTCTTCCTGCGGCGGCAGAGGTGGTTGAAAGAGAGAGAAACACTCA
>Contig4:5061167-5061267_0
CAGTGCTCACGGATTGGGAAGCGACATTAGGGCTGTCAAATGCTCAGGCCGGGCCGGCTCAACACCGGACCGGTCGGGCCTAAGACAAAATTCGGGCCAG
>Contig4:5061187-5061287_0
GCGACATTAGGGCTGTCAAATGCTCAGGCCGGGCCGGCTCAACACCGGACCGGTCGGGCCTAAGACAAAATTCGGGCCAGGTCGAAATATGATCGGGCTG
>Contig4:5061207-5061307_0
TGCTCAGGCCGGGCCGGCTCAACACCGGACCGGTCGGGCCTAAGACAAAATTCGGGCCAGGTCGAAATATGATCGGGCTGCAAAAATCATTGTTAAAACT
>Contig4:5143767-5143867_0
CTATCATTTCAGTGTCGTAATGTCGACCACATTGAGGATTGTTACACCAAAATTCATCACTATCGAGGGGGTACAATTCTAGATCCCTGAACTTCTCGCA
>Contig4:5143787-5143887_0
TGTCGACCACATTGAGGATTGTTACACCAAAATTCATCACTATCGAGGGGGTACAATTCTAGATCCCTGAACTTCTCGCAGTAGCTGCAAACAGAATATT
>Contig4:5143807-5143907_0
GTTACACCAAAATTCATCACTATCGAGGGGGTACAATTCTAGATCCCTGAACTTCTCGCAGTAGCTGCAAACAGAATATTAAAAATTAGGAAGGGATTTG
>Contig4:5245577-5245677_0
ACTTACCAGCAACAACCAAGGAAAGCTCCTTTATGTTGCCACCTTGTAAGAACTCTTTTTGGTGGTTACTGAGCATAGCAAAGGCAGATATAGCTAGTTC
>Contig4:5245597-5245697_0
GAAAGCTCCTTTATGTTGCCACCTTGTAAGAACTCTTTTTGGTGGTTACTGAGCATAGCAAAGGCAGATATAGCTAGTTCAATATTTTTTTTCCGTTCAA
>Contig4:5245617-5245717_0
ACCTTGTAAGAACTCTTTTTGGTGGTTACTGAGCATAGCAAAGGCAGATATAGCTAGTTCAATATTTTTTTTCCGTTCAAACCAATTGATAGAAAGAAAT
>Contig4:5345032-5345132_0
GTATTACCCATTAATGAAATCAATCGAAGCATTTACTCGTTCTATAGAGTATGAGTGCGTTTACTTTCCCTGTATAAGACCGTAAAAGGAGTATAAATGA
>Contig4:5345052-5345152_0
CAATCGAAGCATTTACTCGTTCTATAGAGTATGAGTGCGTTTACTTTCCCTGTATAAGACCGTAAAAGGAGTATAAATGAGTCTAAAATTTTTTATATCA
>Contig4:5345072-5345172_0
TCTATAGAGTATGAGTGCGTTTACTTTCCCTGTATAAGACCGTAAAAGGAGTATAAATGAGTCTAAAATTTTTTATATCACTTTATTCATCATTTACTTT
>Contig4:5401412-5401512_0
TGTCTATGTCTCCACGGTAATGACTTGAAACAAATGCCTTACTAAGTAAACCTAGAAGAAAATTGAACCAAACCCATAAGTCTGGATCATACTCCTTCCT
>Contig4:5401432-5401532_0
TGACTTGAAACAAATGCCTTACTAAGTAAACCTAGAAGAAAATTGAACCAAACCCATAAGTCTGGATCATACTCCTTCCTAGTTCAGAGTTTACAATGTG
>Contig4:5401452-5401552_0
ACTAAGTAAACCTAGAAGAAAATTGAACCAAACCCATAAGTCTGGATCATACTCCTTCCTAGTTCAGAGTTTACAATGTGTCAATGTGTCACATACAAGG
>Contig4:5512618-5512718_0
CAGCAGTTTGAGTTGGTAATTAACTGGCTAACTAATGATGTGATGAGATTATTTTTGCAATGAATCTTGTTTTTTGCTGGTTTTCACATTGAAAGCTCAA
>Contig4:5512638-5512738_0
TAACTGGCTAACTAATGATGTGATGAGATTATTTTTGCAATGAATCTTGTTTTTTGCTGGTTTTCACATTGAAAGCTCAAAATCAAGGCTCACTATTGTA
>Contig4:5512658-5512758_0
TGATGAGATTATTTTTGCAATGAATCTTGTTTTTTGCTGGTTTTCACATTGAAAGCTCAAAATCAAGGCTCACTATTGTAAACATCATTCATTCAATTTC
>Contig4:5705193-5705293_0
GCTCGATCAAAATATAACAAAGTTCATGTACGTTAATAAACTTATATGCAAAAACTAAGATGATATAGAGATGTGAATTCTATTGTTGTGGAATATCTTC
>Contig4:5705213-5705313_0
AGTTCATGTACGTTAATAAACTTATATGCAAAAACTAAGATGATATAGAGATGTGAATTCTATTGTTGTGGAATATCTTCTTCTACACAATATTTGAATT
>Contig4:5705233-5705333_0
CTTATATGCAAAAACTAAGATGATATAGAGATGTGAATTCTATTGTTGTGGAATATCTTCTTCTACACAATATTTGAATTATGTGCAAATGTACCGTGAT
>Contig4:5793913-5794013_0
TTTAGCTATTTCATTTTACTCATCTAACTGGATCTTATTACAGTTAGAGAAGTATAAAAACTATGATTTCGGAAGATGCCCTAGAGTTTACTGCTGTGGA
>Contig4:5793933-5794033_0
CATCTAACTGGATCTTATTACAGTTAGAGAAGTATAAAAACTATGATTTCGGAAGATGCCCTAGAGTTTACTGCTGTGGACAACCATGTCTTCCAGTTGG
>Contig4:5793953-5794053_0
CAGTTAGAGAAGTATAAAAACTATGATTTCGGAAGATGCCCTAGAGTTTACTGCTGTGGACAACCATGTCTTCCAGTTGGTCAATCAGACATCCCACGAT
>Contig4:5826890-5826990_0
TGCAAATTCCTGGAGATGGACGGAGGACCGGACCTGCTCAGAATGGCTTTAGTTCCATCTCTGAAAGAACAGCTTATGGCCAAAGAGAGGATCTTATGCC
>Contig4:5826910-5827010_0
CGGAGGACCGGACCTGCTCAGAATGGCTTTAGTTCCATCTCTGAAAGAACAGCTTATGGCCAAAGAGAGGATCTTATGCCAAGGTATATGCAAGACAGGT
>Contig4:5826930-5827030_0
GAATGGCTTTAGTTCCATCTCTGAAAGAACAGCTTATGGCCAAAGAGAGGATCTTATGCCAAGGTATATGCAAGACAGGTTTGTTGCAACCCCGACTTAT
>Contig4:5886113-5886213_0
CTAGTGGGGACTTGTGGCACAATAATGAAAAACAGTAGATAATATGGGTTAGAATATTGTAAGATATCTGATCTAAGTATTCCAGTCAGCTTATATAGGT
>Contig4:5886133-5886233_0
AATAATGAAAAACAGTAGATAATATGGGTTAGAATATTGTAAGATATCTGATCTAAGTATTCCAGTCAGCTTATATAGGTAATAAATGTATCTGTACAGA
>Contig4:5886153-5886253_0
AATATGGGTTAGAATATTGTAAGATATCTGATCTAAGTATTCCAGTCAGCTTATATAGGTAATAAATGTATCTGTACAGAATTCCAGCAAAAAAAAAAAA
>Contig4:6043832-6043932_0
TACTAGGTTGTAAGGCAAGTTTCTTTTAATATATGGGTGCTGCTCATGCTGATAATGGATTCTGAACTTGAAGACTACATATGTTAAGTTTTATTTCCAT
>Contig4:6043852-6043952_0
TTCTTTTAATATATGGGTGCTGCTCATGCTGATAATGGATTCTGAACTTGAAGACTACATATGTTAAGTTTTATTTCCATCTAGTGCTGAATTGTGATGG
>Contig4:6043872-6043972_0
TGCTCATGCTGATAATGGATTCTGAACTTGAAGACTACATATGTTAAGTTTTATTTCCATCTAGTGCTGAATTGTGATGGTATCACATGACTGTGTTTGA
>Contig4:6099993-6100093_0
AGATTTTGACCTCTCCTCTATGTGTCTTTATTAGCTGTCATCTTTTCTTTTTGCAGGGTTGCTGTAGGGATAGGTGTTGTGTTCCTACAGCTGAAGTTGG
>Contig4:6100013-6100113_0
TGTGTCTTTATTAGCTGTCATCTTTTCTTTTTGCAGGGTTGCTGTAGGGATAGGTGTTGTGTTCCTACAGCTGAAGTTGGCTTCCTCAAGGGGCGATTCC
>Contig4:6100033-6100133_0
TCTTTTCTTTTTGCAGGGTTGCTGTAGGGATAGGTGTTGTGTTCCTACAGCTGAAGTTGGCTTCCTCAAGGGGCGATTCCTTCTCTCATTTAGCTAGATA
>Contig4:6284261-6284361_0
CACTCCGCATGCAAAATGGCCAAATTATGTCACTGTGTGGTACCTTAGCTAGAAAAGGAACAGTAAAGTCGGTGCCTCAAAAGTATTTTGCAAAATAGTC
>Contig4:6284281-6284381_0
CAAATTATGTCACTGTGTGGTACCTTAGCTAGAAAAGGAACAGTAAAGTCGGTGCCTCAAAAGTATTTTGCAAAATAGTCAGCAAAAGTTAATAATAGAT
>Contig4:6284301-6284401_0
TACCTTAGCTAGAAAAGGAACAGTAAAGTCGGTGCCTCAAAAGTATTTTGCAAAATAGTCAGCAAAAGTTAATAATAGATGAATGCTCTCCTACCCATTG
>Contig4:6330413-6330513_0
AACTTTCCGAGAGGCTTCCATGGCCAGTCTGTGAGCAACCCTGGCCTTGTAGCCATTTTTCTTGCTCCTTAAAACTCTACTTTTTTATGCACAAGTACCA
>Contig4:6330433-6330533_0
TGGCCAGTCTGTGAGCAACCCTGGCCTTGTAGCCATTTTTCTTGCTCCTTAAAACTCTACTTTTTTATGCACAAGTACCATTCCCTTATAAAGAGAAAAT
>Contig4:6330453-6330553_0
CTGGCCTTGTAGCCATTTTTCTTGCTCCTTAAAACTCTACTTTTTTATGCACAAGTACCATTCCCTTATAAAGAGAAAATATATGAGGTAAATTCTTGCA
>Contig4:6400285-6400385_0
AAAACCAAAAACACAAAAGATGCACAAAGCAAATCCTCATGCGTCGAATCGATACAAAAATCAGCTTATCTTTGATGAACAAAACATTAAAAGAAAAAAA
>Contig4:6400305-6400405_0
TGCACAAAGCAAATCCTCATGCGTCGAATCGATACAAAAATCAGCTTATCTTTGATGAACAAAACATTAAAAGAAAAAAAAATAAATCTAGAAACTCTCT
>Contig4:6400325-6400425_0
GCGTCGAATCGATACAAAAATCAGCTTATCTTTGATGAACAAAACATTAAAAGAAAAAAAAATAAATCTAGAAACTCTCTTTGACCTAGGACTATCTGTT
>Contig4:6662711-6662811_0
TGAATTTGGAGCGTTATGGGTCGGAATTATTGTTGGAGGAGCTTAATCACTTTGATGTATTGAGGGATAATTATGAAATCAATTGGCACCTTAATAGCTG
>Contig4:6662731-6662831_0
TCGGAATTATTGTTGGAGGAGCTTAATCACTTTGATGTATTGAGGGATAATTATGAAATCAATTGGCACCTTAATAGCTGCTATTTTGCTACTTTGCTGA
>Contig4:6662751-6662851_0
GCTTAATCACTTTGATGTATTGAGGGATAATTATGAAATCAATTGGCACCTTAATAGCTGCTATTTTGCTACTTTGCTGAGCTTCTCTGTTGTTCCTTGT
>Contig4:6709420-6709520_0
TTGGTCTGGGGACTGGACATTGGCAGTTTTGGACTGGAAACAGCCCATCTTAAGCTTGCTCTCATTCAACCCACTAACTCTTTAAATGACAAGTAGTACT
>Contig4:6709440-6709540_0
TGGCAGTTTTGGACTGGAAACAGCCCATCTTAAGCTTGCTCTCATTCAACCCACTAACTCTTTAAATGACAAGTAGTACTTAAGGCAGAGTATAAATGTA
>Contig4:6709460-6709560_0
CAGCCCATCTTAAGCTTGCTCTCATTCAACCCACTAACTCTTTAAATGACAAGTAGTACTTAAGGCAGAGTATAAATGTATAGTAAGTGCTTCAGCTTCA
>Contig4:6770321-6770421_0
CCAGTAACAACACATCTGAGGACCGAAGGATTGTTGGCCTTGAACACTTCGCTAAAGGCCTCATTTCATACACTGTCAAGGGAGTTCATCTTGTAAAGAT
>Contig4:6770341-6770441_0
GACCGAAGGATTGTTGGCCTTGAACACTTCGCTAAAGGCCTCATTTCATACACTGTCAAGGGAGTTCATCTTGTAAAGATCAAGAATCAGGAAATCACCA
>Contig4:6770361-6770461_0
TGAACACTTCGCTAAAGGCCTCATTTCATACACTGTCAAGGGAGTTCATCTTGTAAAGATCAAGAATCAGGAAATCACCAAAGGGATATGGGACACCTGT
>Contig4:6836498-6836598_0
TTCTTCAATTAGGAACAACCTAGAAGCTCAATTACAGTGGGATCCAAACAAAGAAAAATCACGAAGAAGGGCAAATATTATATTTGCGCCTCAGCACCAC
>Contig4:6836518-6836618_0
TAGAAGCTCAATTACAGTGGGATCCAAACAAAGAAAAATCACGAAGAAGGGCAAATATTATATTTGCGCCTCAGCACCACCAGCTCCGTGTAGGGAAATA
>Contig4:6836538-6836638_0
GATCCAAACAAAGAAAAATCACGAAGAAGGGCAAATATTATATTTGCGCCTCAGCACCACCAGCTCCGTGTAGGGAAATAGAGATTAGAGACGAGTTTGA
>Contig4:6886846-6886946_0
TCAAAATCAAGGGTGCGCCTCCATTCCCAGATTTTTCCTCCCTTTCTCCGTCAAATTGCATCCGCCGCCTCTTCTCTCTATCGCCGCCCACAGTAACTCT
>Contig4:6886866-6886966_0
CCATTCCCAGATTTTTCCTCCCTTTCTCCGTCAAATTGCATCCGCCGCCTCTTCTCTCTATCGCCGCCCACAGTAACTCTGTTTATTGCACAAGGCCTGC
>Contig4:6886886-6886986_0
CCTTTCTCCGTCAAATTGCATCCGCCGCCTCTTCTCTCTATCGCCGCCCACAGTAACTCTGTTTATTGCACAAGGCCTGCCGATCTCCATCATCCTTAGC
>Contig4:7146780-7146880_0
TCGGGGACGACGAATCGCTCGTAACGGTCAGGTGCGTTCATCTCTCTCTCTTTCCTCCTCACTCAAATCCTTTTACACAGATTTAAAAAAAGAGACATCT
>Contig4:7146800-7146900_0
GTAACGGTCAGGTGCGTTCATCTCTCTCTCTTTCCTCCTCACTCAAATCCTTTTACACAGATTTAAAAAAAGAGACATCTAAGTTACCTAGCCAGAAACA
>Contig4:7146820-7146920_0
TCTCTCTCTCTTTCCTCCTCACTCAAATCCTTTTACACAGATTTAAAAAAAGAGACATCTAAGTTACCTAGCCAGAAACATTACATTTAAAGAGAGATGA
>Contig4:7217437-7217537_0
AAGGGGGAGCAGGCAGGTTATGTCTGCAAGTTGCATAAGTCCCTATATGTAAATTCACAGAGGTGTTGATTGGTTTTGGTTTGGTTCAGTCAGCTGCGGA
>Contig4:7217457-7217557_0
TGTCTGCAAGTTGCATAAGTCCCTATATGTAAATTCACAGAGGTGTTGATTGGTTTTGGTTTGGTTCAGTCAGCTGCGGATCACTCTTATTTTCACATGA
>Contig4:7217477-7217577_0
CCCTATATGTAAATTCACAGAGGTGTTGATTGGTTTTGGTTTGGTTCAGTCAGCTGCGGATCACTCTTATTTTCACATGAATAAAGATGGAACTTGCCTA
>Contig4:7276390-7276490_0
TTTGGTTGCCACCATGTTTAGATACAGTTTGTTTGTTTGTTTCTTCTCAAGTGCAAATGGATATGGAAATATAAAATCTTTTATCCTCATTAAGCTAGAG
>Contig4:7276410-7276510_0
GATACAGTTTGTTTGTTTGTTTCTTCTCAAGTGCAAATGGATATGGAAATATAAAATCTTTTATCCTCATTAAGCTAGAGTTCAAGTACTAGAGAATTAT
>Contig4:7276430-7276530_0
TTCTTCTCAAGTGCAAATGGATATGGAAATATAAAATCTTTTATCCTCATTAAGCTAGAGTTCAAGTACTAGAGAATTATAGAGCATATTTATTTATTTA
>Contig4:7343260-7343360_0
TCCATAATCTTATGGCTGATTTCTTCTCTTAATTTGCTGGTTTAGGGGCTCAAGAAGGCTGCTGCACATCTGAATGTCGGAGATGGAGTTGATTTGAGAA
>Contig4:7343280-7343380_0
TTCTTCTCTTAATTTGCTGGTTTAGGGGCTCAAGAAGGCTGCTGCACATCTGAATGTCGGAGATGGAGTTGATTTGAGAAGATTGATTTGCTAAAAGCTT
>Contig4:7343300-7343400_0
TTTAGGGGCTCAAGAAGGCTGCTGCACATCTGAATGTCGGAGATGGAGTTGATTTGAGAAGATTGATTTGCTAAAAGCTTCCTTTGATTAGATTAGGAGG
>Contig4:7401095-7401195_0
TGCAGCACAACATAGATGATTCAAGCCACGCTCATTCCACCGACTACTCTGCAATTCAAGTAATATTAAGAGGCGGCTGTTCTTTTCTTTTTCTTTGAGG
>Contig4:7401115-7401215_0
TCAAGCCACGCTCATTCCACCGACTACTCTGCAATTCAAGTAATATTAAGAGGCGGCTGTTCTTTTCTTTTTCTTTGAGGCCTCAATCGCTCCTCCGGGA
>Contig4:7401135-7401235_0
CGACTACTCTGCAATTCAAGTAATATTAAGAGGCGGCTGTTCTTTTCTTTTTCTTTGAGGCCTCAATCGCTCCTCCGGGATTTTTACTGTAGAATTAAGA
>Contig4:7441505-7441605_0
TCTCTGTTTTAATTAACACAAATGCATTGTTGCTGATTTCGTTCTTCTTTTGCAGGTCTCCGATGCTGCGACGTTGAAGGTGCAATATTGAACTACTCGA
>Contig4:7441525-7441625_0
AATGCATTGTTGCTGATTTCGTTCTTCTTTTGCAGGTCTCCGATGCTGCGACGTTGAAGGTGCAATATTGAACTACTCGATTATACAATAGTGAACTAAT
>Contig4:7441545-7441645_0
GTTCTTCTTTTGCAGGTCTCCGATGCTGCGACGTTGAAGGTGCAATATTGAACTACTCGATTATACAATAGTGAACTAATAATTGTTGAGAATCAAGTGG
>Contig4:7860728-7860828_0
GTAAAATCTAAAGTTATAATGCAGAATTTCATAAAACTTATGACCTATACTTCCTCAGGAAGGATGCCGCGGACTAGTGAGAGGTTCAGAGAAATTCGAT
>Contig4:7860748-7860848_0
GCAGAATTTCATAAAACTTATGACCTATACTTCCTCAGGAAGGATGCCGCGGACTAGTGAGAGGTTCAGAGAAATTCGATGCATCGAAAGGTTTTAAGTT
>Contig4:7860768-7860868_0
TGACCTATACTTCCTCAGGAAGGATGCCGCGGACTAGTGAGAGGTTCAGAGAAATTCGATGCATCGAAAGGTTTTAAGTTCTCCACCTATGCTCATTGGT
>Contig4:7922333-7922433_0
ACTCCCGTTTCCCGGCATCTCTATAGAGATGTTCGTACATCAAAAGCCCTAATCCTCTCTCTCGTTCTAGGATTAAAATCCGGAAATTAAAAAAAATCCC
>Contig4:7922353-7922453_0
CTATAGAGATGTTCGTACATCAAAAGCCCTAATCCTCTCTCTCGTTCTAGGATTAAAATCCGGAAATTAAAAAAAATCCCTAATTCTCAGAATTAGGGGA
>Contig4:7922373-7922473_0
CAAAAGCCCTAATCCTCTCTCTCGTTCTAGGATTAAAATCCGGAAATTAAAAAAAATCCCTAATTCTCAGAATTAGGGGACATTCGTCCTACTTCGATCG
>Contig4:7946457-7946557_0
AACTAGTTCGAGAAGGACTTCGTTAAGTTTGTCGATTGATTTCAAATGGCCATATATACGAGTGTAACTGATAACTGAGTGTTGATGCCGGGCGATGAGG
>Contig4:7946477-7946577_0
CGTTAAGTTTGTCGATTGATTTCAAATGGCCATATATACGAGTGTAACTGATAACTGAGTGTTGATGCCGGGCGATGAGGGCGGAGGGCGGCGGCGATGC
>Contig4:7946497-7946597_0
TTCAAATGGCCATATATACGAGTGTAACTGATAACTGAGTGTTGATGCCGGGCGATGAGGGCGGAGGGCGGCGGCGATGCCGGATCGACTATGGAAAGCA
>Contig4:8020868-8020968_0
TTCAAGTGAACCCTATAAATTATAAACTTGAGAGAAAAATTATAATTCAAATTAATCTTTATGTATATATTCTCCAAAAAAAATAATAATAAAAAAAATC
>Contig4:8020888-8020988_0
TATAAACTTGAGAGAAAAATTATAATTCAAATTAATCTTTATGTATATATTCTCCAAAAAAAATAATAATAAAAAAAATCTTTATGGATATATGCAGGCT
>Contig4:8020908-8021008_0
TATAATTCAAATTAATCTTTATGTATATATTCTCCAAAAAAAATAATAATAAAAAAAATCTTTATGGATATATGCAGGCTCAAAGAAGCAGCTCCACACA
>Contig4:8170946-8171046_0
GCAACATCTCTAATAGTACCTCTGTTTTGAAGTGGTAAGCTCTCGAGCAACTGAACTAGTATTGCTCTTCTTTTGCTTCTTTGTTTTGTGATTTTTGCAC
>Contig4:8170966-8171066_0
TCTGTTTTGAAGTGGTAAGCTCTCGAGCAACTGAACTAGTATTGCTCTTCTTTTGCTTCTTTGTTTTGTGATTTTTGCACTTGGAACAACCATGAGCTCA
>Contig4:8170986-8171086_0
TCTCGAGCAACTGAACTAGTATTGCTCTTCTTTTGCTTCTTTGTTTTGTGATTTTTGCACTTGGAACAACCATGAGCTCACCTCTGCTCTCTCGTGACTT
>Contig4:8198458-8198558_0
TTTTTCCTCCTTTTTCAAATTTTTTTTTCATTTTTTTGGATTCATCCTTTTCAATTTTTTTTTATTTTGCCGCAGGTGTGTTTCTCTTTTATTTTTTTCC
>Contig4:8198478-8198578_0
TTTTTTTTCATTTTTTTGGATTCATCCTTTTCAATTTTTTTTTATTTTGCCGCAGGTGTGTTTCTCTTTTATTTTTTTCCTTTTTATTTTGATTTTGCCG
>Contig4:8198498-8198598_0
TTCATCCTTTTCAATTTTTTTTTATTTTGCCGCAGGTGTGTTTCTCTTTTATTTTTTTCCTTTTTATTTTGATTTTGCCGTAGAGAGATAATGTCGAGAT
>Contig4:8546353-8546453_0
TTAAATTGAGGACACCTACTTCCGGCCTAGGTAGTAGACCCTACTAACGGTGTTAGTATAATTGACGGCAGCTTTTATTGAACCGGAAATTGAGCAAAAA
>Contig4:8546373-8546473_0
TCCGGCCTAGGTAGTAGACCCTACTAACGGTGTTAGTATAATTGACGGCAGCTTTTATTGAACCGGAAATTGAGCAAAAAGATTGGTTCAATTGCGGCCG
>Contig4:8546393-8546493_0
CTACTAACGGTGTTAGTATAATTGACGGCAGCTTTTATTGAACCGGAAATTGAGCAAAAAGATTGGTTCAATTGCGGCCGTGAACTAATTCGTATGCCGA
>Contig4:8578038-8578138_0
TGGTGGTGGATTTTGTTGAGGGTAACCTAGAGGAGGCTTGTTCTGATCATGGTTCTGTGTTTGATTTGGAACAATTGTAGATTGAGATTGAGATTGAGGA
>Contig4:8578058-8578158_0
GGTAACCTAGAGGAGGCTTGTTCTGATCATGGTTCTGTGTTTGATTTGGAACAATTGTAGATTGAGATTGAGATTGAGGATGATTTTGTTGTATGTGATT
>Contig4:8578078-8578178_0
TTCTGATCATGGTTCTGTGTTTGATTTGGAACAATTGTAGATTGAGATTGAGATTGAGGATGATTTTGTTGTATGTGATTAATAGGGATTGTAGATTGAG
>Contig4:8661871-8661971_0
TTGCATTTCTTTTCACCTTTCTCCGGACCAACTCTGGGATTTTCTGGCTCGGACATGGTTCACTTTTTGTCTTCTCCGGCTTTCACGGATTGCATATAGC
>Contig4:8661891-8661991_0
CTCCGGACCAACTCTGGGATTTTCTGGCTCGGACATGGTTCACTTTTTGTCTTCTCCGGCTTTCACGGATTGCATATAGCATTGTCACAAAAGCACCTGG
>Contig4:8661911-8662011_0
TTTCTGGCTCGGACATGGTTCACTTTTTGTCTTCTCCGGCTTTCACGGATTGCATATAGCATTGTCACAAAAGCACCTGGTCGCCTGAGGTATGTCCCAC
>Contig4:8720726-8720826_0
TTCGGGGCTCGAAGCGCCGACGGCGAAGAAGATAAATGAGAAAGGGGCTGCAGCGGCGGCGAGCAGTGGCGGCATCTTCGTCGTCACCGGTACCTGCAAA
>Contig4:8720746-8720846_0
CGGCGAAGAAGATAAATGAGAAAGGGGCTGCAGCGGCGGCGAGCAGTGGCGGCATCTTCGTCGTCACCGGTACCTGCAAAACTCGATTTAGAAAATGAAC
>Contig4:8720766-8720866_0
AAAGGGGCTGCAGCGGCGGCGAGCAGTGGCGGCATCTTCGTCGTCACCGGTACCTGCAAAACTCGATTTAGAAAATGAACCAATAACACACAATTATTAA
>Contig4:8929038-8929138_0
TGCCATCTCCACTACCAAAAAAGATACGAAAGTCAAGGAATTTAGGAGAGAGAAAGCAAGTGAGATATTCTTTCAGAAAACAAGTCAAAAAAATTAAATT
>Contig4:8929058-8929158_0
AAGATACGAAAGTCAAGGAATTTAGGAGAGAGAAAGCAAGTGAGATATTCTTTCAGAAAACAAGTCAAAAAAATTAAATTCGAGTTAAAATAACAAATTA
>Contig4:8929078-8929178_0
TTTAGGAGAGAGAAAGCAAGTGAGATATTCTTTCAGAAAACAAGTCAAAAAAATTAAATTCGAGTTAAAATAACAAATTATATATTAAAAATTAAATTTA
>Contig4:8990976-8991076_0
CTCCTCATTCTTCTTCGCCCTAGGGTTTTTTTCTTTTTTCTTTTTTCTTTTTTCTTTTTTCCTCTTTCGTTTACGTAAAGAAATTCCATTAATTTCTACG
>Contig4:8990996-8991096_0
TAGGGTTTTTTTCTTTTTTCTTTTTTCTTTTTTCTTTTTTCCTCTTTCGTTTACGTAAAGAAATTCCATTAATTTCTACGCAAACTATCGTACCTCCAGA
>Contig4:8991016-8991116_0
TTTTTTCTTTTTTCTTTTTTCCTCTTTCGTTTACGTAAAGAAATTCCATTAATTTCTACGCAAACTATCGTACCTCCAGAAAATTATTTTTTTCTTTCTT
>Contig4:9040081-9040181_0
CCAAAGGAAATAATTAACTCCGGCCCATCTGATTCCTGGCCCAGGTTTCGCTGGCCCAGTTCAGTCCGGCCCTATCTTTTAGCAGAGCCCGACCCGACCC
>Contig4:9118967-9119067_0
CCTTCCCTTCCCGCCCCCCGCCCCCCCCCCCCCACACACACACTCTCTCTCTCTCTCAAATCTTCCGCTTTAAGATATATAGCCTTCGAGGCTACAAAGC
>Contig4:9118987-9119087_0
CCCCCCCCCCCCCACACACACACTCTCTCTCTCTCTCAAATCTTCCGCTTTAAGATATATAGCCTTCGAGGCTACAAAGCCTACAGCTCTCTCTCGCACC
>Contig4:9119007-9119107_0
CACTCTCTCTCTCTCTCAAATCTTCCGCTTTAAGATATATAGCCTTCGAGGCTACAAAGCCTACAGCTCTCTCTCGCACCATCATTTAATACAACTTCAA
>Contig4:9139329-9139429_0
ATAGGAATGTAAGTAAAGATTCCCTAAGTTAATACAAGGATAAAACATTAAATTACAATGCTACAAAGTTAAAAGTTGTAGGCTGCAGCCATTAATGAGT
>Contig4:9139349-9139449_0
TCCCTAAGTTAATACAAGGATAAAACATTAAATTACAATGCTACAAAGTTAAAAGTTGTAGGCTGCAGCCATTAATGAGTATATATATATATATACAAAC
>Contig4:9139369-9139469_0
TAAAACATTAAATTACAATGCTACAAAGTTAAAAGTTGTAGGCTGCAGCCATTAATGAGTATATATATATATATACAAACCGATACAAGCTTTGAAGGCA
>Contig4:9224434-9224534_0
GTATCTTAATGCATGGCTCCCATTTCGCTCGCCGCTACTACGGGAATCGCTTTTGCTTTCTTTTCCTCTAGCTACTAAGATGTTTCAGTTCGCCAGGTTG
>Contig4:9224454-9224554_0
CATTTCGCTCGCCGCTACTACGGGAATCGCTTTTGCTTTCTTTTCCTCTAGCTACTAAGATGTTTCAGTTCGCCAGGTTGTCTCTTGCCTGCCCATGGAT
>Contig4:9224474-9224574_0
CGGGAATCGCTTTTGCTTTCTTTTCCTCTAGCTACTAAGATGTTTCAGTTCGCCAGGTTGTCTCTTGCCTGCCCATGGATTCAGCAGCAGTTTGAAAGGT
>Contig4:9298594-9298694_0
TCCACTCCGGCTGGACCTGACCCTAAGTGGCGGTATATGTGGAGGGTTGGTCCTCGGCCATCCAGTACCTGCTTTAAGGTCAATCTTGTAAAGGTGTTGT
>Contig4:9298614-9298714_0
CCCTAAGTGGCGGTATATGTGGAGGGTTGGTCCTCGGCCATCCAGTACCTGCTTTAAGGTCAATCTTGTAAAGGTGTTGTACGACTGCTGTTGGTATGCG
>Contig4:9298634-9298734_0
GGAGGGTTGGTCCTCGGCCATCCAGTACCTGCTTTAAGGTCAATCTTGTAAAGGTGTTGTACGACTGCTGTTGGTATGCGTCTATGCTGATGTGTACTTC
>Contig4:9403304-9403404_0
TATTTTCCTTCATTTATAACTTGTATTAAAGAAAGTGAACCATTCAAAACTACTCAGTAGTTCAACACAGCAAACAACCTTGATTATATTAACCTTATCA
>Contig4:9403324-9403424_0
TTGTATTAAAGAAAGTGAACCATTCAAAACTACTCAGTAGTTCAACACAGCAAACAACCTTGATTATATTAACCTTATCATCTACGAACACATAGGTAAT
>Contig4:9403344-9403444_0
CATTCAAAACTACTCAGTAGTTCAACACAGCAAACAACCTTGATTATATTAACCTTATCATCTACGAACACATAGGTAATGGGTTTTCTAAAATCTGCAT
>Contig4:9485775-9485875_0
ATTACTTCTGAAGTAGATAGGAAAATACGGGGCGTTACAGAAAATGAGAGGGAGAACAGAGCATATAAACAGTAAACAGAAGAGTGAGAGGAAAAGTTGG
>Contig4:9485795-9485895_0
GAAAATACGGGGCGTTACAGAAAATGAGAGGGAGAACAGAGCATATAAACAGTAAACAGAAGAGTGAGAGGAAAAGTTGGACAGCAACTAAGAGAAGAGC
>Contig4:9485815-9485915_0
AAAATGAGAGGGAGAACAGAGCATATAAACAGTAAACAGAAGAGTGAGAGGAAAAGTTGGACAGCAACTAAGAGAAGAGCTGGAACAGCTTAGGGAAGGA
>Contig4:9566632-9566732_0
CTTGCCATGGTTAACCAAATTTAATGGAAGAGAGGTACATGAAATCCTAGTTTCTGCCCCTTTTCGATCGCAGATGAGGCAATTAGCCTTGGCAATTAGA
>Contig4:9566652-9566752_0
TTAATGGAAGAGAGGTACATGAAATCCTAGTTTCTGCCCCTTTTCGATCGCAGATGAGGCAATTAGCCTTGGCAATTAGACACTTCATTTCTCTTCACCA
>Contig4:9566672-9566772_0
GAAATCCTAGTTTCTGCCCCTTTTCGATCGCAGATGAGGCAATTAGCCTTGGCAATTAGACACTTCATTTCTCTTCACCACTCTCTTCCCGGAACCCCAA
>Contig4:9615055-9615155_0
GGTCGATCATAGTGAGACGGAGGGAGTATTTGTCTAACATATTAGTCGATAATCAACTTTAATCCATGCATAAATAGTGTTTAGTATGTTTTTGTATAGT
>Contig4:9615075-9615175_0
AGGGAGTATTTGTCTAACATATTAGTCGATAATCAACTTTAATCCATGCATAAATAGTGTTTAGTATGTTTTTGTATAGTTTATATAGTGTGGTGTGAGT
>Contig4:9675388-9675488_0
TCATCGGAAACAAAATCTCCGGCCATATCCCGGCCGACGTCGGCAGGCTCGTCCACCTCACCGTCTTGAGCGTTGCCGACAACCAAATCTCTGGCTCTCT
>Contig4:9675408-9675508_0
GGCCATATCCCGGCCGACGTCGGCAGGCTCGTCCACCTCACCGTCTTGAGCGTTGCCGACAACCAAATCTCTGGCTCTCTTCCTCCCTCCATCGTCAACC
>Contig4:9675428-9675528_0
CGGCAGGCTCGTCCACCTCACCGTCTTGAGCGTTGCCGACAACCAAATCTCTGGCTCTCTTCCTCCCTCCATCGTCAACCTCAACAGCTTAATGCACTTG
>Contig4:9770718-9770818_0
TCAAGCAAGCAATTCGTGAGTTTCCCCAGGGATTCTCACGAACGCCATGGCCAAACGGTAAGCTTCCTCGTCCTTTTTTTTTTTTTTTTTTTTTTTTTAT
>Contig4:9770738-9770838_0
TTTCCCCAGGGATTCTCACGAACGCCATGGCCAAACGGTAAGCTTCCTCGTCCTTTTTTTTTTTTTTTTTTTTTTTTTATTTTGAAAAAAAAAAATCTGA
>Contig4:9770758-9770858_0
AACGCCATGGCCAAACGGTAAGCTTCCTCGTCCTTTTTTTTTTTTTTTTTTTTTTTTTATTTTGAAAAAAAAAAATCTGATGCAATTCTCTTCATCGACA
>Contig4:9999683-9999783_0
TGTTTGCATTTTGGAGAATACCTTTTGGATTGTATAATTGATCGATCTACTTTTTGAGGGTAGAGAGAGAGAGAGATAAATGATAATCGAATAGTATATT
>Contig4:10063673-10063773_0
AAACTAAATTTTGGGTCTATAAACTTAGAAGCATGATGTATATATTCAGTCTACTTTAAGTGTGTAAAACAGGTTATGAAGTAGGCTCAACGGTTAAGAA
>Contig4:10063693-10063793_0
AAACTTAGAAGCATGATGTATATATTCAGTCTACTTTAAGTGTGTAAAACAGGTTATGAAGTAGGCTCAACGGTTAAGAAATTGATATGATTTAAAAGAG
>Contig4:10063713-10063813_0
TATATTCAGTCTACTTTAAGTGTGTAAAACAGGTTATGAAGTAGGCTCAACGGTTAAGAAATTGATATGATTTAAAAGAGCATGCTTGTTTCTTGAATGT
>Contig4:10107928-10108028_0
CGCTGCGTTGGAGGCGAGCCCGGAGACGTCGTACCAAGAAAGGGATGTCGATTTCGATTTGGGGACTTCGGATGAAGGAGAGATCGATGGCGGAGAAGAT
>Contig4:10147505-10147605_0
GACTCAGCGAACAACTGTACCCTCCTTGGGTGACTGATGGTCTAACTCTTGGCGACATTATACTAAATTATCAATTATTAACTTGCTAATTTTTTTTTTT
>Contig4:10147525-10147625_0
CCTCCTTGGGTGACTGATGGTCTAACTCTTGGCGACATTATACTAAATTATCAATTATTAACTTGCTAATTTTTTTTTTTTTGTTTGTTGTTCATAAGGA
>Contig4:10147545-10147645_0
TCTAACTCTTGGCGACATTATACTAAATTATCAATTATTAACTTGCTAATTTTTTTTTTTTTGTTTGTTGTTCATAAGGAATGTGGAATATTTATTCATA
>Contig4:10233312-10233412_0
TTGGGCTAAGTATGGGCTGGGATGAAATTCAAATGGGCCTTAGTATCAATATGAAATTGGGCTTTTATCAGGAATAATGGGCTTCTACGAGTGGGCCGGG
>Contig4:10233332-10233432_0
GATGAAATTCAAATGGGCCTTAGTATCAATATGAAATTGGGCTTTTATCAGGAATAATGGGCTTCTACGAGTGGGCCGGGTTTAAGGTGTTGATCGGGTT
>Contig4:10233352-10233452_0
TAGTATCAATATGAAATTGGGCTTTTATCAGGAATAATGGGCTTCTACGAGTGGGCCGGGTTTAAGGTGTTGATCGGGTTTTTAACAAATTTGGCCTTGG
>Contig4:10277726-10277826_0
GAGATAAGAGAACCGTGAGAAAGAAAAGGATCGGTAGAGATGGGGAGAGAGCAGATTGGGGTGTGAAAGAAAAAATGGGGAAGAACGGCCAACAGATAGA
>Contig4:10277746-10277846_0
AAGAAAAGGATCGGTAGAGATGGGGAGAGAGCAGATTGGGGTGTGAAAGAAAAAATGGGGAAGAACGGCCAACAGATAGAGTAGTAGGGCTTTCGACCGG
>Contig4:10277766-10277866_0
TGGGGAGAGAGCAGATTGGGGTGTGAAAGAAAAAATGGGGAAGAACGGCCAACAGATAGAGTAGTAGGGCTTTCGACCGGGCTGGGTTTTCGGGTCAATT
>Contig4:10388225-10388325_0
CCAGATACGCGTCAGTGTGGCCATAATTCCCTCACCATTACCGACCATTTGCCCCTTCAAATCCCCCCTGCCCCGTCTCCTCCCTTCTCCACCTAACCCT
>Contig4:10388245-10388345_0
CCATAATTCCCTCACCATTACCGACCATTTGCCCCTTCAAATCCCCCCTGCCCCGTCTCCTCCCTTCTCCACCTAACCCTAACTCTCCCTCCACCTCTCT
>Contig4:10388265-10388365_0
CCGACCATTTGCCCCTTCAAATCCCCCCTGCCCCGTCTCCTCCCTTCTCCACCTAACCCTAACTCTCCCTCCACCTCTCTATTTCTCTCTCTAGAAATTA
>Contig4:10562006-10562106_0
TTTCTAGTTCAAACATATAAGATAAAAGAAAGACGAGAGAGTAGAGCAAATTGAACCTCCATCAAGGCCGAAGCCTCAACGGCAAGAGAGCAGCAACCGC
>Contig4:10562026-10562126_0
GATAAAAGAAAGACGAGAGAGTAGAGCAAATTGAACCTCCATCAAGGCCGAAGCCTCAACGGCAAGAGAGCAGCAACCGCAAAGCTAGACCAATTAAAAA
>Contig4:10562046-10562146_0
GTAGAGCAAATTGAACCTCCATCAAGGCCGAAGCCTCAACGGCAAGAGAGCAGCAACCGCAAAGCTAGACCAATTAAAAACACGAATCAGTAACCTAATT
>Contig4:10687438-10687538_0
TAGGATATAAAAGAACCGCAAGAAAAATTTTGGACTGCGGGTTCTACTAGCCAACAATCTTCAAGGATGCTTTCGCCAAGTGCAGAAACTGCGATCAATG
>Contig4:10687458-10687558_0
AGAAAAATTTTGGACTGCGGGTTCTACTAGCCAACAATCTTCAAGGATGCTTTCGCCAAGTGCAGAAACTGCGATCAATGTCAACGAGAAGGCAACCACT
>Contig4:10687478-10687578_0
GTTCTACTAGCCAACAATCTTCAAGGATGCTTTCGCCAAGTGCAGAAACTGCGATCAATGTCAACGAGAAGGCAACCACTCAAAGAGAAATTAAATGCCA
>Contig4:10713901-10714001_0
ATTTTTTTTTTAAATTATTATTAATATATTTTTTTTTAAATTGACTTCGGTTCTCTGTTTGTAGGTTTTGACGTGAAGAAAATGTCATCGCTGTCGCTGC
>Contig4:10713921-10714021_0
TTAATATATTTTTTTTTAAATTGACTTCGGTTCTCTGTTTGTAGGTTTTGACGTGAAGAAAATGTCATCGCTGTCGCTGCTGCTGTGCTCCTCCATCGTC
>Contig4:10713941-10714041_0
TTGACTTCGGTTCTCTGTTTGTAGGTTTTGACGTGAAGAAAATGTCATCGCTGTCGCTGCTGCTGTGCTCCTCCATCGTCGCTGATCGCCGTCGAGATCG
>Contig4:10803343-10803443_0
CCCTACTCCTCAAGAAATTGATGGAGCGAAAGAAAAAAAGGGAGGGAAAGCCTCAAAGAAGCCGAAATGCTCTCTTCTAAAAGCGTGACTTGGTAGATTG
>Contig4:10803363-10803463_0
ATGGAGCGAAAGAAAAAAAGGGAGGGAAAGCCTCAAAGAAGCCGAAATGCTCTCTTCTAAAAGCGTGACTTGGTAGATTGTGGATGATGAGGAAAGCGCT
>Contig4:10803383-10803483_0
GGAGGGAAAGCCTCAAAGAAGCCGAAATGCTCTCTTCTAAAAGCGTGACTTGGTAGATTGTGGATGATGAGGAAAGCGCTTTATCATCCAGCTCTTCAGA
>Contig4:10883823-10883923_0
AGAAGACGGAGTTGACCGGTCAAGGAGGAGGACCGGTACAGAGAATTCGGCAGTCTAGGCCCGCGGTCTACCAGACTGCCGGCGAGCCACCAGGCCGGAA
>Contig4:10883843-10883943_0
CAAGGAGGAGGACCGGTACAGAGAATTCGGCAGTCTAGGCCCGCGGTCTACCAGACTGCCGGCGAGCCACCAGGCCGGAATTCTTCAACTTAAGGGGCGA
>Contig4:10935271-10935371_0
TGGTGAGTCTCCAAAGTAGCAGCGGCGAGACCCAGCAGCTGCCTCAAACTCTCGGCAGCAGAGAACTCATGGCGACTGATGATGCGAGGGCTGGAGGCGG
>Contig4:10935291-10935391_0
AGCGGCGAGACCCAGCAGCTGCCTCAAACTCTCGGCAGCAGAGAACTCATGGCGACTGATGATGCGAGGGCTGGAGGCGGAATGATGGAAGCAGCCCTCA
>Contig4:10935311-10935411_0
GCCTCAAACTCTCGGCAGCAGAGAACTCATGGCGACTGATGATGCGAGGGCTGGAGGCGGAATGATGGAAGCAGCCCTCAGCAGTGGCTACGCCCTTTGT
>Contig4:10976333-10976433_0
AAGTGAATATACAATTAAATAGTATCTTCTACACAATCCTTAGAGCTAACCGATCTTCCAAAAATGATCACACCATTGACCGTAGCTTCAAATATTTCTC
>Contig4:10976353-10976453_0
AGTATCTTCTACACAATCCTTAGAGCTAACCGATCTTCCAAAAATGATCACACCATTGACCGTAGCTTCAAATATTTCTCCAATAATTTTCTTATTGTTC
>Contig4:10976373-10976473_0
TAGAGCTAACCGATCTTCCAAAAATGATCACACCATTGACCGTAGCTTCAAATATTTCTCCAATAATTTTCTTATTGTTCACTCCTAGTTCAAGAATACC
>Contig4:11053147-11053247_0
GGAATCAACCCTCAAACCGCCAAACCACCGTCCTAATTTGCAAGATAGATGGCGGTCTGTGCCAGCAGTGTGCCAGACCGCCGGAATCAACCCTTAAACC
>Contig4:11053167-11053267_0
CAAACCACCGTCCTAATTTGCAAGATAGATGGCGGTCTGTGCCAGCAGTGTGCCAGACCGCCGGAATCAACCCTTAAACCGCCAAACCACCGTCTTAATT
>Contig4:11053187-11053287_0
CAAGATAGATGGCGGTCTGTGCCAGCAGTGTGCCAGACCGCCGGAATCAACCCTTAAACCGCCAAACCACCGTCTTAATTTGCAGGATAGATGGCGGTCT
>Contig4:11125097-11125197_0
CAGAATTTCATTTTAAAAAAATAAATAAATAAATAAAATGCCTAAATGACGTCATAATGATGTCAGCCAGGAGAGAGCAATACCAAGCGCTCGAGCGCAC
>Contig4:11125117-11125217_0
ATAAATAAATAAATAAAATGCCTAAATGACGTCATAATGATGTCAGCCAGGAGAGAGCAATACCAAGCGCTCGAGCGCACCTTACTGCTCCCCACTGCAC
>Contig4:11125137-11125237_0
CCTAAATGACGTCATAATGATGTCAGCCAGGAGAGAGCAATACCAAGCGCTCGAGCGCACCTTACTGCTCCCCACTGCACCTCCCCAACGCGTAGGCGGG
>Contig4:11173627-11173727_0
CATATATAAAATACACTCAACATGCATATAAAATACGTGTGAATCATTTTCAACACTTATCTAGATGGGAATCTCATCTCCTCAATCCCCTTTGTGACAA
>Contig4:11173647-11173747_0
CATGCATATAAAATACGTGTGAATCATTTTCAACACTTATCTAGATGGGAATCTCATCTCCTCAATCCCCTTTGTGACAAGTGTAGCGAATGCCACCCTT
>Contig4:11308558-11308658_0
GTGACTTGTAATACCTCCATTTTTCACTCTGCAAGTGCCAAACCCTCTTTACTTGTACACTACATTAATGGCAATTTTTGTCTACAATATTCAAATTTGC
>Contig4:11308578-11308678_0
TTTTCACTCTGCAAGTGCCAAACCCTCTTTACTTGTACACTACATTAATGGCAATTTTTGTCTACAATATTCAAATTTGCCCTTGCCCTTGTAATTTTTT
>Contig4:11308598-11308698_0
AACCCTCTTTACTTGTACACTACATTAATGGCAATTTTTGTCTACAATATTCAAATTTGCCCTTGCCCTTGTAATTTTTTAATACTATATACATATTGTA
>Contig4:11370031-11370131_0
TCATCATCTTCCTCGGTCATCCTTTTTCTGCCGACCGTTGACGTCGCCGGCCCTTGCCCTCTCTTTTCTGTTCTGGGAACGATTGTTCCCAGATCGAAGA
>Contig4:11370051-11370151_0
CCTTTTTCTGCCGACCGTTGACGTCGCCGGCCCTTGCCCTCTCTTTTCTGTTCTGGGAACGATTGTTCCCAGATCGAAGAATCCTAAATCGCGAATTTGG
>Contig4:11461912-11462012_0
ACAGCAACTTCAACCTACTGTGACTATTAAAACGAAGCAAGAAGAAAACCATAAAAGCAAAAGAATGACGGCAGACTCAACATCTCTTTTTATTGATCCT
>Contig4:11461932-11462032_0
TGACTATTAAAACGAAGCAAGAAGAAAACCATAAAAGCAAAAGAATGACGGCAGACTCAACATCTCTTTTTATTGATCCTTCTTCCAAAATTCAATATGT
>Contig4:11461952-11462052_0
GAAGAAAACCATAAAAGCAAAAGAATGACGGCAGACTCAACATCTCTTTTTATTGATCCTTCTTCCAAAATTCAATATGTTCTATATATAAACTGAAGAA
>Contig4:11499089-11499189_0
CCCTTGACTTCTCCTTCTTCTCCTCATTCACGCACGACACTTCCTCTCTCGGTTTTTCCTCTGCGATTTCTGCTCTCTCTCGACCCGCACCTCATCTCCG
>Contig4:11499109-11499209_0
TCCTCATTCACGCACGACACTTCCTCTCTCGGTTTTTCCTCTGCGATTTCTGCTCTCTCTCGACCCGCACCTCATCTCCGCCACTACTCACCTTCGATTG
>Contig4:11499129-11499229_0
TTCCTCTCTCGGTTTTTCCTCTGCGATTTCTGCTCTCTCTCGACCCGCACCTCATCTCCGCCACTACTCACCTTCGATTGCCGGCGGCCGGCGTTGTCGA
>Contig4:11562870-11562970_0
GGAAGATCCTCAAAGCAAGTCGACGGTGCTGGGTGGATCCAGACAACGGCAGCACGGCAATGGGCGGACGATAGGCGGTGACGATCGGCAACGCTACAAG
>Contig4:11562890-11562990_0
CGACGGTGCTGGGTGGATCCAGACAACGGCAGCACGGCAATGGGCGGACGATAGGCGGTGACGATCGGCAACGCTACAAGCCCGTTAGGGCTTTTTGCAC
>Contig4:11562910-11563010_0
AGACAACGGCAGCACGGCAATGGGCGGACGATAGGCGGTGACGATCGGCAACGCTACAAGCCCGTTAGGGCTTTTTGCACTGATCGTGCCTCGTCAGGGC
>Contig4:11600930-11601030_0
CTCAGAAAAGGCTTCAAGCAATCACTCATTCTCACCAACACTCGCACTCCCGCTCCCATGTTGTCTCTACAGGTTCTTGGGGCTCTCCTAGCCCAAAATG
>Contig4:11600950-11601050_0
ATCACTCATTCTCACCAACACTCGCACTCCCGCTCCCATGTTGTCTCTACAGGTTCTTGGGGCTCTCCTAGCCCAAAATGTATTGCAGCCTATCCAGCCC
>Contig4:11600970-11601070_0
CTCGCACTCCCGCTCCCATGTTGTCTCTACAGGTTCTTGGGGCTCTCCTAGCCCAAAATGTATTGCAGCCTATCCAGCCCAATATACCAGACATGCCTGG
>Contig4:11676769-11676869_0
AGGCTAAGCGGAGCGAAAAGGGTTTTCCATGAGATGGGAAATGTAAAGTATTAGTCCCACACGAAGTTTTTGAATAAGTGATTGTCTGATAATGAGCAAG
>Contig4:11676789-11676889_0
GGTTTTCCATGAGATGGGAAATGTAAAGTATTAGTCCCACACGAAGTTTTTGAATAAGTGATTGTCTGATAATGAGCAAGGAATACCCGTCTTTCTGCTA
>Contig4:11676809-11676909_0
ATGTAAAGTATTAGTCCCACACGAAGTTTTTGAATAAGTGATTGTCTGATAATGAGCAAGGAATACCCGTCTTTCTGCTAAAGAGGATGTATTGAACTCA
>Contig4:11734875-11734975_0
TCTTTCATCTAATCATTATTCAATAATCACATATTTTTCTATTTTTTGTTTTTTTTTCTTTGTTTTTTTACTTTTCAATGCATATCTATTTCTTTCCTTT
>Contig4:11734895-11734995_0
CAATAATCACATATTTTTCTATTTTTTGTTTTTTTTTCTTTGTTTTTTTACTTTTCAATGCATATCTATTTCTTTCCTTTTATGTTTGAATAATTATATT
>Contig4:11734915-11735015_0
ATTTTTTGTTTTTTTTTCTTTGTTTTTTTACTTTTCAATGCATATCTATTTCTTTCCTTTTATGTTTGAATAATTATATTTTTTCATTTTTCTTTCTCTA
>Contig4:11821523-11821623_0
GGAAAAGATTTAATATGCACTCTAGTTAGTTTCCTTAAACTTGGCTGATGAGATGATACGTAACGTAAGGGGCAAAATAGAATATTTCATAGATCAATAA
>Contig4:11821543-11821643_0
TCTAGTTAGTTTCCTTAAACTTGGCTGATGAGATGATACGTAACGTAAGGGGCAAAATAGAATATTTCATAGATCAATAATTATGGATCGGAGGAATTTT
>Contig4:11821563-11821663_0
TTGGCTGATGAGATGATACGTAACGTAAGGGGCAAAATAGAATATTTCATAGATCAATAATTATGGATCGGAGGAATTTTAGGGATTTTGTCGAATATTT
>Contig4:11883980-11884080_0
GCTTCATGAAAGTCTTCTGGTTTCTCAGTTCTGATTTTCAGTCGTAGCTTCTCGAGTTTTTCATCTTGTTGTTGCGCTTCGACTATTCTTGATCGTAAGT
>Contig4:11884000-11884100_0
TTTCTCAGTTCTGATTTTCAGTCGTAGCTTCTCGAGTTTTTCATCTTGTTGTTGCGCTTCGACTATTCTTGATCGTAAGTCGCGTGTGATTGTTATAGCA
>Contig4:11884020-11884120_0
GTCGTAGCTTCTCGAGTTTTTCATCTTGTTGTTGCGCTTCGACTATTCTTGATCGTAAGTCGCGTGTGATTGTTATAGCAGCTATTACTCCTTTTGTCGA
>Contig4:11952240-11952340_0
ATTTTGTTTTTTATCGTTAAATTAATATTGTAACTTATTTATCTTGAACTGGGATTAGCCCACTTTATTATAGAGTCGAGCGAATTATACGCTCCTTTTG
>Contig4:11952260-11952360_0
ATTAATATTGTAACTTATTTATCTTGAACTGGGATTAGCCCACTTTATTATAGAGTCGAGCGAATTATACGCTCCTTTTGCGGGTTTTCTTGTTGATTCT
>Contig4:12018747-12018847_0
CAGAGTTTCAGGCGACCCAGGTGGCGACCCAGGCAGTGACCCAGGCGGCGACCCACGCAGCGACCCAGGCGGCGACCCAAGCGGCGGCCGGCCAGGGCGC
>Contig4:12062482-12062582_0
CTTGGCCCATGAATTGAAATCCACGATCTCCGGGCTTCATCAACTTGCCTTGACACTCTAGTTAAAAAATACTACAGTACATGTTTGCATAATTAGGAGA
>Contig4:12119736-12119836_0
TTTTTGTCTATTTACGTTTGAGTTTATGCTGCCTAAGTATTATCTTGTGACATAATATGTAGAAGTATAGAAATATTTGTAATGTAAAATGGAGAAATTT
>Contig4:12119756-12119856_0
AGTTTATGCTGCCTAAGTATTATCTTGTGACATAATATGTAGAAGTATAGAAATATTTGTAATGTAAAATGGAGAAATTTCATAGATTCTTAATCAACAA
>Contig4:12119776-12119876_0
TATCTTGTGACATAATATGTAGAAGTATAGAAATATTTGTAATGTAAAATGGAGAAATTTCATAGATTCTTAATCAACAAGTCACTGTTACATTGGTACC
>Contig4:12190656-12190756_0
AGTAGGGGCGGAAACCTCCCTCTCTCCTTCGATTCATTGCCGGCGAAAAATGCCACGGATGCAACACATTACTGTCGCGTGCACGGCCTTCTCTTCGCAC
>Contig4:12190676-12190776_0
TCTCTCCTTCGATTCATTGCCGGCGAAAAATGCCACGGATGCAACACATTACTGTCGCGTGCACGGCCTTCTCTTCGCACTGGTGTGCGCCTCGCCCAAG
>Contig4:12190696-12190796_0
CGGCGAAAAATGCCACGGATGCAACACATTACTGTCGCGTGCACGGCCTTCTCTTCGCACTGGTGTGCGCCTCGCCCAAGCCGATGCTGCGGTTCCGAAA
>Contig4:12247327-12247427_0
CCTCTCAACCCAGTTATCATAGTATTAGTCTAAAATCGAGTTTTGTAAGCTCAAATCTAGTTAGAAAAATGAAAGGTACATGCTACGAGCAGGAAAGTAA
>Contig4:12247347-12247447_0
AGTATTAGTCTAAAATCGAGTTTTGTAAGCTCAAATCTAGTTAGAAAAATGAAAGGTACATGCTACGAGCAGGAAAGTAAAAATAAGTTGTTCATACAGG
>Contig4:12247367-12247467_0
TTTTGTAAGCTCAAATCTAGTTAGAAAAATGAAAGGTACATGCTACGAGCAGGAAAGTAAAAATAAGTTGTTCATACAGGCCAATCGCATAGATATATGC
>Contig4:12316169-12316269_0
TGACCATCAAGTCACTGCTACCAAGAAAGGAATTATACACAATCTCAACAACAGGATAGTGGAAAAGGGAAAAGAAAGTGGGAAGAACAAAGTGGAGGGA
>Contig4:12316189-12316289_0
CCAAGAAAGGAATTATACACAATCTCAACAACAGGATAGTGGAAAAGGGAAAAGAAAGTGGGAAGAACAAAGTGGAGGGAATTTTGGCAATAGAAAAAGG
>Contig4:12316209-12316309_0
AATCTCAACAACAGGATAGTGGAAAAGGGAAAAGAAAGTGGGAAGAACAAAGTGGAGGGAATTTTGGCAATAGAAAAAGGCCCAAGAATCATAACCAGTA
>Contig4:12373521-12373621_0
CCACATCAGTTTGTTGGGAAGGAAACAGGTGACGAGCGCCAGCGATGAGGTTCCGATCGTCTGTGGTACGGGCAAGTTTCGGATGGCGCGTGGATACACA
>Contig4:12373541-12373641_0
GGAAACAGGTGACGAGCGCCAGCGATGAGGTTCCGATCGTCTGTGGTACGGGCAAGTTTCGGATGGCGCGTGGATACACACTATTGATTATGTAGTTTAC
>Contig4:12373561-12373661_0
AGCGATGAGGTTCCGATCGTCTGTGGTACGGGCAAGTTTCGGATGGCGCGTGGATACACACTATTGATTATGTAGTTTACCGGTATGATTTCAATGTGTA
>Contig4:12461001-12461101_0
TTGCGTAGACTACTCACTTAACAAAAATAGTAGATTACCTTTTTTCTTTGATTATCTAGGAATTAATTACGAAGACCGAGTCATGATTACGTGCCGAACA
>Contig4:12461021-12461121_0
ACAAAAATAGTAGATTACCTTTTTTCTTTGATTATCTAGGAATTAATTACGAAGACCGAGTCATGATTACGTGCCGAACAAAAGTCGTGAATTGATTTTG
>Contig4:12461041-12461141_0
TTTTTCTTTGATTATCTAGGAATTAATTACGAAGACCGAGTCATGATTACGTGCCGAACAAAAGTCGTGAATTGATTTTGAATTTCTTTGATTGTGAGAG
>Contig4:12510800-12510900_0
TTGAAGATGAAATGCTCACAACACAAAAATAGAAATAGGGGAAGAGAGAAGGGGGACCAGCGGCCGACTAGACCGCCGGTCCAACCACCGAACACTCTGT
>Contig4:12510820-12510920_0
ACACAAAAATAGAAATAGGGGAAGAGAGAAGGGGGACCAGCGGCCGACTAGACCGCCGGTCCAACCACCGAACACTCTGTCTCCAGTGGCAGTTGACGAG
>Contig4:12510840-12510940_0
GAAGAGAGAAGGGGGACCAGCGGCCGACTAGACCGCCGGTCCAACCACCGAACACTCTGTCTCCAGTGGCAGTTGACGAGGTGATTTCCGGCGGCCCGGT
>Contig4:12576306-12576406_0
ATTTCAGCCGATAAGCCACCAACCCGACACGAGCTTCGATCTTAAAAGGTCCAAAGAAACGGTGTGCCAACTTACAATTGCGAGGTGCAAACAAAGTCGA
>Contig4:12576326-12576426_0
AACCCGACACGAGCTTCGATCTTAAAAGGTCCAAAGAAACGGTGTGCCAACTTACAATTGCGAGGTGCAAACAAAGTCGACTAACGATAGGGCCAGAATT
>Contig4:12576346-12576446_0
CTTAAAAGGTCCAAAGAAACGGTGTGCCAACTTACAATTGCGAGGTGCAAACAAAGTCGACTAACGATAGGGCCAGAATTTCAAATAGACCATGTCCCCA
>Contig4:12631509-12631609_0
TATGAAAGTATAATTAAAAAAGCGGGTTCTTACGAATAGAATGATTCTCGTATAAACTTAATCATCAAGCATTCTCCATTTGATATTATACAGATTTGAA
>Contig4:12631529-12631629_0
AGCGGGTTCTTACGAATAGAATGATTCTCGTATAAACTTAATCATCAAGCATTCTCCATTTGATATTATACAGATTTGAAATATTATTTTTTAATGAACT
>Contig4:12631549-12631649_0
ATGATTCTCGTATAAACTTAATCATCAAGCATTCTCCATTTGATATTATACAGATTTGAAATATTATTTTTTAATGAACTGGCTAAAATAGCATAATAGC
>Contig4:12681262-12681362_0
AGATAATTCTTTTTATTTTATTTTTTTTGGAATTAGGTACTTGATCACTCTGATTCTGTTTGTCAACCTAGCAAAGCAAATAATTCTGTTACCTCCTAGC
>Contig4:12681282-12681382_0
TTTTTTTTGGAATTAGGTACTTGATCACTCTGATTCTGTTTGTCAACCTAGCAAAGCAAATAATTCTGTTACCTCCTAGCATCAAAGCTTTGCAGTTGGG
>Contig4:12681302-12681402_0
TTGATCACTCTGATTCTGTTTGTCAACCTAGCAAAGCAAATAATTCTGTTACCTCCTAGCATCAAAGCTTTGCAGTTGGGAAGATTCCTTAAGAATGGCA
>Contig4:12728592-12728692_0
TATTAAAATCCCTAATTCGAAAGAATTAGAGGACATTTGTCTCGATTAGTAGTTCATTTATTATTGAGACGATTTAGGCCTAGGTTAGGTGTTTTGTTTA
>Contig4:12728612-12728712_0
AAGAATTAGAGGACATTTGTCTCGATTAGTAGTTCATTTATTATTGAGACGATTTAGGCCTAGGTTAGGTGTTTTGTTTAATCCTTGATTCTCTCTTCTT
>Contig4:12728632-12728732_0
CTCGATTAGTAGTTCATTTATTATTGAGACGATTTAGGCCTAGGTTAGGTGTTTTGTTTAATCCTTGATTCTCTCTTCTTCTCTTATTCATTGTTATAAT
>Contig4:12824596-12824696_0
TCTGCAAACGATTGGCATGCTAGATTATGACAAAAGACTGTCTCACTCTTTCACTGCTCATCCAAAAGTGGATCCATTCACAGGTAAGATCAATTGAGTT
>Contig4:12824616-12824716_0
TAGATTATGACAAAAGACTGTCTCACTCTTTCACTGCTCATCCAAAAGTGGATCCATTCACAGGTAAGATCAATTGAGTTGCATACTGCTGTAGAAGTGA
>Contig4:12824636-12824736_0
TCTCACTCTTTCACTGCTCATCCAAAAGTGGATCCATTCACAGGTAAGATCAATTGAGTTGCATACTGCTGTAGAAGTGATTCACATCTGGTTTATTAAG
>Contig4:12885371-12885471_0
GTAAGGCACCATTGCACACACCTTAGGGTCAAGCATTAGACGCACCCCGAAGCAGCCTTTTCCAGCAACTTTTGGACTCGGACAACCGCAGCTGCCACAA
>Contig4:12885391-12885491_0
CCTTAGGGTCAAGCATTAGACGCACCCCGAAGCAGCCTTTTCCAGCAACTTTTGGACTCGGACAACCGCAGCTGCCACAAAAGTCTTACTTGAGTAATTA
>Contig4:12885411-12885511_0
CGCACCCCGAAGCAGCCTTTTCCAGCAACTTTTGGACTCGGACAACCGCAGCTGCCACAAAAGTCTTACTTGAGTAATTAAAAGAAGCAAACGTTAGAAA
>Contig4:12946246-12946346_0
CCATTTTCATGGCAGTGCATTACAGGGCATGGACTGAAAGCACCCTACACAAGTTCGAAGATACATGGCATGAACAACAACCCCTTGAACTTGTCCTGGG
>Contig4:12946266-12946366_0
TACAGGGCATGGACTGAAAGCACCCTACACAAGTTCGAAGATACATGGCATGAACAACAACCCCTTGAACTTGTCCTGGGCAAAGGTGCAATGCTTTTGC
>Contig4:12946286-12946386_0
CACCCTACACAAGTTCGAAGATACATGGCATGAACAACAACCCCTTGAACTTGTCCTGGGCAAAGGTGCAATGCTTTTGCATATTTCCTTACATCGGCAT
>Contig4:13006685-13006785_0
ACTTTACGGGAGCATGAGGAGGACCGGATGGTTAACAGCCAAGTCAAGGCAGAAGAAGTAAGTGTCCAAGCAACAGGTGGAATCGAAGTACCTCCTACAG
>Contig4:13006705-13006805_0
GGACCGGATGGTTAACAGCCAAGTCAAGGCAGAAGAAGTAAGTGTCCAAGCAACAGGTGGAATCGAAGTACCTCCTACAGAGAAAACAACCCCGTGTATG
>Contig4:13006725-13006825_0
AAGTCAAGGCAGAAGAAGTAAGTGTCCAAGCAACAGGTGGAATCGAAGTACCTCCTACAGAGAAAACAACCCCGTGTATGAAGGATAAGGGTAAAGGTGT
>Contig4:13090844-13090944_0
TATCCACCCCGGTAGAGGGGAAGTCGAGTCCTCTTGCTTGGGAGGGAGGAGGACGCCATGGGAGGAGTTCATGAACAGATGAGGACCTTCCTCAAATCCG
>Contig4:13090864-13090964_0
AAGTCGAGTCCTCTTGCTTGGGAGGGAGGAGGACGCCATGGGAGGAGTTCATGAACAGATGAGGACCTTCCTCAAATCCGCCATTCTTCACCAGGTTAGC
>Contig4:13090884-13090984_0
GGAGGGAGGAGGACGCCATGGGAGGAGTTCATGAACAGATGAGGACCTTCCTCAAATCCGCCATTCTTCACCAGGTTAGCTGGAATTAATTTATAGAAAT
>Contig4:13133021-13133121_0
CTATGTCAGAGAGAGAAAGAAAATCAAGCAGGTATCGAAGTCAAAACGGGACGATGTCCCCTAACTCGAAGAGTTAGGGATTTTAGTTTTGAGCTTCCAA
>Contig4:13133041-13133141_0
AAATCAAGCAGGTATCGAAGTCAAAACGGGACGATGTCCCCTAACTCGAAGAGTTAGGGATTTTAGTTTTGAGCTTCCAAGGAGAGCTCACCGCCGCAGG
>Contig4:13133061-13133161_0
TCAAAACGGGACGATGTCCCCTAACTCGAAGAGTTAGGGATTTTAGTTTTGAGCTTCCAAGGAGAGCTCACCGCCGCAGGAGTTGCGCCGACGGCGATCG
>Contig4:13191685-13191785_0
CATTGCAATATGTGTCGCCTTCTCATACGTAAATGCAAAGGCCGAGGAAAAGCTGGAGGGGTCGCATGTGGACGATGAACTTACGTCTACAAAAAACAAC
>Contig4:13191705-13191805_0
TCTCATACGTAAATGCAAAGGCCGAGGAAAAGCTGGAGGGGTCGCATGTGGACGATGAACTTACGTCTACAAAAAACAACAAGTTCCACCTCATATTTAG
>Contig4:13191725-13191825_0
GCCGAGGAAAAGCTGGAGGGGTCGCATGTGGACGATGAACTTACGTCTACAAAAAACAACAAGTTCCACCTCATATTTAGTTTTTTTTAGTAGAGTTGAT
>Contig4:13233669-13233769_0
CTCGTAGCCTTTTCTTTAGTAAAATTTAGATTTTTCAAGTAGATCTAATTTAATTTTATAATAGTCTTCCTAACACTACAAAAGAACTGTGTAACTACGA
>Contig4:13233689-13233789_0
AAAATTTAGATTTTTCAAGTAGATCTAATTTAATTTTATAATAGTCTTCCTAACACTACAAAAGAACTGTGTAACTACGAAGGAAATGACAACGGATTAG
>Contig4:13233709-13233809_0
AGATCTAATTTAATTTTATAATAGTCTTCCTAACACTACAAAAGAACTGTGTAACTACGAAGGAAATGACAACGGATTAGCATGGAAAAAAATTCAGGCA
>Contig4:13353512-13353612_0
TGCTGAAACTTCTTCTCACTGAATTTCCATGGCGAATCCGACTCGGTGCTCCGTTATCATAGTCGGAGCCGGCATCTCAGGTAAATATCTTCCTTTTCTC
>Contig4:13353532-13353632_0
GAATTTCCATGGCGAATCCGACTCGGTGCTCCGTTATCATAGTCGGAGCCGGCATCTCAGGTAAATATCTTCCTTTTCTCTCTCTCTATTTTCTATTTTA
>Contig4:13353552-13353652_0
ACTCGGTGCTCCGTTATCATAGTCGGAGCCGGCATCTCAGGTAAATATCTTCCTTTTCTCTCTCTCTATTTTCTATTTTACATACTTACACTACGTGTCT
>Contig4:13388938-13389038_0
CCACAAACCTCCAAAGCTCAAAATCCCTAAACCTGGTTTCAATTCTGTGCACCCCATTTTGGATAAATCTTCTCCCTACTCCTCATTCCACTCAGAGCAG
>Contig4:13388958-13389058_0
AAATCCCTAAACCTGGTTTCAATTCTGTGCACCCCATTTTGGATAAATCTTCTCCCTACTCCTCATTCCACTCAGAGCAGTGGATAATAGTCTCCGTCTC
>Contig4:13388978-13389078_0
AATTCTGTGCACCCCATTTTGGATAAATCTTCTCCCTACTCCTCATTCCACTCAGAGCAGTGGATAATAGTCTCCGTCTCCGATTACCCCTCAACTTCAC
>Contig4:13441605-13441705_0
AGATTATTGGAATATTCATATTTTAGTCGCGCTAATTTAATTATTCAACGCATCAAATAACAATCCAGAGAGAATATTGAAATACGACATTTTTCCTTTT
>Contig4:13441625-13441725_0
TTTTAGTCGCGCTAATTTAATTATTCAACGCATCAAATAACAATCCAGAGAGAATATTGAAATACGACATTTTTCCTTTTTCTACACTACCACCATACCA
>Contig4:13441645-13441745_0
TTATTCAACGCATCAAATAACAATCCAGAGAGAATATTGAAATACGACATTTTTCCTTTTTCTACACTACCACCATACCAAGGCCTACATATTTGGAAAA
>Contig4:13524664-13524764_0
TCATCCTCATTCCGCTTCAGCGTCGAGCCCTATTTTTGTTGCCCGACTTCGCTGCTCTTCGTCAAAATTTCGACACCATCGCCATCAGCCGCCGTCGCCG
>Contig4:13524684-13524784_0
CGTCGAGCCCTATTTTTGTTGCCCGACTTCGCTGCTCTTCGTCAAAATTTCGACACCATCGCCATCAGCCGCCGTCGCCGTTCTTTCCTCAATCTCCCTC
>Contig4:13524704-13524804_0
GCCCGACTTCGCTGCTCTTCGTCAAAATTTCGACACCATCGCCATCAGCCGCCGTCGCCGTTCTTTCCTCAATCTCCCTCGTTCTCTCTACTTTTCGATT
>Contig4:13593748-13593848_0
CGAAGTTCTTGAAGTCTTTCGCTGTGCGAATTTGATTTCCCTTCCTAATGATTTGAGTTATCTAACCTCGCTGAGAGAGGTTATTATAAAGAATTGTCTT
>Contig4:13593768-13593868_0
GCTGTGCGAATTTGATTTCCCTTCCTAATGATTTGAGTTATCTAACCTCGCTGAGAGAGGTTATTATAAAGAATTGTCTTAACTTCATCAGCTTCCCTGA
>Contig4:13593788-13593888_0
CTTCCTAATGATTTGAGTTATCTAACCTCGCTGAGAGAGGTTATTATAAAGAATTGTCTTAACTTCATCAGCTTCCCTGAGAGTGGCCTCCCCCCCATGC
>Contig4:13647817-13647917_0
AAAAAAAATAAATAAATAACCCAGAAAGAATCAAATGCTGCAAAATTATGAGAAAACTACATACCTTAGGTTACTTGATACTGACATATAAACCCCATAT
>Contig4:13647837-13647937_0
CCAGAAAGAATCAAATGCTGCAAAATTATGAGAAAACTACATACCTTAGGTTACTTGATACTGACATATAAACCCCATATGCAGCACTTGTCGACAAAAT
>Contig4:13647857-13647957_0
CAAAATTATGAGAAAACTACATACCTTAGGTTACTTGATACTGACATATAAACCCCATATGCAGCACTTGTCGACAAAATAGGAATGTCTTCTGCTTCAC
>Contig4:13687660-13687760_0
AGAACAGATCCAAGACTCAACCTTCAGGGTATTGATTTCATCCAACAGACTTTTTAATTCCTTTTCATCGGTCTCATGCTTGTTTTCAAGTTCTTCAATC
>Contig4:13687680-13687780_0
CCTTCAGGGTATTGATTTCATCCAACAGACTTTTTAATTCCTTTTCATCGGTCTCATGCTTGTTTTCAAGTTCTTCAATCTGCATATTTGCCATTTTCAA
>Contig4:13687700-13687800_0
TCCAACAGACTTTTTAATTCCTTTTCATCGGTCTCATGCTTGTTTTCAAGTTCTTCAATCTGCATATTTGCCATTTTCAACAAACCAATGTTATAATAAA
>Contig4:13765687-13765787_0
CGAAAACAAGATCGATCGCTGAGCACATACCGTGAGAGCGTAGAGCAAAGATTTGAATAAAAGGAGAGCGACGCAAAGAGAGACGGCTAAGAGAGAATGA
>Contig4:13765707-13765807_0
GAGCACATACCGTGAGAGCGTAGAGCAAAGATTTGAATAAAAGGAGAGCGACGCAAAGAGAGACGGCTAAGAGAGAATGAATAGATGGAACACGACAAAG
>Contig4:13765727-13765827_0
TAGAGCAAAGATTTGAATAAAAGGAGAGCGACGCAAAGAGAGACGGCTAAGAGAGAATGAATAGATGGAACACGACAAAGTATGAGGAAAAAGAATACCT
>Contig4:13831284-13831384_0
TACGACCCTCTCGGATTTGATGCCTCCTTGGCGCAACTTCCGCCCTCCGGCAACTCTCTTCCCAACTCTTGAACAGTCAAAGCCCTAACCCTGAAGGGTT
>Contig4:13831304-13831404_0
TGCCTCCTTGGCGCAACTTCCGCCCTCCGGCAACTCTCTTCCCAACTCTTGAACAGTCAAAGCCCTAACCCTGAAGGGTTAGGGGACATTCACCCAAAAT
>Contig4:13831324-13831424_0
CGCCCTCCGGCAACTCTCTTCCCAACTCTTGAACAGTCAAAGCCCTAACCCTGAAGGGTTAGGGGACATTCACCCAAAATCTCCCCGTTTTAAGAATCAG
>Contig4:13899959-13900059_0
TGATCACTAGTTTCTGATTTCTTTTCTTATTCGATCTGACTTCTTTCGTGTTTTTTTTTATTGCAGGTCCCGGCGACGTCGCGAGGATGCTAGCACGCTG
>Contig4:13978287-13978387_0
GAAATGTGCACGTTTTTAACAGACGAGGATTGCAATGGCGTTGCCCCAAGCGTGCGTGGGTTGTTACTATGTTTGTTATGCGGAGAATCCCGAGAACCGA
>Contig4:13978307-13978407_0
AGACGAGGATTGCAATGGCGTTGCCCCAAGCGTGCGTGGGTTGTTACTATGTTTGTTATGCGGAGAATCCCGAGAACCGATTATTTGACGGGACAATACC
>Contig4:13978327-13978427_0
TTGCCCCAAGCGTGCGTGGGTTGTTACTATGTTTGTTATGCGGAGAATCCCGAGAACCGATTATTTGACGGGACAATACCGGATCGGATCGAGTTGATAA
>Contig4:14015174-14015274_0
TAAAAAGTTTGTAAATATTCTTGTGTACAGAAAAAATCAAGAAAGTTTGTAACCAGAAGTTGATGTAGAATGTGTTTCTTCTCTTATACATAGTGATACA
>Contig4:14015194-14015294_0
TTGTGTACAGAAAAAATCAAGAAAGTTTGTAACCAGAAGTTGATGTAGAATGTGTTTCTTCTCTTATACATAGTGATACACCATCTTTTATTTATTCAAG
>Contig4:14015214-14015314_0
GAAAGTTTGTAACCAGAAGTTGATGTAGAATGTGTTTCTTCTCTTATACATAGTGATACACCATCTTTTATTTATTCAAGATTGATGCCCAGTAATTATA
>Contig4:14082500-14082600_0
AGGAGCCACAACCTGGGACATCATTTGTCCAGCTGTGGGCCCCACTTGAGATGTGCTACCACCATATGGGGAAATACCCGGAGGACCAGCTTGATAACCA
>Contig4:14082520-14082620_0
TCATTTGTCCAGCTGTGGGCCCCACTTGAGATGTGCTACCACCATATGGGGAAATACCCGGAGGACCAGCTTGATAACCAGGGTTAGCAGCCCCCTTAAC
>Contig4:14082540-14082640_0
CCCACTTGAGATGTGCTACCACCATATGGGGAAATACCCGGAGGACCAGCTTGATAACCAGGGTTAGCAGCCCCCTTAACAAAAAAGAAATAATAGAAAC
>Contig4:14152307-14152407_0
GTAAGCAACCCAACTATTTCCACCATTTTTAAGCTTTCTAGAGTCTTGAGAAAGATCATTAAAAGAAAAGGAATAAACAAGTGTCCCTCCCAATCATTTA
>Contig4:14152327-14152427_0
CACCATTTTTAAGCTTTCTAGAGTCTTGAGAAAGATCATTAAAAGAAAAGGAATAAACAAGTGTCCCTCCCAATCATTTATAATTGATATTTTTCAGTTA
>Contig4:14152347-14152447_0
GAGTCTTGAGAAAGATCATTAAAAGAAAAGGAATAAACAAGTGTCCCTCCCAATCATTTATAATTGATATTTTTCAGTTATTTCTCCTGGAAGCTGGGAG
>Contig4:14203257-14203357_0
ATTCTGAGAATGACGAAAATGTCCCATGTACCTCGCTTTTATATAGTATATAAATATAGATTCATAAACTTTTTCTAAATTGGGACACACTTGGGCCAGC
>Contig4:14203277-14203377_0
GTCCCATGTACCTCGCTTTTATATAGTATATAAATATAGATTCATAAACTTTTTCTAAATTGGGACACACTTGGGCCAGCCAGAGGCACCGTGCGGACGA
>Contig4:14238237-14238337_0
AGACGAAGACGACGATGAAGACGAAGAAGACTACAATGCCGAGCAGGAGGAAGATGGAGACGAGGATGTGTACGGGGAAGCCACTGGTAATGTCGACAGA
>Contig4:14238257-14238357_0
ACGAAGAAGACTACAATGCCGAGCAGGAGGAAGATGGAGACGAGGATGTGTACGGGGAAGCCACTGGTAATGTCGACAGAAAGGGGAAGGGGATTATGGT
>Contig4:14238277-14238377_0
GAGCAGGAGGAAGATGGAGACGAGGATGTGTACGGGGAAGCCACTGGTAATGTCGACAGAAAGGGGAAGGGGATTATGGTTGACCGAAAAGGGAAGGGAA
>Contig4:14402309-14402409_0
CTATATTGGCTATTACTCATGAGACTGCTCTGCTCAAAACAGGTCCTCAAACTCCTTCAAGGTGATCCACCAGCGGTCGAGTGGGCTAGGCTCGAAACTA
>Contig4:14402329-14402429_0
GAGACTGCTCTGCTCAAAACAGGTCCTCAAACTCCTTCAAGGTGATCCACCAGCGGTCGAGTGGGCTAGGCTCGAAACTAAGACTTCTGAGGATTTAAAC
>Contig4:14402349-14402449_0
AGGTCCTCAAACTCCTTCAAGGTGATCCACCAGCGGTCGAGTGGGCTAGGCTCGAAACTAAGACTTCTGAGGATTTAAACATCATCTATAATGAACAATC
>Contig4:14459754-14459854_0
AAAAAAAATTAAAAAAAAATCCTTCTTCCGCTAACACCTGAAATTGATTGATGGCTTCTTGTGGAACCTTCGCCATTTATAATTATTCTCAAGAGAGAGA
>Contig4:14459774-14459874_0
CCTTCTTCCGCTAACACCTGAAATTGATTGATGGCTTCTTGTGGAACCTTCGCCATTTATAATTATTCTCAAGAGAGAGAAAAAGAAAAAGAAAAACCCA
>Contig4:14459794-14459894_0
AAATTGATTGATGGCTTCTTGTGGAACCTTCGCCATTTATAATTATTCTCAAGAGAGAGAAAAAGAAAAAGAAAAACCCAGAAAATAAGGTTCTACCACC
>Contig4:14515659-14515759_0
CCATGCATCAATACTCCACATATCATCCATTAGAAAGAGAAATTTTTTCCCACACACATACTTGTAAAGCTCATATCCTAACAAAAACTTTGTCCGTCAT
>Contig4:14515679-14515779_0
TATCATCCATTAGAAAGAGAAATTTTTTCCCACACACATACTTGTAAAGCTCATATCCTAACAAAAACTTTGTCCGTCATACCATGGCAAGCAACCCTTG
>Contig4:14515699-14515799_0
AATTTTTTCCCACACACATACTTGTAAAGCTCATATCCTAACAAAAACTTTGTCCGTCATACCATGGCAAGCAACCCTTGTTTACCATTTACTTCTTCAA
>Contig4:14584261-14584361_0
CCAAGTCATCCTCCTCTCCGTCGACTACCGCCTGGCCCCCGAGCACCCCCTCCCGGCGGCCTACGACGACTCCTGGGCCGCCCTCCTCTGGGCGGCGGAC
>Contig4:14584281-14584381_0
TCGACTACCGCCTGGCCCCCGAGCACCCCCTCCCGGCGGCCTACGACGACTCCTGGGCCGCCCTCCTCTGGGCGGCGGACCACGCCTCGGGCGCCGGCGC
>Contig4:14584301-14584401_0
GAGCACCCCCTCCCGGCGGCCTACGACGACTCCTGGGCCGCCCTCCTCTGGGCGGCGGACCACGCCTCGGGCGCCGGCGCCGAGATCTGGCTGAACGAGC
>Contig4:14647491-14647591_0
CAACATCCATCGATGATAGCAGAGCCGCCGGCGAGTAGAACGACAGCGATGGCGGTGGTGGTAGACGTTTGGACGAGTGGGAGCGACAGTAGGCGATAAC
>Contig4:14647511-14647611_0
AGAGCCGCCGGCGAGTAGAACGACAGCGATGGCGGTGGTGGTAGACGTTTGGACGAGTGGGAGCGACAGTAGGCGATAACAAACGCAGCAGCGGACAGAG
>Contig4:14647531-14647631_0
CGACAGCGATGGCGGTGGTGGTAGACGTTTGGACGAGTGGGAGCGACAGTAGGCGATAACAAACGCAGCAGCGGACAGAGATCGGAGGAAAGCTGGGCGC
>Contig4:14697582-14697682_0
ACAAGCTAATGGCCAGTATGCACCATCGATAATGAACCCAGGTCCACCTTTGGTGCTGACTCAGCAAAGCTCACTTCCGAGGCCTGAGCCTTTTCAACAA
>Contig4:14697602-14697702_0
CACCATCGATAATGAACCCAGGTCCACCTTTGGTGCTGACTCAGCAAAGCTCACTTCCGAGGCCTGAGCCTTTTCAACAAAATTACCTTTCCGGAGCTCC
>Contig4:14697622-14697722_0
GGTCCACCTTTGGTGCTGACTCAGCAAAGCTCACTTCCGAGGCCTGAGCCTTTTCAACAAAATTACCTTTCCGGAGCTCCTCCGTTATATGGAAATATGG
>Contig4:14788236-14788336_0
ACAGACTGAGACAGTACCTCTTCCTTCAACACCCGGCCCTCTTCCCCCCCGCGGAGCTAAGCCCTCAATCCCGTACGTGAAATCGACGCAATTTTTTGAT
>Contig4:14788256-14788356_0
TTCCTTCAACACCCGGCCCTCTTCCCCCCCGCGGAGCTAAGCCCTCAATCCCGTACGTGAAATCGACGCAATTTTTTGATTCAATTCCGCAAACCCTAAA
>Contig4:14788276-14788376_0
CTTCCCCCCCGCGGAGCTAAGCCCTCAATCCCGTACGTGAAATCGACGCAATTTTTTGATTCAATTCCGCAAACCCTAAATCCCCATTTATCCTTAATTC
>Contig4:14824741-14824841_0
CTGGAACAAGCTTCTCCCCCGTCGATGCGACTCTATCAAAGGCTTGCTAGCATCCTAAGAAGTTGTGTTTTATTTCTATTTCCTTTGAAAGCTATGAGTG
>Contig4:14824761-14824861_0
GTCGATGCGACTCTATCAAAGGCTTGCTAGCATCCTAAGAAGTTGTGTTTTATTTCTATTTCCTTTGAAAGCTATGAGTGAATGACACGTAGAACTTGAT
>Contig4:14824781-14824881_0
GGCTTGCTAGCATCCTAAGAAGTTGTGTTTTATTTCTATTTCCTTTGAAAGCTATGAGTGAATGACACGTAGAACTTGATGAAATAAAACGGTGCTGCCT
>Contig4:15016460-15016560_0
TTTTTGAGCCACAATTTTGTTGCGGTCTGGCACACATCCCTTGTTTGCATTGTCCGTATTGACTTCATAATAGCAACACCTCTGACTACCATTATGCAAA
>Contig4:15016480-15016580_0
TGCGGTCTGGCACACATCCCTTGTTTGCATTGTCCGTATTGACTTCATAATAGCAACACCTCTGACTACCATTATGCAAACACCAGGTCACTTGTGCTGC
>Contig4:15016500-15016600_0
TTGTTTGCATTGTCCGTATTGACTTCATAATAGCAACACCTCTGACTACCATTATGCAAACACCAGGTCACTTGTGCTGCCTCTGGGGCTTCTGCCAAGG
>Contig4:15086119-15086219_0
CGGCGCTGTCTCACCACAGTATCGGAACGCCGTCTAGGAGGCCAGAACCGTCGCCTCGTGCTGAAGATATGATCGGATCCGATTAGCCCCAAAATTGAAC
>Contig4:15086139-15086239_0
ATCGGAACGCCGTCTAGGAGGCCAGAACCGTCGCCTCGTGCTGAAGATATGATCGGATCCGATTAGCCCCAAAATTGAACTAGGGTTCCCGATTTCGGCT
>Contig4:15086159-15086259_0
GCCAGAACCGTCGCCTCGTGCTGAAGATATGATCGGATCCGATTAGCCCCAAAATTGAACTAGGGTTCCCGATTTCGGCTACCGCCTCAAAAATGAGAAG
>Contig4:15161868-15161968_0
TAAACCATTCTTTGCAGGATTACTTGTAGTGTGGGATACACCACCTTCATTAGTAATAGTCGAGATGGGTCTTTTCTTCGAAACATCAGTGTTAGTGTTA
>Contig4:15161888-15161988_0
TACTTGTAGTGTGGGATACACCACCTTCATTAGTAATAGTCGAGATGGGTCTTTTCTTCGAAACATCAGTGTTAGTGTTAGGATTCCTCCATGTCCGTTT
>Contig4:15161908-15162008_0
CCACCTTCATTAGTAATAGTCGAGATGGGTCTTTTCTTCGAAACATCAGTGTTAGTGTTAGGATTCCTCCATGTCCGTTTTCTGGGCTGCTGCTGCTGCT
>Contig4:15189577-15189677_0
CGACGTTCACGAGGCTGGTTGCGCCGGCGTACGCGGCGGTGAGGGACGAGGTGCGGCGGCGGATGGGGAGCGCGAGGGTGACGTCACAGGGCGGTTTCGA
>Contig4:15189597-15189697_0
GCGCCGGCGTACGCGGCGGTGAGGGACGAGGTGCGGCGGCGGATGGGGAGCGCGAGGGTGACGTCACAGGGCGGTTTCGATACGTGCTACGGCAGCGTGG
>Contig4:15189617-15189717_0
GAGGGACGAGGTGCGGCGGCGGATGGGGAGCGCGAGGGTGACGTCACAGGGCGGTTTCGATACGTGCTACGGCAGCGTGGGGATGGCGGAGGCGGTGCGG
>Contig4:15268680-15268780_0
TCCAGGAAAAAAAGGGAAACTTTGTAGCAGTACTAAAAAATTAAAAAATAAAAAGTTGGGGGGAAATTTGGTCACGGGTTTGGGTTCTTGTGATTATTTT
>Contig4:15268700-15268800_0
TTTGTAGCAGTACTAAAAAATTAAAAAATAAAAAGTTGGGGGGAAATTTGGTCACGGGTTTGGGTTCTTGTGATTATTTTACTACGGTGACATTGATTGT
>Contig4:15268720-15268820_0
TTAAAAAATAAAAAGTTGGGGGGAAATTTGGTCACGGGTTTGGGTTCTTGTGATTATTTTACTACGGTGACATTGATTGTTTCACGGCGCGGGTCTTTAT
>Contig4:15346700-15346800_0
AATGAATATTTCAATCCGCCACCTATAAATAAATAGAAAAAATAAGCAAAACCATATAATTATTTCTGCCCTACTAAAAAGACAAAAAAAAAAAAAGAAT
>Contig4:15346720-15346820_0
ACCTATAAATAAATAGAAAAAATAAGCAAAACCATATAATTATTTCTGCCCTACTAAAAAGACAAAAAAAAAAAAAGAATAAATAAAAATAGACAACTCT
>Contig4:15346740-15346840_0
AATAAGCAAAACCATATAATTATTTCTGCCCTACTAAAAAGACAAAAAAAAAAAAAGAATAAATAAAAATAGACAACTCTCTAGTCATTTACTTTCCACA
>Contig4:15403432-15403532_0
TAATGAGAGCTAGCTGCATATTATACTTTTGTGGAACCGAACGAGTGAACTCTTTACCTCTCAAAATCCGGCCTAAAAGAAAAACCTATGAAATGAAACG
>Contig4:15403452-15403552_0
TTATACTTTTGTGGAACCGAACGAGTGAACTCTTTACCTCTCAAAATCCGGCCTAAAAGAAAAACCTATGAAATGAAACGACACGAAAAGAAATGGAATT
>Contig4:15403472-15403572_0
ACGAGTGAACTCTTTACCTCTCAAAATCCGGCCTAAAAGAAAAACCTATGAAATGAAACGACACGAAAAGAAATGGAATTCTTCACATTATTAAGTCGTC
>Contig4:15465862-15465962_0
CATCTATCTCTTGCAAGAAAGTCACAGCACGTCAATATGAAGAACCAAAAATTAAAAAAACATTAGTCACTTGCATCAAAATTCATCCGTCAACGATAAC
>Contig4:15465882-15465982_0
GTCACAGCACGTCAATATGAAGAACCAAAAATTAAAAAAACATTAGTCACTTGCATCAAAATTCATCCGTCAACGATAACCCGTCGACTTGAGAGAGTAA
>Contig4:15465902-15466002_0
AGAACCAAAAATTAAAAAAACATTAGTCACTTGCATCAAAATTCATCCGTCAACGATAACCCGTCGACTTGAGAGAGTAAGCTTATTCCCATTAAACACC
>Contig4:15536142-15536242_0
AAGACTGCTTTCCTCAGAAGAACTTCTAATTCTTCTTTTCCAGCACAAAAGTTCTAATCAGGTCTGATTCTGTTGGTTGAGAAATAATATTCTCAAAAAT
>Contig4:15536162-15536262_0
AACTTCTAATTCTTCTTTTCCAGCACAAAAGTTCTAATCAGGTCTGATTCTGTTGGTTGAGAAATAATATTCTCAAAAATATGTTTGAAATTTTCAAGAT
>Contig4:15536182-15536282_0
CAGCACAAAAGTTCTAATCAGGTCTGATTCTGTTGGTTGAGAAATAATATTCTCAAAAATATGTTTGAAATTTTCAAGATTCACCATTCCATCCAACACT
>Contig4:15594064-15594164_0
TGTATTGATTGCTTTAGTCTGTCTATCAACTGTGATTGCAGAGGAATTTGAAGAGGGAGATCTGATGTATTTGCTTTCGGATCTTAATTTCATCCAGAAT
>Contig4:15594084-15594184_0
GTCTATCAACTGTGATTGCAGAGGAATTTGAAGAGGGAGATCTGATGTATTTGCTTTCGGATCTTAATTTCATCCAGAATCATGATGATTGCTTTAGAGC
>Contig4:15594104-15594204_0
GAGGAATTTGAAGAGGGAGATCTGATGTATTTGCTTTCGGATCTTAATTTCATCCAGAATCATGATGATTGCTTTAGAGCATAAAGGTTCTTTTTCTTTT
>Contig4:15630090-15630190_0
CAGTTGGATCTGGTTCCATCCCTCATCCAACTTCAAGGGCATGGTGCAAATAAAGGGTTTAACTCTTGTCACGGCCTGAAATAGAGAAGTCATATACAAA
>Contig4:15630110-15630210_0
CCTCATCCAACTTCAAGGGCATGGTGCAAATAAAGGGTTTAACTCTTGTCACGGCCTGAAATAGAGAAGTCATATACAAATATTACAACACGTTGCATTA
>Contig4:15630130-15630230_0
ATGGTGCAAATAAAGGGTTTAACTCTTGTCACGGCCTGAAATAGAGAAGTCATATACAAATATTACAACACGTTGCATTAGGATCTTATAAAATGATATG
>Contig4:15732629-15732729_0
TTGTTTTAAATTTATCTTTATTATTTTTATAGTTCGTACAAATTTAAATACAAATTTGTAAATCATTATGTAATAATAGGGACACACTTGGGTGAGCTCG
>Contig4:15732649-15732749_0
TTATTTTTATAGTTCGTACAAATTTAAATACAAATTTGTAAATCATTATGTAATAATAGGGACACACTTGGGTGAGCTCGGGTGTTTTATGTGACCGTTC
>Contig4:15779791-15779891_0
AAAAGTGCGTAAAAATAATCACGAAAATTCGAAATAATTCTACATATAATTGTGACCGATTTGAAATAGAGACACACTTGAGTCAGCCAGAGGCACAGTG
>Contig4:15779811-15779911_0
ACGAAAATTCGAAATAATTCTACATATAATTGTGACCGATTTGAAATAGAGACACACTTGAGTCAGCCAGAGGCACAGTGCAGACGGGCTAAAACACTGT
>Contig4:15843976-15844076_0
ACAGTATTTTGAATTTGAGAGATAGTTATCTTGTTTGGTTGGAATTGAAATGGAGGTTTTCTTAGTTTTCGTAAATTACAAGAGAAGTGGTTCTGGTAAA
>Contig4:15843996-15844096_0
GATAGTTATCTTGTTTGGTTGGAATTGAAATGGAGGTTTTCTTAGTTTTCGTAAATTACAAGAGAAGTGGTTCTGGTAAAGGTTTTCTTGATGTGTATTA
>Contig4:15844016-15844116_0
GGAATTGAAATGGAGGTTTTCTTAGTTTTCGTAAATTACAAGAGAAGTGGTTCTGGTAAAGGTTTTCTTGATGTGTATTAATGGTAGTTTTGTTGGATTA
>Contig4:15915809-15915909_0
TTTTTTTGCATTCTCTTTCCTCCCTCTGCTACCTTCCATTGATGCCGAAGACCCATCACCAGTTACGAATGCCGTCCTCACCAATACTGTCACTTGTGTC
>Contig4:15915829-15915929_0
TCCCTCTGCTACCTTCCATTGATGCCGAAGACCCATCACCAGTTACGAATGCCGTCCTCACCAATACTGTCACTTGTGTCGAGTTTCATTATGTTGGGCG
>Contig4:15915849-15915949_0
GATGCCGAAGACCCATCACCAGTTACGAATGCCGTCCTCACCAATACTGTCACTTGTGTCGAGTTTCATTATGTTGGGCGCGAAAAGGACTGGAATGGGG
>Contig4:15954997-15955097_0
AGTACCCACCTTACCACTCTCTCTCCTCCCATTCCCACCAGAGACTCCAAACCGAGCGGGCGTCCCCACTCTCCGACTGTTTGGCGTGGCAGCCATCATG
>Contig4:15955017-15955117_0
CTCTCCTCCCATTCCCACCAGAGACTCCAAACCGAGCGGGCGTCCCCACTCTCCGACTGTTTGGCGTGGCAGCCATCATGTTAGTGTTTGTGCTCTGACC
>Contig4:15955037-15955137_0
GAGACTCCAAACCGAGCGGGCGTCCCCACTCTCCGACTGTTTGGCGTGGCAGCCATCATGTTAGTGTTTGTGCTCTGACCCAAAGGCTTTTTGACGTTTG
>Contig4:16011372-16011472_0
CTATTATTCTGCCACTCGGGTTGCAAGATTGGAGTTGGCCCTCCAACGCTTGAGCAAAAAGGATGATAACCAGAGACAAAATGGCTAATCTGCTGAAGTA
>Contig4:16011392-16011492_0
TTGCAAGATTGGAGTTGGCCCTCCAACGCTTGAGCAAAAAGGATGATAACCAGAGACAAAATGGCTAATCTGCTGAAGTAATTCATCTTGAACCTTGGTT
>Contig4:16011412-16011512_0
CTCCAACGCTTGAGCAAAAAGGATGATAACCAGAGACAAAATGGCTAATCTGCTGAAGTAATTCATCTTGAACCTTGGTTTCTTTTATAATTAGTGTTGG
>Contig4:16096316-16096416_0
TAATAATTAACGATTTGGGGGGTACAACCGATCCAAGCACGATGTACCTTCTACGATTCTTGCTTATTTCGTTTGGTGGGAGACTGGAATTTATGCACCT
>Contig4:16096336-16096436_0
GGTACAACCGATCCAAGCACGATGTACCTTCTACGATTCTTGCTTATTTCGTTTGGTGGGAGACTGGAATTTATGCACCTCGGCTCTATTTTTCTTTTAT
>Contig4:16096356-16096456_0
GATGTACCTTCTACGATTCTTGCTTATTTCGTTTGGTGGGAGACTGGAATTTATGCACCTCGGCTCTATTTTTCTTTTATAATTAAATCACTTTATATCG
>Contig4:16159498-16159598_0
TGGTTTGTAGTATCTTTAATCTGGGCATGAAATGGTTTTTTTTAGGCTTATAAAAAGTAGTGCGGAGAGTATATATGGTTTTTTTAGGCTTACAATTCTG
>Contig4:16159518-16159618_0
CTGGGCATGAAATGGTTTTTTTTAGGCTTATAAAAAGTAGTGCGGAGAGTATATATGGTTTTTTTAGGCTTACAATTCTGGTTTTGTTGACTATTTTCTC
>Contig4:16159538-16159638_0
TTTAGGCTTATAAAAAGTAGTGCGGAGAGTATATATGGTTTTTTTAGGCTTACAATTCTGGTTTTGTTGACTATTTTCTCTTTGTGAAGTGAACAATGAT
>Contig4:16223025-16223125_0
TAATTAATTAACCCTGCATCAGCAAAAAAAGGGAAGTGCATAGCAAAACCCAGAATCATGCAAAATGTACGATTGTGACGTAGTTTCATTCATGTGACTT
>Contig4:16223045-16223145_0
AGCAAAAAAAGGGAAGTGCATAGCAAAACCCAGAATCATGCAAAATGTACGATTGTGACGTAGTTTCATTCATGTGACTTCCCCTTCTTTCACCATAACC
>Contig4:16223065-16223165_0
TAGCAAAACCCAGAATCATGCAAAATGTACGATTGTGACGTAGTTTCATTCATGTGACTTCCCCTTCTTTCACCATAACCCTTTCTGAGCACCCCAAAAA
>Contig4:16257574-16257674_0
AGCCATATACTACATGTTATAAGCTTGTGCATGAATATCTTACAGTGCTCCTCCCCCGGCTGGACCGAAGGCTTTGAAAAGTGACATGAAGGTCATGGCT
>Contig4:16257594-16257694_0
AAGCTTGTGCATGAATATCTTACAGTGCTCCTCCCCCGGCTGGACCGAAGGCTTTGAAAAGTGACATGAAGGTCATGGCTATACCATTTGCTGCTCCCCT
>Contig4:16257614-16257714_0
TACAGTGCTCCTCCCCCGGCTGGACCGAAGGCTTTGAAAAGTGACATGAAGGTCATGGCTATACCATTTGCTGCTCCCCTTTGGTCTTGGTCCTGTCACC
>Contig4:16355064-16355164_0
AATTTCAAAAACCAAAATGGCGAAACCATCAAGCTGCAAAACGCGTTTCATCATCATATTCCTCTTCTCCCTATCCCTACCGCCGCCGTCCTCCGCCCAG
>Contig4:16355084-16355184_0
CGAAACCATCAAGCTGCAAAACGCGTTTCATCATCATATTCCTCTTCTCCCTATCCCTACCGCCGCCGTCCTCCGCCCAGCAATCACCCTCCGCCGCCTG
>Contig4:16355104-16355204_0
ACGCGTTTCATCATCATATTCCTCTTCTCCCTATCCCTACCGCCGCCGTCCTCCGCCCAGCAATCACCCTCCGCCGCCTGCAGATCCACCCCTTACCCCA
>Contig4:16429103-16429203_0
CCTCTCTCTCCTCCCTTCCTTATCCAACCTAGAAAATCTGGATTGAGTCTCCAGCACCTGATCAGAAAATTTTGGTAAGCTTTCCTCTGTATGAATTTCT
>Contig4:16429123-16429223_0
TATCCAACCTAGAAAATCTGGATTGAGTCTCCAGCACCTGATCAGAAAATTTTGGTAAGCTTTCCTCTGTATGAATTTCTTCTTTGTTTGTTTTTTTGAA
>Contig4:16429143-16429243_0
GATTGAGTCTCCAGCACCTGATCAGAAAATTTTGGTAAGCTTTCCTCTGTATGAATTTCTTCTTTGTTTGTTTTTTTGAAATCAAAGTTCTAAGCTTTCT
>Contig4:16477274-16477374_0
TATCCATAAAAATGTTTTATGTTATTCTTCGCAGCGAGCAACGATTCTCGAAGGATCGTAGAAGTACGATAGCCACGGGAGATAATCCGACCAGTTGAAG
>Contig4:16477294-16477394_0
GTTATTCTTCGCAGCGAGCAACGATTCTCGAAGGATCGTAGAAGTACGATAGCCACGGGAGATAATCCGACCAGTTGAAGGCCCCCAAAAGGTCGAACCC
>Contig4:16477314-16477414_0
ACGATTCTCGAAGGATCGTAGAAGTACGATAGCCACGGGAGATAATCCGACCAGTTGAAGGCCCCCAAAAGGTCGAACCCTTCTCCCACCATTTCCTTAA
>Contig4:16526081-16526181_0
AGCAGCATCAAGCAAAAAGGGGAAGGAGGGGTTTTGGTTGGATTTTGGCGGTGGAGAAGGAGAGACGGACAGCATCAACTTGGGCATGGCCATGGAAGAA
>Contig4:16526101-16526201_0
GGAAGGAGGGGTTTTGGTTGGATTTTGGCGGTGGAGAAGGAGAGACGGACAGCATCAACTTGGGCATGGCCATGGAAGAAGAAGAAGAAGAAGAAGAATG
>Contig4:16526121-16526221_0
GATTTTGGCGGTGGAGAAGGAGAGACGGACAGCATCAACTTGGGCATGGCCATGGAAGAAGAAGAAGAAGAAGAAGAATGTGGATCAGACTTCAGCCTCT
>Contig4:16591990-16592090_0
CTGTGTTTTCTCTTCACTCTCAAACTTCTTACTGCAATGCCACTCCCATCTGTCAGCCATCCTTTGTATACCTGCATATTTTGAGACTATTAAAGTTCTT
>Contig4:16592010-16592110_0
CAAACTTCTTACTGCAATGCCACTCCCATCTGTCAGCCATCCTTTGTATACCTGCATATTTTGAGACTATTAAAGTTCTTGAAATTGTTTTTTCTAAATT
>Contig4:16592030-16592130_0
CACTCCCATCTGTCAGCCATCCTTTGTATACCTGCATATTTTGAGACTATTAAAGTTCTTGAAATTGTTTTTTCTAAATTATAAAAAATAAAAAAATAAA
>Contig4:16655950-16656050_0
TGTAAGTTATATTTGTGGAATTAGTATATCATTGTTTAAGAACTATCACCATCAATAATCAAATTACGAAAGTAATTCAATTCAATTTTTATTTTATTTT
>Contig4:16655970-16656070_0
TTAGTATATCATTGTTTAAGAACTATCACCATCAATAATCAAATTACGAAAGTAATTCAATTCAATTTTTATTTTATTTTTCATTTGAAAAAATTGTATT
>Contig4:16655990-16656090_0
AACTATCACCATCAATAATCAAATTACGAAAGTAATTCAATTCAATTTTTATTTTATTTTTCATTTGAAAAAATTGTATTAGATCTTGTATATATACACA
>Contig4:16728567-16728667_0
GCTCCGGCGCTCCCTCGATTCATATAGAACTAGGGAACATTCATTCCGACATTCTTGATTTGCGATGGACGGCAGCGAGGCTGCTGCCACCTCTTCTTAA
>Contig4:16728587-16728687_0
CATATAGAACTAGGGAACATTCATTCCGACATTCTTGATTTGCGATGGACGGCAGCGAGGCTGCTGCCACCTCTTCTTAAATTTCACTATTATTTTCCTT
>Contig4:16728607-16728707_0
TCATTCCGACATTCTTGATTTGCGATGGACGGCAGCGAGGCTGCTGCCACCTCTTCTTAAATTTCACTATTATTTTCCTTATTAACCTAATTAAGTTTGG
>Contig4:16801439-16801539_0
CTCAGGTTCTCAAACTAACACAGAAAAGGCAGCATTCAATCCAAGCTTCCAAAACCAACACAGAATAGGTAGCTAACAATCCAACCATCTAAAATCAACA
>Contig4:16801459-16801559_0
CAGAAAAGGCAGCATTCAATCCAAGCTTCCAAAACCAACACAGAATAGGTAGCTAACAATCCAACCATCTAAAATCAACATAGAATAGGCAGCTAACAAT
>Contig4:16801479-16801579_0
CCAAGCTTCCAAAACCAACACAGAATAGGTAGCTAACAATCCAACCATCTAAAATCAACATAGAATAGGCAGCTAACAATCCCACCGTCTAAAACCAACA
>Contig4:16856789-16856889_0
TTGGTTAGATTAGATAATTATATGTTAATGCTTTTTTTTTTCGGTATTCGGTATTCAGGAGATACTCCTGTAACGCATGCTGCTAGGCAAGGGCATACTG
>Contig4:16856809-16856909_0
TATGTTAATGCTTTTTTTTTTCGGTATTCGGTATTCAGGAGATACTCCTGTAACGCATGCTGCTAGGCAAGGGCATACTGATGTTGCCAAGTATCTCGTA
>Contig4:16856829-16856929_0
TCGGTATTCGGTATTCAGGAGATACTCCTGTAACGCATGCTGCTAGGCAAGGGCATACTGATGTTGCCAAGTATCTCGTAGATCATGGTGCCGATCCCTC
>Contig4:16905367-16905467_0
TTTTGCTACTACTTGCAGCATTAGACAGAAGAGAATTTGCCATAGAATTCTGGGATTTTGTCTCCATTGACAACATTTTCAAAGATATCTTTCTTAAATA
>Contig4:16905387-16905487_0
TTAGACAGAAGAGAATTTGCCATAGAATTCTGGGATTTTGTCTCCATTGACAACATTTTCAAAGATATCTTTCTTAAATAATCCGCCTGTAAAACAAATT
>Contig4:16905407-16905507_0
CATAGAATTCTGGGATTTTGTCTCCATTGACAACATTTTCAAAGATATCTTTCTTAAATAATCCGCCTGTAAAACAAATTGAAATGGTCAAAATTACTAT
>Contig4:16978134-16978234_0
CCATAATTTCATGAAATATTGATATCGGTTAGTTCAATATCAATATATAAGCTGGACGAGATGTAAAAACTATCAGGGATGAAAAGAAATAGCAAAAGTG
>Contig4:16978154-16978254_0
GATATCGGTTAGTTCAATATCAATATATAAGCTGGACGAGATGTAAAAACTATCAGGGATGAAAAGAAATAGCAAAAGTGGTTTATTTACCAGTATCTTG
>Contig4:16978174-16978274_0
CAATATATAAGCTGGACGAGATGTAAAAACTATCAGGGATGAAAAGAAATAGCAAAAGTGGTTTATTTACCAGTATCTTGGGGATTTTTGTTATTACTTG
>Contig4:17029567-17029667_0
GGCGTTGAGTCTGGTCCATTCTCTTCCACATACCTAAAAACATCATATAAAATACAGTACCCTTTGTCTTGAGGAGCAAGAAAAAATGTTTGCAAAAATT
>Contig4:17029587-17029687_0
CTCTTCCACATACCTAAAAACATCATATAAAATACAGTACCCTTTGTCTTGAGGAGCAAGAAAAAATGTTTGCAAAAATTTCCTTCTTAGGTTGTCTCTT
>Contig4:17029607-17029707_0
CATCATATAAAATACAGTACCCTTTGTCTTGAGGAGCAAGAAAAAATGTTTGCAAAAATTTCCTTCTTAGGTTGTCTCTTTCAGTCAAGCAGCCAGTCTC
>Contig4:17077940-17078040_0
GTGGGTGGAAGCTCGAGTTGAGAATACTAAGCAGCAAGCCTTCCTCACGACGCTTAAAGCTCAAGTGTCATCAGATGAAGCTCATATCCATCTTGACCTT
>Contig4:17077960-17078060_0
AGAATACTAAGCAGCAAGCCTTCCTCACGACGCTTAAAGCTCAAGTGTCATCAGATGAAGCTCATATCCATCTTGACCTTTATTCTCTTAGGTACCAGTC
>Contig4:17077980-17078080_0
TTCCTCACGACGCTTAAAGCTCAAGTGTCATCAGATGAAGCTCATATCCATCTTGACCTTTATTCTCTTAGGTACCAGTCTATCTCCCCAAATTCTTTTG
>Contig4:17175443-17175543_0
GTTTCCCTTACAGACAATTAGGATGGGACGGAGGGAGTATAATGGAAAAACACTTATTTTTTTCTTTCTCAAAAAAACACAATTGCATAGGTCATGTTGT
>Contig4:17175463-17175563_0
GGATGGGACGGAGGGAGTATAATGGAAAAACACTTATTTTTTTCTTTCTCAAAAAAACACAATTGCATAGGTCATGTTGTAGTTGTTAGCATACATGTTC
>Contig4:17175483-17175583_0
AATGGAAAAACACTTATTTTTTTCTTTCTCAAAAAAACACAATTGCATAGGTCATGTTGTAGTTGTTAGCATACATGTTCCTACTGTTTCTGTAGTATAT
>Contig4:17229427-17229527_0
GTTGAATTGCTAATTGAACAGGAAAAAAAAAAAAAAATCAAATGAAACTGTTGCACAAACCTGAGAAAAATTTAGATAAAGTTGCTAACTTGAGTTGAAG
>Contig4:17229447-17229547_0
GGAAAAAAAAAAAAAAATCAAATGAAACTGTTGCACAAACCTGAGAAAAATTTAGATAAAGTTGCTAACTTGAGTTGAAGTTTATGGAGCGGGTGAAATT
>Contig4:17229467-17229567_0
AATGAAACTGTTGCACAAACCTGAGAAAAATTTAGATAAAGTTGCTAACTTGAGTTGAAGTTTATGGAGCGGGTGAAATTTGTAGGAAGCTGTTAGAACC
>Contig4:17272459-17272559_0
TGGTGAATTTTATCATGTTTTGTTATTGTGATGGACAAATGAAATTTTATAAAATTTGATGGGGGTTTTAATGAATCATATTGAGATTGTTGAATGAGTT
>Contig4:17272479-17272579_0
TGTTATTGTGATGGACAAATGAAATTTTATAAAATTTGATGGGGGTTTTAATGAATCATATTGAGATTGTTGAATGAGTTATAATGATCCAAGTATAGTC
>Contig4:17272499-17272599_0
GAAATTTTATAAAATTTGATGGGGGTTTTAATGAATCATATTGAGATTGTTGAATGAGTTATAATGATCCAAGTATAGTCACATAGACAGAGTTTATGCA
>Contig4:17337567-17337667_0
TTGTACTCTAGTCGTCTAGTAAGTTTGAGTTTTTTTTTTTTTTTGGTTGAGTTGTTTTGTATATTATTGGCTGCAGGTTAATTAGAAGCTAGCTAGTTCA
>Contig4:17337587-17337687_0
AAGTTTGAGTTTTTTTTTTTTTTTGGTTGAGTTGTTTTGTATATTATTGGCTGCAGGTTAATTAGAAGCTAGCTAGTTCATGTCTAAGGATAATCGTTAA
>Contig4:17337607-17337707_0
TTTTGGTTGAGTTGTTTTGTATATTATTGGCTGCAGGTTAATTAGAAGCTAGCTAGTTCATGTCTAAGGATAATCGTTAATGGAAATCTTTGAAATTCAT
>Contig4:17427252-17427352_0
GGGTCGCAGTTTCGAGTAGATGAATCTGTTCCCCTTTGCTGTGATACCGAGTTTTGATCAGTACGAACAAGTTCTTCATCTTCATCCAGATCGTTGGATC
>Contig4:17427272-17427372_0
TGAATCTGTTCCCCTTTGCTGTGATACCGAGTTTTGATCAGTACGAACAAGTTCTTCATCTTCATCCAGATCGTTGGATCCCCAGCTTAATATTTCATCA
>Contig4:17427292-17427392_0
GTGATACCGAGTTTTGATCAGTACGAACAAGTTCTTCATCTTCATCCAGATCGTTGGATCCCCAGCTTAATATTTCATCATAGAACTGATTCTTTGAGCT
>Contig4:17457601-17457701_0
CTGGGCGGCGGCGGCGGCGTCAGCGAACTTCTGGGCGGCGGCGCGGCTGCTGTGTTTGTCGCAAAAGCCGGGTTGCGGACGACGAGCTTTATGTTAGAAG
>Contig4:17457621-17457721_0
CAGCGAACTTCTGGGCGGCGGCGCGGCTGCTGTGTTTGTCGCAAAAGCCGGGTTGCGGACGACGAGCTTTATGTTAGAAGATTGGTGACGACGGCAACTA
>Contig4:17457641-17457741_0
GCGCGGCTGCTGTGTTTGTCGCAAAAGCCGGGTTGCGGACGACGAGCTTTATGTTAGAAGATTGGTGACGACGGCAACTACTTAATCGACGGCGACTACT
>Contig4:17621703-17621803_0
TGCTATGTTTAAAAAAAAATACTGTACAATTAAAACTCACCTTAACCTTTAAACTTAATTTTTTGATAACTTTTCTCAAAAAAAATAAAAATTGATAATA
>Contig4:17621723-17621823_0
ACTGTACAATTAAAACTCACCTTAACCTTTAAACTTAATTTTTTGATAACTTTTCTCAAAAAAAATAAAAATTGATAATAAAAATCATATCAACAATAAT
>Contig4:17621743-17621843_0
CTTAACCTTTAAACTTAATTTTTTGATAACTTTTCTCAAAAAAAATAAAAATTGATAATAAAAATCATATCAACAATAATAGCATCGCAAAGTCCTAGCT
>Contig4:17671682-17671782_0
TCAATCATTCTCTTATTACAAGAGTGAGTGAGTGAGTGCGTCGGTCAATATTTTCTCAACGGAATATCCATACATCTTTGAAACAAATTTCTCTTTTAAG
>Contig4:17671702-17671802_0
AGAGTGAGTGAGTGAGTGCGTCGGTCAATATTTTCTCAACGGAATATCCATACATCTTTGAAACAAATTTCTCTTTTAAGGAAAGATATTTCATCTTTTT
>Contig4:17671722-17671822_0
TCGGTCAATATTTTCTCAACGGAATATCCATACATCTTTGAAACAAATTTCTCTTTTAAGGAAAGATATTTCATCTTTTTGTCCTGTCAATTCAACTCTT
>Contig4:17726130-17726230_0
TGTTATATATATATATATATATTACCTTTCAAGAAGTTCCTCCAAAATGATTCTCTGTGACGGAGTGACATAATGAATACAAGTTCTCGGACACTGATTG
>Contig4:17726150-17726250_0
ATTACCTTTCAAGAAGTTCCTCCAAAATGATTCTCTGTGACGGAGTGACATAATGAATACAAGTTCTCGGACACTGATTGACTGCACGTTGAACTTGATA
>Contig4:17726170-17726270_0
TCCAAAATGATTCTCTGTGACGGAGTGACATAATGAATACAAGTTCTCGGACACTGATTGACTGCACGTTGAACTTGATAGTCTCCACCATGCCCTAAAC
>Contig4:17795495-17795595_0
TTTTTGTTAGATTTATTTGTCTCCTAGTGGCAGAATGATCGATGTAACTAGCTATGAATGAGTTGTTGGTTGTTTGTTTGTTGCAATTTGAGGGAAATGG
>Contig4:17795515-17795615_0
CTCCTAGTGGCAGAATGATCGATGTAACTAGCTATGAATGAGTTGTTGGTTGTTTGTTTGTTGCAATTTGAGGGAAATGGCTATATATATCTTGTATGGT
>Contig4:17795535-17795635_0
GATGTAACTAGCTATGAATGAGTTGTTGGTTGTTTGTTTGTTGCAATTTGAGGGAAATGGCTATATATATCTTGTATGGTTATATATATGCATGCAGAGT
>Contig4:17890361-17890461_0
TGGAGAAGTGAAGAAGATAAAAGGAAAAGTGGTGCTGATGAAGAAGAATGTTTTGGACTTCAACGATTTCGGAGCCTCTTTTCTTGATCGAGTTCATGAG
>Contig4:17890381-17890481_0
AAGGAAAAGTGGTGCTGATGAAGAAGAATGTTTTGGACTTCAACGATTTCGGAGCCTCTTTTCTTGATCGAGTTCATGAGTTGTTCGGCCAAACTGTTAC
>Contig4:17890401-17890501_0
AAGAAGAATGTTTTGGACTTCAACGATTTCGGAGCCTCTTTTCTTGATCGAGTTCATGAGTTGTTCGGCCAAACTGTTACTCTCCACCTCATCAGTTCTA
>Contig4:17905435-17905535_0
AAGAAAAACGACGAAACAAAAATAAAGTAAATTGGATAGTGTAGCGATGGAATCAGCTAAAAATGGAAGCATAGGAGATCTCCTGGAGCTCTGAGGAACC
>Contig4:17905455-17905555_0
AATAAAGTAAATTGGATAGTGTAGCGATGGAATCAGCTAAAAATGGAAGCATAGGAGATCTCCTGGAGCTCTGAGGAACCTAAATAAGATTACACAATTG
>Contig4:17905475-17905575_0
GTAGCGATGGAATCAGCTAAAAATGGAAGCATAGGAGATCTCCTGGAGCTCTGAGGAACCTAAATAAGATTACACAATTGAGAGAGAGAGAGAGAGAGAG
>Contig4:17995318-17995418_0
CGCCACCTCACCTTTCTCTCTCTATATATACCTTACCTCCCCGCACCCCTCTCCAATACTATTCGCCTTACCAATAGATCAAATTCTGTACCCTAAATCA
>Contig4:17995338-17995438_0
TCTATATATACCTTACCTCCCCGCACCCCTCTCCAATACTATTCGCCTTACCAATAGATCAAATTCTGTACCCTAAATCACAAACCACAAAAATCTTCAA
>Contig4:17995358-17995458_0
CCGCACCCCTCTCCAATACTATTCGCCTTACCAATAGATCAAATTCTGTACCCTAAATCACAAACCACAAAAATCTTCAATCTCCTCCTACGATCAATCG
>Contig4:18047575-18047675_0
AGAGGAGGATTAGAGAATCGGGAGCCCGGGCCGCCGCCGGGAACCAATGAGAGTCCGCCACGTAATCACGACTTCCAACCTCCACCGTCACTGCAACCAG
>Contig4:18047595-18047695_0
GGAGCCCGGGCCGCCGCCGGGAACCAATGAGAGTCCGCCACGTAATCACGACTTCCAACCTCCACCGTCACTGCAACCAGTGTACGCGATGAGCTACAAT
>Contig4:18047615-18047715_0
GAACCAATGAGAGTCCGCCACGTAATCACGACTTCCAACCTCCACCGTCACTGCAACCAGTGTACGCGATGAGCTACAATACGGCACATTCTAGCAGCAG
>Contig4:18111550-18111650_0
AAAGATGACCCCTGAACTGTGCAGAAAACATGATACAATGGTTCATGGGCAAAGCAATTTTTTTATAGACACAATACCTCATTCTTCAATTGCATCATAG
>Contig4:18111570-18111670_0
GCAGAAAACATGATACAATGGTTCATGGGCAAAGCAATTTTTTTATAGACACAATACCTCATTCTTCAATTGCATCATAGCATCATAAATTGCAAAACCT
>Contig4:18111590-18111690_0
GTTCATGGGCAAAGCAATTTTTTTATAGACACAATACCTCATTCTTCAATTGCATCATAGCATCATAAATTGCAAAACCTTCTGTCTCCATCCCAACCTT
>Contig4:18196026-18196126_0
GGCGCTCTCGGCGACTCCATCACCGTCACCCGCGATAAGACCAAGATCTCCGTCACCGCCAAGGGCGCCACCCCCTTCTCCAAAAGGTACGGCTTTTATC
>Contig4:18196046-18196146_0
CACCGTCACCCGCGATAAGACCAAGATCTCCGTCACCGCCAAGGGCGCCACCCCCTTCTCCAAAAGGTACGGCTTTTATCACTCTACGGCTCATTATTCT
>Contig4:18196066-18196166_0
CCAAGATCTCCGTCACCGCCAAGGGCGCCACCCCCTTCTCCAAAAGGTACGGCTTTTATCACTCTACGGCTCATTATTCTGGGCAAAGAACGAAATACTA
>Contig4:18237717-18237817_0
CATCAATTTCAAATTTTGATGATAGCCCTTTTTCGTTTCTGAAGGAAATTGAATCGAATTCCCAGAAAAAAAAGAAAAAGAAAGGAAAGAAAAATGATGA
>Contig4:18237737-18237837_0
GATAGCCCTTTTTCGTTTCTGAAGGAAATTGAATCGAATTCCCAGAAAAAAAAGAAAAAGAAAGGAAAGAAAAATGATGACCATAGAAGGAAATATGGAT
>Contig4:18237757-18237857_0
GAAGGAAATTGAATCGAATTCCCAGAAAAAAAAGAAAAAGAAAGGAAAGAAAAATGATGACCATAGAAGGAAATATGGATAAGGCGGTGTTGGATGACAT
>Contig4:18314192-18314292_0
GAGTTTCTTCCCATCCCCCTCTGCTCTGCTGCGGAGGAGGAGGAGGCCAACTCCGACTACTTTGCTGCTATTGCGGATGATCTCCTCCTCCTCTTCCCCA
>Contig4:18314212-18314312_0
CTGCTCTGCTGCGGAGGAGGAGGAGGCCAACTCCGACTACTTTGCTGCTATTGCGGATGATCTCCTCCTCCTCTTCCCCAATCACCCCAACTGCTGTACT
>Contig4:18314232-18314332_0
AGGAGGCCAACTCCGACTACTTTGCTGCTATTGCGGATGATCTCCTCCTCCTCTTCCCCAATCACCCCAACTGCTGTACTGCTGCTGAATTCCTCCTCCC
>Contig4:18376413-18376513_0
CCAAAATACTTACTGGAAAGAGCAATGCTTCGGCCTCACGGCGGAGACGCTGGTCGACAAGGCCATGGAACTCGACCACCTTGGCGGCACTCACGGCGGC
>Contig4:18376433-18376533_0
AGCAATGCTTCGGCCTCACGGCGGAGACGCTGGTCGACAAGGCCATGGAACTCGACCACCTTGGCGGCACTCACGGCGGCACCCGCAAACCTACCCCTTT
>Contig4:18376453-18376553_0
GCGGAGACGCTGGTCGACAAGGCCATGGAACTCGACCACCTTGGCGGCACTCACGGCGGCACCCGCAAACCTACCCCTTTCATGTGCCTTGTTATGAAGA
>Contig4:18407787-18407887_0
TTGGGATCGGAGGAGGTCCGAGAATTCTTGGAGTACTGCTATGTCTATTGATTCATCAAGGTTTGCCATGTGCAGTTTTTGAATGATATGAGTGTTCCTA
>Contig4:18407807-18407907_0
AGAATTCTTGGAGTACTGCTATGTCTATTGATTCATCAAGGTTTGCCATGTGCAGTTTTTGAATGATATGAGTGTTCCTACTTAATTTCGTGCTTTCTGG
>Contig4:18407827-18407927_0
ATGTCTATTGATTCATCAAGGTTTGCCATGTGCAGTTTTTGAATGATATGAGTGTTCCTACTTAATTTCGTGCTTTCTGGTAAACCAAGGTTTGAAAATA
>Contig4:18577117-18577217_0
ATTTTATGGTTCATTTGTCTGGTAAGAAGTTGGTTTCTAGCTGCCAGAATCATATGGTAAGAATTCTGCCCTCTTTCTGTTTAACTATGTTCGGTTTTCT
>Contig4:18577137-18577237_0
GGTAAGAAGTTGGTTTCTAGCTGCCAGAATCATATGGTAAGAATTCTGCCCTCTTTCTGTTTAACTATGTTCGGTTTTCTATTTCTTTTTTCTAGGCACT
>Contig4:18577157-18577257_0
CTGCCAGAATCATATGGTAAGAATTCTGCCCTCTTTCTGTTTAACTATGTTCGGTTTTCTATTTCTTTTTTCTAGGCACTTGTATGTTCTTGAATTCTGA
>Contig4:18623477-18623577_0
TCAACTCCCCTAAATAATTCACAAATTTAAGGAATTCTCTTGGCAAGAATTTCCATCGGGAGCACCCTTGGTTGGTTTGATAAGCTCTTGAGAAAGAAGA
>Contig4:18623497-18623597_0
ACAAATTTAAGGAATTCTCTTGGCAAGAATTTCCATCGGGAGCACCCTTGGTTGGTTTGATAAGCTCTTGAGAAAGAAGACAGCTCGGATTTGCAAATTT
>Contig4:18623517-18623617_0
TGGCAAGAATTTCCATCGGGAGCACCCTTGGTTGGTTTGATAAGCTCTTGAGAAAGAAGACAGCTCGGATTTGCAAATTTTTATATTTGAATTTTAGGGG
>Contig4:18687314-18687414_0
AGAAACCAAAATTAGCAGCAACTCACCTAACTTGTCTCCTAAATGAGCAAGCTAAGTGGCAAAGTTATGATGGACTGGAGAGACGACACACAGCACAAAC
>Contig4:18687334-18687434_0
ACTCACCTAACTTGTCTCCTAAATGAGCAAGCTAAGTGGCAAAGTTATGATGGACTGGAGAGACGACACACAGCACAAACTTATAGATCTTGCTTCACCG
>Contig4:18687354-18687454_0
AAATGAGCAAGCTAAGTGGCAAAGTTATGATGGACTGGAGAGACGACACACAGCACAAACTTATAGATCTTGCTTCACCGACAATCTCTCTGCAAATCGA
>Contig4:18761671-18761771_0
TGAATTTAGCAACAAGGACAAGACTTTAGTTTTCCAGTTTTCTGTCAAGCATGAACAAAAACTCGACTGCGGTGGTGGATACATGAAATTGCTCAGTGGT
>Contig4:18761691-18761791_0
AGACTTTAGTTTTCCAGTTTTCTGTCAAGCATGAACAAAAACTCGACTGCGGTGGTGGATACATGAAATTGCTCAGTGGTGATGTTGACCAAAAGAAATT
>Contig4:18761711-18761811_0
TCTGTCAAGCATGAACAAAAACTCGACTGCGGTGGTGGATACATGAAATTGCTCAGTGGTGATGTTGACCAAAAGAAATTTGGCGGTGACACTCCATACA
>Contig4:18816323-18816423_0
ACCTCCACCTCTTCCCCTACTACTCCAACTACCTCAAGCTCGGCAAGCTCGAGTTCGACCTCCTGTCCAACCACTGCGCCGCCGCCCCGGCACGCGTCGC
>Contig4:18816343-18816443_0
TACTCCAACTACCTCAAGCTCGGCAAGCTCGAGTTCGACCTCCTGTCCAACCACTGCGCCGCCGCCCCGGCACGCGTCGCCTTCGTCGGCTCCGGCCCCC
>Contig4:18816363-18816463_0
CGGCAAGCTCGAGTTCGACCTCCTGTCCAACCACTGCGCCGCCGCCCCGGCACGCGTCGCCTTCGTCGGCTCCGGCCCCCTCCCCCTCACCTCCATCGTC
>Contig4:18845729-18845829_0
ACCATTGCTTGCAAGTCACAAACAAAATATCTTGTTTAGTAGCCTCAATAAACTAAATTAAGATAATTTTTGTAGGCTTAATTATCTCAACTTATTTATG
>Contig4:18845749-18845849_0
AACAAAATATCTTGTTTAGTAGCCTCAATAAACTAAATTAAGATAATTTTTGTAGGCTTAATTATCTCAACTTATTTATGAAGGCAACTAAACAATAAAG
>Contig4:18845769-18845869_0
AGCCTCAATAAACTAAATTAAGATAATTTTTGTAGGCTTAATTATCTCAACTTATTTATGAAGGCAACTAAACAATAAAGTGCAATAGATATAAAATATA
>Contig4:18994701-18994801_0
TAAAAAAGACAGAAGGAGTATTATAAATCCTGTGTAAATGTGGTTCCATTGCAGTTAATTTTGCATTGCTCTTGTTTTTATTTCTTCTGCATGTTCTTTA
>Contig4:18994721-18994821_0
TTATAAATCCTGTGTAAATGTGGTTCCATTGCAGTTAATTTTGCATTGCTCTTGTTTTTATTTCTTCTGCATGTTCTTTAATAACATTGAACTACCAAAT
>Contig4:18994741-18994841_0
TGGTTCCATTGCAGTTAATTTTGCATTGCTCTTGTTTTTATTTCTTCTGCATGTTCTTTAATAACATTGAACTACCAAATTTTATTGGAATATCATCTGT
>Contig4:19085560-19085660_0
TAATTGAATAAATATATAACATAAAAATAACTAATCATCCAAAAAAAAACACATTCTAAATCAAAAAGAACTAACTAATGCTTGTTTATGAACCCTCTAA
>Contig4:19085580-19085680_0
ATAAAAATAACTAATCATCCAAAAAAAAACACATTCTAAATCAAAAAGAACTAACTAATGCTTGTTTATGAACCCTCTAACATCTTGAACAAACGATTCA
>Contig4:19085600-19085700_0
AAAAAAAAACACATTCTAAATCAAAAAGAACTAACTAATGCTTGTTTATGAACCCTCTAACATCTTGAACAAACGATTCATACTCGGGCAATTCTGGGAA
>Contig4:19122984-19123084_0
TCAACATGCATTCCTCATGCTCAGCACGAGTGCAATATCCAAGGAATCGAACAATCAATCTCAAACATCAATGGTCACATAATATCTGAATATAAATTCA
>Contig4:19123004-19123104_0
TCAGCACGAGTGCAATATCCAAGGAATCGAACAATCAATCTCAAACATCAATGGTCACATAATATCTGAATATAAATTCAAGTTTTTCGAATTCAAATCA
>Contig4:19123024-19123124_0
AAGGAATCGAACAATCAATCTCAAACATCAATGGTCACATAATATCTGAATATAAATTCAAGTTTTTCGAATTCAAATCACCTTTACCTTCTATTACAAA
>Contig4:19171143-19171243_0
GAGAATAGGGTTAGGTCGGTGGGGTTGGATAGGCGATGATCGATCTTTATTGCTTAAACTAGAATGTTACGGAGTATATAGATGGACAAAAGCGTCAACT
>Contig4:19171163-19171263_0
GGGGTTGGATAGGCGATGATCGATCTTTATTGCTTAAACTAGAATGTTACGGAGTATATAGATGGACAAAAGCGTCAACTATTTATTACTTAGCGTTAAA
>Contig4:19171183-19171283_0
CGATCTTTATTGCTTAAACTAGAATGTTACGGAGTATATAGATGGACAAAAGCGTCAACTATTTATTACTTAGCGTTAAAGGGAGGGTCATGCATCGCCA
>Contig4:19224920-19225020_0
ACTTGCCTACATCCATCCATGTTACATGTATTTTGAGTAAAAGGTTGTTCTCTTTTCCACTTCTCCACACTTGTTCTTTCATCTTCATTGTTTGGTACTC
>Contig4:19224940-19225040_0
GTTACATGTATTTTGAGTAAAAGGTTGTTCTCTTTTCCACTTCTCCACACTTGTTCTTTCATCTTCATTGTTTGGTACTCATATCGTGTTGCTAAGTTGT
>Contig4:19224960-19225060_0
AAGGTTGTTCTCTTTTCCACTTCTCCACACTTGTTCTTTCATCTTCATTGTTTGGTACTCATATCGTGTTGCTAAGTTGTGAATCTAGTTTAGTTGTTGA
>Contig4:19308621-19308721_0
CTGATTTTGGTGCCTGGGCACGAATTTTGTCCTCAAATATTAGTTACGTGAATTTTAAAAATGTAGTGTCTTCTAGGACCATTGGAATTTGCTGTGTAGA
>Contig4:19308641-19308741_0
CGAATTTTGTCCTCAAATATTAGTTACGTGAATTTTAAAAATGTAGTGTCTTCTAGGACCATTGGAATTTGCTGTGTAGAACTTTGTATTGCAATTTACT
>Contig4:19308661-19308761_0
TAGTTACGTGAATTTTAAAAATGTAGTGTCTTCTAGGACCATTGGAATTTGCTGTGTAGAACTTTGTATTGCAATTTACTTTTTTGACAGGAAATTCTTG
>Contig4:19372127-19372227_0
GTAGAGTTTAATTTTAGGAGACATATTTATAATATTTTTCTTAAATATATTATCGTCTCGTCAGATATAATATCCACAATGTATAGAGAAACATTGTGTG
>Contig4:19372147-19372247_0
ACATATTTATAATATTTTTCTTAAATATATTATCGTCTCGTCAGATATAATATCCACAATGTATAGAGAAACATTGTGTGAGAGAATAATCGACCTATTA
>Contig4:19372167-19372267_0
TTAAATATATTATCGTCTCGTCAGATATAATATCCACAATGTATAGAGAAACATTGTGTGAGAGAATAATCGACCTATTAAACAAATCATGTAAAACAGA
>Contig4:19434183-19434283_0
AGGAATTCACTGTATTCACTGTTCTTTATTAGTTTCTCCCTTTGCAATTAATGTAAGCGAGCCCCTCCCATCCCACTCCTACACACATCGCCATCTGCAT
>Contig4:19434203-19434303_0
GTTCTTTATTAGTTTCTCCCTTTGCAATTAATGTAAGCGAGCCCCTCCCATCCCACTCCTACACACATCGCCATCTGCATGTGAACAGGTTGCGTGCTGC
>Contig4:19434223-19434323_0
TTTGCAATTAATGTAAGCGAGCCCCTCCCATCCCACTCCTACACACATCGCCATCTGCATGTGAACAGGTTGCGTGCTGCATTTAATACTTTTGCAAATC
>Contig4:19482554-19482654_0
ATTTTTAACAGTCGGGTTTATCACTTTCCTCTTTCACGCGGAAAGAATAATTACGGTAATGAAAAATTCGCCACCATATTAATGTGAACCACTCTTTTCA
>Contig4:19482574-19482674_0
TCACTTTCCTCTTTCACGCGGAAAGAATAATTACGGTAATGAAAAATTCGCCACCATATTAATGTGAACCACTCTTTTCAGTTTTCCCTCAAGACCTGAA
>Contig4:19482594-19482694_0
GAAAGAATAATTACGGTAATGAAAAATTCGCCACCATATTAATGTGAACCACTCTTTTCAGTTTTCCCTCAAGACCTGAATACATTAGAACCTCCTATAG
>Contig4:19561955-19562055_0
CTCATGAACCAAACCTTTGACAGTAATCGAGCTACAACCAAATGTCTTCTTTAACCCTCTCTCTCTCATCAGCATTCTCACTCTGGCTGCATCGTCCCAT
>Contig4:19561975-19562075_0
CAGTAATCGAGCTACAACCAAATGTCTTCTTTAACCCTCTCTCTCTCATCAGCATTCTCACTCTGGCTGCATCGTCCCATTTCTTTGCTTCCGAGTATAT
>Contig4:19561995-19562095_0
AATGTCTTCTTTAACCCTCTCTCTCTCATCAGCATTCTCACTCTGGCTGCATCGTCCCATTTCTTTGCTTCCGAGTATATATTTGCAAGCACGACATAGT
>Contig4:19685145-19685245_0
CTACCCTAAACAAGTGAATTTCAAGAACTTAAAGAAACAGACAGCATAAAGCATACCTGAGAAGGGGTAGGATGATCTGATACAATAGTCGCAGTAGCCA
>Contig4:19685165-19685265_0
TCAAGAACTTAAAGAAACAGACAGCATAAAGCATACCTGAGAAGGGGTAGGATGATCTGATACAATAGTCGCAGTAGCCATGAATATTAATGATGAAAAT
>Contig4:19685185-19685285_0
ACAGCATAAAGCATACCTGAGAAGGGGTAGGATGATCTGATACAATAGTCGCAGTAGCCATGAATATTAATGATGAAAATGAAGAAAAGAAAGCTGATAG
>Contig4:19869251-19869351_0
TTTTGTTTAGTTGTAAGTTTTGTTCATTTGTGTCCTTACATTTGGTTCTAAGCTGACTTTTCCACGGTAAATATATATCTAATGCTATTACTTCATCCGT
>Contig4:19869271-19869371_0
TGTTCATTTGTGTCCTTACATTTGGTTCTAAGCTGACTTTTCCACGGTAAATATATATCTAATGCTATTACTTCATCCGTTCAATCCATCTTGATACATT
>Contig4:19869291-19869391_0
TTTGGTTCTAAGCTGACTTTTCCACGGTAAATATATATCTAATGCTATTACTTCATCCGTTCAATCCATCTTGATACATTTTATTGACACCCCTTATAAC
>Contig4:19939576-19939676_0
CGTGATGCTGCTGATAAAGCCTTCTGCTCTTCTTTTGATATTACTGTCCTCAAATGCGATGTGAGCAATAAAACCACCTGTTAACATCTAAAATTTCAGA
>Contig4:19939596-19939696_0
CTTCTGCTCTTCTTTTGATATTACTGTCCTCAAATGCGATGTGAGCAATAAAACCACCTGTTAACATCTAAAATTTCAGAAGTATTCCAAAAATCGCAAC
>Contig4:19939616-19939716_0
TTACTGTCCTCAAATGCGATGTGAGCAATAAAACCACCTGTTAACATCTAAAATTTCAGAAGTATTCCAAAAATCGCAACACTATGATAAGAATTGATGC
>Contig4:20004247-20004347_0
CCACACATAAATATGTGTGGTTAATTTATGTGTAGCTAAAAAGTCAATTTCCTATAGTGCCAAACATAGATTGTTACCATTCTCGTATTATTGTGTTTGT
>Contig4:20004267-20004367_0
TTAATTTATGTGTAGCTAAAAAGTCAATTTCCTATAGTGCCAAACATAGATTGTTACCATTCTCGTATTATTGTGTTTGTTTATGTTTTTATACGGGTTT
>Contig4:20004287-20004387_0
AAGTCAATTTCCTATAGTGCCAAACATAGATTGTTACCATTCTCGTATTATTGTGTTTGTTTATGTTTTTATACGGGTTTCACAAATTGTTTTATTCTAC
>Contig4:20044983-20045083_0
GAACTGATAGATTCCATTGGTGCAAAGGTATCTACCCGAGGCAGTAGGTGTTTCAAATAACATTACTTGCGCCGTAGCAACATCTTTGACATGCACAGCA
>Contig4:20045003-20045103_0
TGCAAAGGTATCTACCCGAGGCAGTAGGTGTTTCAAATAACATTACTTGCGCCGTAGCAACATCTTTGACATGCACAGCACCCAACCAGTGATACTCCTG
>Contig4:20045023-20045123_0
GCAGTAGGTGTTTCAAATAACATTACTTGCGCCGTAGCAACATCTTTGACATGCACAGCACCCAACCAGTGATACTCCTGTGTATCCTTTGACCCCTGCA
>Contig4:20142159-20142259_0
CATTTCTGTTGATTCGTATATATAATGTGAGAGATAAGAAAATATTTAAATTATTGATCTTAGTTTGATCTAGGCATGTCAAAGGGGCCAACCCCTCGAG
>Contig4:20142179-20142279_0
TATAATGTGAGAGATAAGAAAATATTTAAATTATTGATCTTAGTTTGATCTAGGCATGTCAAAGGGGCCAACCCCTCGAGTTTCAGGCCAGCCCTATCGG
>Contig4:20174731-20174831_0
ACGGAAATTATCGTGTCTGTCAGGACCCGCAACCATAGCTCCGACTATAGTATTAGGATTCGGCTTCGATGAGTCCCTCCATTTCCATCCTCCCTTGCAG
>Contig4:20174751-20174851_0
CAGGACCCGCAACCATAGCTCCGACTATAGTATTAGGATTCGGCTTCGATGAGTCCCTCCATTTCCATCCTCCCTTGCAGTTATACTTCACTTTATTCTT
>Contig4:20174771-20174871_0
CCGACTATAGTATTAGGATTCGGCTTCGATGAGTCCCTCCATTTCCATCCTCCCTTGCAGTTATACTTCACTTTATTCTTCGGAATCGAGGCACCTCTGT
>Contig4:20253972-20254072_0
GAGTAAAAAAATCGAATTAGGTACAGAACCTAAGTAAAGAGAGGCGATCGAGTGGAGGAATACGAAAGTCAAGGTTGAGGACAAGAAGGGAGAAAGTGTC
>Contig4:20253992-20254092_0
GTACAGAACCTAAGTAAAGAGAGGCGATCGAGTGGAGGAATACGAAAGTCAAGGTTGAGGACAAGAAGGGAGAAAGTGTCTCGGATCTCCGGCGGCAAAG
>Contig4:20254012-20254112_0
GAGGCGATCGAGTGGAGGAATACGAAAGTCAAGGTTGAGGACAAGAAGGGAGAAAGTGTCTCGGATCTCCGGCGGCAAAGATCTCCCGAACTGCGACATG
>Contig4:20298234-20298334_0
TGTGGGGCGGGTTCAGCCCCCCCGGGGCGTAGTCGATGCGGGCGAGGGAGACGCCCAGCGTGTTGAGGCCAGGGACCTTGAGGACGCTGGCGCCGGTGAC
>Contig4:20298254-20298354_0
CCCGGGGCGTAGTCGATGCGGGCGAGGGAGACGCCCAGCGTGTTGAGGCCAGGGACCTTGAGGACGCTGGCGCCGGTGACAAGAGAGCCCATGGAGTTGT
>Contig4:20298274-20298374_0
GGCGAGGGAGACGCCCAGCGTGTTGAGGCCAGGGACCTTGAGGACGCTGGCGCCGGTGACAAGAGAGCCCATGGAGTTGTTGGTGTTGCCCGGTTTCCCT
>Contig4:20385811-20385911_0
GCTCTCCAGCTTTCCGTAACCATTTTCCGAACTTGTTTCTAGAATTCTTGAAGATAGGAGCAACTTTGCCAAACTTAATCGTAGTCAGTCTTTCTGCTGG
>Contig4:20385831-20385931_0
CATTTTCCGAACTTGTTTCTAGAATTCTTGAAGATAGGAGCAACTTTGCCAAACTTAATCGTAGTCAGTCTTTCTGCTGGTTGTTATTATCTGCTGGAAG
>Contig4:20385851-20385951_0
AGAATTCTTGAAGATAGGAGCAACTTTGCCAAACTTAATCGTAGTCAGTCTTTCTGCTGGTTGTTATTATCTGCTGGAAGTGATTAATTTGTTTGCATAA
>Contig4:20445583-20445683_0
TGGTTGGTCAAAGCTTTTGATTTATTTCACATGCCAACTATATCAGCTAGTGTTATTTACCTCCAGACTTCATGATTCCTCAATTGGTTTTGGAGCCCCT
>Contig4:20445603-20445703_0
TTTATTTCACATGCCAACTATATCAGCTAGTGTTATTTACCTCCAGACTTCATGATTCCTCAATTGGTTTTGGAGCCCCTGTTCGTGCTAATATGAGACT
>Contig4:20445623-20445723_0
TATCAGCTAGTGTTATTTACCTCCAGACTTCATGATTCCTCAATTGGTTTTGGAGCCCCTGTTCGTGCTAATATGAGACTTGGTGGAGTAAATAGTACTG
>Contig4:20585972-20586072_0
TTTTGATGTGAGGCTTTCTGGTCATCATCGAGGTAAATCACACGGTTCTTTCCATGACTTGAATGACCAGCCTCCTGTGGTAGTTCAGAACTGTCGATGG
>Contig4:20585992-20586092_0
GTCATCATCGAGGTAAATCACACGGTTCTTTCCATGACTTGAATGACCAGCCTCCTGTGGTAGTTCAGAACTGTCGATGGGCTAATCTTCCAGAAGAGCT
>Contig4:20586012-20586112_0
CACGGTTCTTTCCATGACTTGAATGACCAGCCTCCTGTGGTAGTTCAGAACTGTCGATGGGCTAATCTTCCAGAAGAGCTACTATATGATGTAATTAGAA
>Contig4:20632296-20632396_0
CAAGTACGGGGAGTCCCGGTTCACCGTCATGTACCGCGGCATTCCCCTCGGCCGCGGCGGCGTGCCCTCATTCTACCAGCCGGCACACAGCGTGCGGCGG
>Contig4:20632316-20632416_0
TCACCGTCATGTACCGCGGCATTCCCCTCGGCCGCGGCGGCGTGCCCTCATTCTACCAGCCGGCACACAGCGTGCGGCGGATCGAGACCGTCATCGTCGT
>Contig4:20632336-20632436_0
ATTCCCCTCGGCCGCGGCGGCGTGCCCTCATTCTACCAGCCGGCACACAGCGTGCGGCGGATCGAGACCGTCATCGTCGTCGACCGGGTCAGCCTGCTGC
>Contig4:20700517-20700617_0
GATGATGCCCAAATATGTTTATGGGATATAAATGCAACTCCAAAGAATAAGGCTTTAGATGCCATGCAAATTTTTAAGGTATGCTAATCAAATAAACATA
>Contig4:20700537-20700637_0
ATGGGATATAAATGCAACTCCAAAGAATAAGGCTTTAGATGCCATGCAAATTTTTAAGGTATGCTAATCAAATAAACATATCGGGGAATGGTAGTCCTGT
>Contig4:20700557-20700657_0
CAAAGAATAAGGCTTTAGATGCCATGCAAATTTTTAAGGTATGCTAATCAAATAAACATATCGGGGAATGGTAGTCCTGTTATTCTATCTGTTCAAAAGT
>Contig4:20747860-20747960_0
TGACTTTTCTTTATCTCCCACTAGATCTCATCTGTGTCTTCTGGTGGGGTTACCGGATCATATGTGTGGATTGCATGGCAAGGGGATGATGATTTATGTT
>Contig4:20747880-20747980_0
CTAGATCTCATCTGTGTCTTCTGGTGGGGTTACCGGATCATATGTGTGGATTGCATGGCAAGGGGATGATGATTTATGTTATTAAAGTCATTTACTATAT
>Contig4:20747900-20748000_0
CTGGTGGGGTTACCGGATCATATGTGTGGATTGCATGGCAAGGGGATGATGATTTATGTTATTAAAGTCATTTACTATATTATAATTTCATTTATAATGA
>Contig4:20821782-20821882_0
TTGTGGTAATTAGAAAACTCTTTTACATTACAGGTGGGTACATTGACTAGCTACACAGATGGTACAAAAACTTCTGGGCCTTTTGGACTTGGGTATATTA
>Contig4:20821802-20821902_0
TTTTACATTACAGGTGGGTACATTGACTAGCTACACAGATGGTACAAAAACTTCTGGGCCTTTTGGACTTGGGTATATTAAGAGGAGGACGGCTTCAGAA
>Contig4:20821822-20821922_0
CATTGACTAGCTACACAGATGGTACAAAAACTTCTGGGCCTTTTGGACTTGGGTATATTAAGAGGAGGACGGCTTCAGAAGGGGACTCTGTAACTGTTGG
>Contig4:21135917-21136017_0
GAAATTGAACACTTTGAATGAGACAACTCAAATAGTAAAGTGGATGTTTTGAATGTGCCGGAGAGAGTGGTATTCTTAGAAAAAATTAGACCAAGTACCA
>Contig4:21135937-21136037_0
AGACAACTCAAATAGTAAAGTGGATGTTTTGAATGTGCCGGAGAGAGTGGTATTCTTAGAAAAAATTAGACCAAGTACCAAATTTGTCCTTATAAAAGGC
>Contig4:21135957-21136057_0
TGGATGTTTTGAATGTGCCGGAGAGAGTGGTATTCTTAGAAAAAATTAGACCAAGTACCAAATTTGTCCTTATAAAAGGCTTAGTTTTCTAACTTTTCAT
>Contig4:21198581-21198681_0
AAACGTGTATGTTCACTACAAGTCCTTGGATTCTGCTGTGCTGTCTTATCAATCAGTAAATGGCCGTTACTTTGCAGGAAAACAGGTATATCTTTTACTA
>Contig4:21198601-21198701_0
AGTCCTTGGATTCTGCTGTGCTGTCTTATCAATCAGTAAATGGCCGTTACTTTGCAGGAAAACAGGTATATCTTTTACTACGCAATTGTATTGTGATCTA
>Contig4:21198621-21198721_0
CTGTCTTATCAATCAGTAAATGGCCGTTACTTTGCAGGAAAACAGGTATATCTTTTACTACGCAATTGTATTGTGATCTACAGGGTATTTAGGTCATGTG
>Contig4:21263178-21263278_0
GAAACTTAAATGGTTCAATGTCGGTTATGAAGAATGTGGTATTTTCTCCCTACTGTTCTTGCAGGAGGTATTTCTTGATCCTTTTACAAAGCGCCCAACA
>Contig4:21263198-21263298_0
TCGGTTATGAAGAATGTGGTATTTTCTCCCTACTGTTCTTGCAGGAGGTATTTCTTGATCCTTTTACAAAGCGCCCAACATCATCTTGCCATGGAGTTCC
>Contig4:21263218-21263318_0
ATTTTCTCCCTACTGTTCTTGCAGGAGGTATTTCTTGATCCTTTTACAAAGCGCCCAACATCATCTTGCCATGGAGTTCCTCTTGGTGGTATGGGGTATA
>Contig4:21331946-21332046_0
AAGAAAGAATAAAAAAAGAGAAAAGAAGATTTGCAAGGGGTTTTTAGGCGCAGGGTGAGGGGTTTTGGCGATTGAAGAGTGGACCAACGCCCTCCGCCTC
>Contig4:21331966-21332066_0
AAAAGAAGATTTGCAAGGGGTTTTTAGGCGCAGGGTGAGGGGTTTTGGCGATTGAAGAGTGGACCAACGCCCTCCGCCTCCGCCTCCTCCTCCTCCTCCT
>Contig4:21331986-21332086_0
TTTTTAGGCGCAGGGTGAGGGGTTTTGGCGATTGAAGAGTGGACCAACGCCCTCCGCCTCCGCCTCCTCCTCCTCCTCCTCCGTTGTCTCGCCCAACAAC
>Contig4:21408858-21408958_0
TGCTCTTCGCCTTCGGCCTTGTTTGGTAGGGGTAGGGTAGATATCTTAAGAAAATAAAAGTTATCTTGTGTGTGCATGTGTTGGTCTAGCGGTAGAGGGT
>Contig4:21408878-21408978_0
GTTTGGTAGGGGTAGGGTAGATATCTTAAGAAAATAAAAGTTATCTTGTGTGTGCATGTGTTGGTCTAGCGGTAGAGGGTTAAGTTTCGGGACCAAAGGT
>Contig4:21447992-21448092_0
ATGCATAGGGTTGAACTCTTGTCTGAACATTTCTTCCTTCTGCCACTCCTCCCACCTCTCGGCCAGCCCGTCGCCTTCTAGCATTCGTACGACTTCCGAC
>Contig4:21448012-21448112_0
GTCTGAACATTTCTTCCTTCTGCCACTCCTCCCACCTCTCGGCCAGCCCGTCGCCTTCTAGCATTCGTACGACTTCCGACATCTTTGGCCGCTCCAATGG
>Contig4:21448032-21448132_0
TGCCACTCCTCCCACCTCTCGGCCAGCCCGTCGCCTTCTAGCATTCGTACGACTTCCGACATCTTTGGCCGCTCCAATGGAGAGCCTTGTGTGCAGAGTA
>Contig4:21512976-21513076_0
AGAATTAAAGAAAAAAAACCCAAAATTGATCGGCGCTTCATCCTTGTTCATTCTACAGTACAGATAAGATAAGAAAAGCCGCACGAATTTCATATGCGCT
>Contig4:21512996-21513096_0
CAAAATTGATCGGCGCTTCATCCTTGTTCATTCTACAGTACAGATAAGATAAGAAAAGCCGCACGAATTTCATATGCGCTAATATTACTTGGACTGTAGA
>Contig4:21513016-21513116_0
TCCTTGTTCATTCTACAGTACAGATAAGATAAGAAAAGCCGCACGAATTTCATATGCGCTAATATTACTTGGACTGTAGAATTTCTTCGCTGGCTTGAAT
>Contig4:21577559-21577659_0
CTTGTCAGAATAATAGTCTCTTACTTCGCATGTTCACCACTTAAATGAAAAATGAGCAGTAAATTTAAGTGCTGCTTGAATCAAGATAACGTAAGGTGCG
>Contig4:21577579-21577679_0
TTACTTCGCATGTTCACCACTTAAATGAAAAATGAGCAGTAAATTTAAGTGCTGCTTGAATCAAGATAACGTAAGGTGCGTAGGAAGCCAACCTCAGCAA
>Contig4:21577599-21577699_0
TTAAATGAAAAATGAGCAGTAAATTTAAGTGCTGCTTGAATCAAGATAACGTAAGGTGCGTAGGAAGCCAACCTCAGCAATGCGAACGAAGCAGATGGTA
>Contig4:21641832-21641932_0
AATAGCATTTGCATTTGAGAAGTAGATTCACGTCCACAATATTCGTTAACTATAAATTTGAGGAACGGGCAGCTGCTATTTGTTGCTAATATCACTCTCA
>Contig4:21641852-21641952_0
AGTAGATTCACGTCCACAATATTCGTTAACTATAAATTTGAGGAACGGGCAGCTGCTATTTGTTGCTAATATCACTCTCAGGGTTGCTAAATCATGAGTT
>Contig4:21641872-21641972_0
ATTCGTTAACTATAAATTTGAGGAACGGGCAGCTGCTATTTGTTGCTAATATCACTCTCAGGGTTGCTAAATCATGAGTTTTTGTATAGTATCTGCTGAT
>Contig4:21698160-21698260_0
CCCGCGCCACCCTCGTTCAAGCCACCACTCCTCCTACTACTACTTGATGTACACACTATTTTACTCTATATGTCTTTTTTTTCATACACCACATATGTAG
>Contig4:21698180-21698280_0
GCCACCACTCCTCCTACTACTACTTGATGTACACACTATTTTACTCTATATGTCTTTTTTTTCATACACCACATATGTAGCTAGTAGAGGAATTTGAATG
>Contig4:21698200-21698300_0
TACTTGATGTACACACTATTTTACTCTATATGTCTTTTTTTTCATACACCACATATGTAGCTAGTAGAGGAATTTGAATGGGATACTTAGCTTAATTTGC
>Contig4:21759739-21759839_0
ATCTAAGAATGGGTGCAATGTGGCCTTGTGCTGGGTAGGGAATGCATACAGCATGGGGCTTCATTTTTTATTTTTATTTTCAGTTTAGTATACTTTCGTG
>Contig4:21759759-21759859_0
TGGCCTTGTGCTGGGTAGGGAATGCATACAGCATGGGGCTTCATTTTTTATTTTTATTTTCAGTTTAGTATACTTTCGTGTGAAATATTAGATTATATAT
>Contig4:21759779-21759879_0
AATGCATACAGCATGGGGCTTCATTTTTTATTTTTATTTTCAGTTTAGTATACTTTCGTGTGAAATATTAGATTATATATAGGGTGGAAAGTTGAATATT
>Contig4:21832859-21832959_0
ATCGACGCAGAAATGTTTCGACGGATCGAGCTCGGTGATGGCGAAATCGAAGAGAGAGAGGGGCAATTTCGGAGATTTCCTCAAGTCCAAGGCGGTGATC
>Contig4:21832879-21832979_0
ACGGATCGAGCTCGGTGATGGCGAAATCGAAGAGAGAGAGGGGCAATTTCGGAGATTTCCTCAAGTCCAAGGCGGTGATCGATGCTGCTCCTGTTGAAGA
>Contig4:21832899-21832999_0
GCGAAATCGAAGAGAGAGAGGGGCAATTTCGGAGATTTCCTCAAGTCCAAGGCGGTGATCGATGCTGCTCCTGTTGAAGAAGGAAACACTGCAATCGGCC
>Contig4:21894287-21894387_0
TTCAATTTTGATAATTAAGCATTTTTCTGCCAATCCCAGATTCCATCTTGGGCATGTGATGACGTGGCCGCGGTATTGATTTCATGAAATTGTTGGGTGG
>Contig4:21894307-21894407_0
ATTTTTCTGCCAATCCCAGATTCCATCTTGGGCATGTGATGACGTGGCCGCGGTATTGATTTCATGAAATTGTTGGGTGGTGTGGTAAGCATGAAAAATT
>Contig4:21894327-21894427_0
TTCCATCTTGGGCATGTGATGACGTGGCCGCGGTATTGATTTCATGAAATTGTTGGGTGGTGTGGTAAGCATGAAAAATTACACTGTTGGACTTGATGCT
>Contig4:21957161-21957261_0
GTCATCTGATGTTCGTATGAGGATATAAAAGGTAATAACACAGTTTCTGTATTGTTTGCGTCTCTCTGCTAGACTACGATGTAGTAGTCTCCCGAGAGGA
>Contig4:21957181-21957281_0
GGATATAAAAGGTAATAACACAGTTTCTGTATTGTTTGCGTCTCTCTGCTAGACTACGATGTAGTAGTCTCCCGAGAGGAAATTATTGGCCGTCATTCAT
>Contig4:21957201-21957301_0
CAGTTTCTGTATTGTTTGCGTCTCTCTGCTAGACTACGATGTAGTAGTCTCCCGAGAGGAAATTATTGGCCGTCATTCATTAGATCATTCTTATTCTTTT
>Contig4:22045992-22046092_0
TCAAACATCATCTCATCACAAACTGCAAACAAGCATTATCCTAAAAAAATAAAAATAAAAATATAGAAATACTTATTACAAGCACAATACTACCTTAAAA
>Contig4:22046012-22046112_0
AACTGCAAACAAGCATTATCCTAAAAAAATAAAAATAAAAATATAGAAATACTTATTACAAGCACAATACTACCTTAAAACACACATGCATTACTCTCTC
>Contig4:22046032-22046132_0
CTAAAAAAATAAAAATAAAAATATAGAAATACTTATTACAAGCACAATACTACCTTAAAACACACATGCATTACTCTCTCTCTCTCTCTCAAACGGCTTC
>Contig4:22072152-22072252_0
AAATGGTTGGTGTGTGAGTGTGTGTGTTTGCTATTTTCTTGATTCTTGTGATGGAATGGAATAAACAGGAACAGAGTTGAAGCTGTGTTTCTTTCTTGGA
>Contig4:22072172-22072272_0
TGTGTGTTTGCTATTTTCTTGATTCTTGTGATGGAATGGAATAAACAGGAACAGAGTTGAAGCTGTGTTTCTTTCTTGGATCCATGTATTTCTATCTTTG
>Contig4:22072192-22072292_0
GATTCTTGTGATGGAATGGAATAAACAGGAACAGAGTTGAAGCTGTGTTTCTTTCTTGGATCCATGTATTTCTATCTTTGACTTGTGCCCCTTTTATGTT
>Contig4:22326752-22326852_0
TCATCGTCGTGACTTTCCTTTCCCTCATAAATGGCATCTGTAGGCTTTGGGTTTAGAACTCAACCTCCTATTCAAGTTTTAATTTCTATTCATGAATTAA
>Contig4:22326772-22326872_0
TCCCTCATAAATGGCATCTGTAGGCTTTGGGTTTAGAACTCAACCTCCTATTCAAGTTTTAATTTCTATTCATGAATTAAATACTCTTGATTTTAGATCT
>Contig4:22326792-22326892_0
TAGGCTTTGGGTTTAGAACTCAACCTCCTATTCAAGTTTTAATTTCTATTCATGAATTAAATACTCTTGATTTTAGATCTTAAAAGCTTGAATTTCCCTA
>Contig4:22454228-22454328_0
TAGGGTTGCCAGCTTCAGTTGGGAGGTCGAAGAAAGAACTTTTCCAGTCCATTGAAGAAAGAGTTCATAGGAAGCTGAAAAACTGGAAAGTACGTTCTCT
>Contig4:22454248-22454348_0
GGGAGGTCGAAGAAAGAACTTTTCCAGTCCATTGAAGAAAGAGTTCATAGGAAGCTGAAAAACTGGAAAGTACGTTCTCTCTCTCAAGCCGGAAAACTCA
>Contig4:22454268-22454368_0
TTTCCAGTCCATTGAAGAAAGAGTTCATAGGAAGCTGAAAAACTGGAAAGTACGTTCTCTCTCTCAAGCCGGAAAACTCACCTTAATTAAATCAGTGGCT
>Contig4:22562507-22562607_0
CAGGCATGAATTTATCAAGAACGTGTAATAATTAGCAATTTGTCAATCCTTTCTTCTTCTTTCTTCCTTCTTACATTTAGTATGTTCTTGTATGCATTGT
>Contig4:22562527-22562627_0
ACGTGTAATAATTAGCAATTTGTCAATCCTTTCTTCTTCTTTCTTCCTTCTTACATTTAGTATGTTCTTGTATGCATTGTCACAATTATAACTACTATAA
>Contig4:22562547-22562647_0
TGTCAATCCTTTCTTCTTCTTTCTTCCTTCTTACATTTAGTATGTTCTTGTATGCATTGTCACAATTATAACTACTATAAAAAATACAATGCTCCACCAA
>Contig4:22635264-22635364_0
GTAGGAGAATTCTTTTAACGGCAAGAAAACAGTCGAAGAATTTCTTTTACCTGCGGTCTAGCGGCGGCCGGCGAAAACAACGACCTCTTCACAAAGGTTT
>Contig4:22635284-22635384_0
GCAAGAAAACAGTCGAAGAATTTCTTTTACCTGCGGTCTAGCGGCGGCCGGCGAAAACAACGACCTCTTCACAAAGGTTTAAGAGCTGCCCCAAAAATCT
>Contig4:22635304-22635404_0
TTTCTTTTACCTGCGGTCTAGCGGCGGCCGGCGAAAACAACGACCTCTTCACAAAGGTTTAAGAGCTGCCCCAAAAATCTCTCCTTTCTCACTTTTGCTT
>Contig4:22769555-22769655_0
AAAGAAGAGCCGCCGTGGCCCCCGCTCCCGGAGCTCCAGTATCGCGGCGTCTTGTTTTATGGGAGAACCGACCTCTGGGAGTCGCACATATGGTATAAAC
>Contig4:22769575-22769675_0
CCCGCTCCCGGAGCTCCAGTATCGCGGCGTCTTGTTTTATGGGAGAACCGACCTCTGGGAGTCGCACATATGGTATAAACTTATCATTTTATTTTCCTTT
>Contig4:22769595-22769695_0
ATCGCGGCGTCTTGTTTTATGGGAGAACCGACCTCTGGGAGTCGCACATATGGTATAAACTTATCATTTTATTTTCCTTTTTTTTTTTCTTAAAATAAAA
>Contig4:22924074-22924174_0
ATTACTAATAGACCTAGCTAATTGCAAAATGATGAATTAAAAAAAATATATGAATAAGAAATAGAGAACAGAATATTCGTCTCTCACTTCCCACACATCT
>Contig4:22924094-22924194_0
ATTGCAAAATGATGAATTAAAAAAAATATATGAATAAGAAATAGAGAACAGAATATTCGTCTCTCACTTCCCACACATCTCTTCTCTTCAGTTTTTTCTG
>Contig4:22924114-22924214_0
AAAAAATATATGAATAAGAAATAGAGAACAGAATATTCGTCTCTCACTTCCCACACATCTCTTCTCTTCAGTTTTTTCTGTGAGCTAATGTCTTCTCATT
>Contig4:23094483-23094583_0
CTCTTTTTCTCTATCATTGTATTGCAGTGTGCGAGACAAGGGTTTGCATTAGGTCTCACAATGTTAGTCGGCATGGTTCATAGCATTAAATTAGAGTCCT
>Contig4:23094503-23094603_0
ATTGCAGTGTGCGAGACAAGGGTTTGCATTAGGTCTCACAATGTTAGTCGGCATGGTTCATAGCATTAAATTAGAGTCCTTGTTGAAGCTAATTACGTCT
>Contig4:23094523-23094623_0
GGTTTGCATTAGGTCTCACAATGTTAGTCGGCATGGTTCATAGCATTAAATTAGAGTCCTTGTTGAAGCTAATTACGTCTTTGCTCGAGGTCTCTTCTTC
>Contig4:23159760-23159860_0
CAGATCCTGAATGTGCTTTTGGATCGGATCCAACCCCATGGACCGCTCATCCGGTCCAGGAACGTAAACCGGATCCTCCACCTCCGGAGCTCTCCCCATC
>Contig4:23159780-23159880_0
GGATCGGATCCAACCCCATGGACCGCTCATCCGGTCCAGGAACGTAAACCGGATCCTCCACCTCCGGAGCTCTCCCCATCATCTGCTGCTGAATCGGCGG
>Contig4:23159800-23159900_0
GACCGCTCATCCGGTCCAGGAACGTAAACCGGATCCTCCACCTCCGGAGCTCTCCCCATCATCTGCTGCTGAATCGGCGGCTGGGCCGGCGCCGCCATTG
>Contig4:23215376-23215476_0
TATCAACACAATAACCTTAATAAAGATAATTATTCAGAATGATACAACAGATGTCAATGCCTTGCTTCTGTATATCATTCAGGGTGTGAAGTTACTGCAG
>Contig4:23215396-23215496_0
TAAAGATAATTATTCAGAATGATACAACAGATGTCAATGCCTTGCTTCTGTATATCATTCAGGGTGTGAAGTTACTGCAGTATAAAACGAACTCAAGTCG
>Contig4:23215416-23215516_0
GATACAACAGATGTCAATGCCTTGCTTCTGTATATCATTCAGGGTGTGAAGTTACTGCAGTATAAAACGAACTCAAGTCGTCCCTCACAATGAGAGGTTC
>Contig4:23252528-23252628_0
TGACTCTTTTAGTTTTGTATTTTCATTTTTTAGTGGCAGTGCTTCTTGTACTGATAAATAAAGAGTATGGCAGCTTCTCTTCACATGAAACTGCCTCAAC
>Contig4:23252548-23252648_0
TTTCATTTTTTAGTGGCAGTGCTTCTTGTACTGATAAATAAAGAGTATGGCAGCTTCTCTTCACATGAAACTGCCTCAACTCCAGAATGTAGCCATTCTA
>Contig4:23252568-23252668_0
GCTTCTTGTACTGATAAATAAAGAGTATGGCAGCTTCTCTTCACATGAAACTGCCTCAACTCCAGAATGTAGCCATTCTATATCAAGTTATATTCAACAC
>Contig4:23344122-23344222_0
GCGTTTTACGCGGTGTGAAATATCTAGTAAATTAATAAATTAGGTATACATACGCAATACGTGTTCGAATGTTTGAATTGAATATTATAAGATATTTACA
>Contig4:23344142-23344242_0
TATCTAGTAAATTAATAAATTAGGTATACATACGCAATACGTGTTCGAATGTTTGAATTGAATATTATAAGATATTTACATCTTTAATATTAGATTGACG
>Contig4:23344162-23344262_0
TAGGTATACATACGCAATACGTGTTCGAATGTTTGAATTGAATATTATAAGATATTTACATCTTTAATATTAGATTGACGTGCATGATAAGTCCAATATG
>Contig4:23376679-23376779_0
AATTTAATTGAAGTAGATACATGCACTCCTTGAAAATAGGATATGAACGGTTATAAATAAAAGAAAATGCCAACACTACCCTCTACATAACTATTACCGT
>Contig4:23376699-23376799_0
ATGCACTCCTTGAAAATAGGATATGAACGGTTATAAATAAAAGAAAATGCCAACACTACCCTCTACATAACTATTACCGTGTGTAACAATAAATGCAAAA
>Contig4:23376719-23376819_0
ATATGAACGGTTATAAATAAAAGAAAATGCCAACACTACCCTCTACATAACTATTACCGTGTGTAACAATAAATGCAAAAAACAATAAAACATTAAAAAA
>Contig4:23608327-23608427_0
TTGCCAAATTGAATCTAACATCATTGAATAAATAAAATTTTGACAAATAACTAATTGATTTTTTTCTTTTAGTCAAAGTAATCTTGTTTTAAAACAAAAC
>Contig4:23608347-23608447_0
TCATTGAATAAATAAAATTTTGACAAATAACTAATTGATTTTTTTCTTTTAGTCAAAGTAATCTTGTTTTAAAACAAAACAAAAAAAAAATTGAGACCGA
>Contig4:23608367-23608467_0
TGACAAATAACTAATTGATTTTTTTCTTTTAGTCAAAGTAATCTTGTTTTAAAACAAAACAAAAAAAAAATTGAGACCGAATTTTGGCCAAATCGAATAT
>Contig4:23675546-23675646_0
AAAATGGAAAGAAAAGCACAAGCATTCCACCAACAACTTAAAACCAACAAATTTGATGCCAACCGTCCATGAGAGAAGGGGCGGACAGAAGAGGCGCCGT
>Contig4:23675566-23675666_0
AGCATTCCACCAACAACTTAAAACCAACAAATTTGATGCCAACCGTCCATGAGAGAAGGGGCGGACAGAAGAGGCGCCGTAGTGAGAAAACAGACGGGTA
>Contig4:23675586-23675686_0
AAACCAACAAATTTGATGCCAACCGTCCATGAGAGAAGGGGCGGACAGAAGAGGCGCCGTAGTGAGAAAACAGACGGGTAAGAGTATCGTGGGGAATGGC
>Contig4:23719113-23719213_0
ATTTAGAGATCTTATTCCTGAAAGTGAAAGAGGATGTTTTATTGATGCCTACCACAAGAAGTTAAACTCCGATGACAAGGAGACACAAGTAAGCTTTAAC
>Contig4:23719133-23719233_0
AAAGTGAAAGAGGATGTTTTATTGATGCCTACCACAAGAAGTTAAACTCCGATGACAAGGAGACACAAGTAAGCTTTAACATTCTTGCTTTGCTTTCTGC
>Contig4:23719153-23719253_0
ATTGATGCCTACCACAAGAAGTTAAACTCCGATGACAAGGAGACACAAGTAAGCTTTAACATTCTTGCTTTGCTTTCTGCACTGCTTTTTTTGTTGCTTG
>Contig4:23775899-23775999_0
ATCACTACATGTATGCATGCATGCATGCATGATTAACGTAATATATATGTTCGTTTCTATGCTTTCTACTATCGTTTGCCTCAATGAAATAAAAGTGGCT
>Contig4:23775919-23776019_0
ATGCATGCATGATTAACGTAATATATATGTTCGTTTCTATGCTTTCTACTATCGTTTGCCTCAATGAAATAAAAGTGGCTAATTAATGTTTGATGCTTTT
>Contig4:23775939-23776039_0
ATATATATGTTCGTTTCTATGCTTTCTACTATCGTTTGCCTCAATGAAATAAAAGTGGCTAATTAATGTTTGATGCTTTTCTATATATTTTTTTAAAGAA
>Contig4:23837385-23837485_0
GAGAATGCTAAGCAAATTAGGCCATGCTAGTGAAGCACATAGATTATTTTGTAATATGTGGAGCTTCCATGATAAGGGAGATAGGGATGCATATCTCTCG
>Contig4:23837405-23837505_0
GCCATGCTAGTGAAGCACATAGATTATTTTGTAATATGTGGAGCTTCCATGATAAGGGAGATAGGGATGCATATCTCTCGATGTTGGAGAGTTTATGCAA
>Contig4:23837425-23837525_0
AGATTATTTTGTAATATGTGGAGCTTCCATGATAAGGGAGATAGGGATGCATATCTCTCGATGTTGGAGAGTTTATGCAATGCTGGGTTGACGTAATAAC
>Contig4:23908970-23909070_0
GGGTATATTTTTAGTGGATTAACAAGCTAATTTGCATTAATCGGTGTAGGTTGAGTTGGAGTGTAGCCGCGGGAGTTTGAATATAAGCTATGTGGTATCG
>Contig4:23908990-23909090_0
AACAAGCTAATTTGCATTAATCGGTGTAGGTTGAGTTGGAGTGTAGCCGCGGGAGTTTGAATATAAGCTATGTGGTATCGCTCTACCCCATGAGCATGAC
>Contig4:23909010-23909110_0
TCGGTGTAGGTTGAGTTGGAGTGTAGCCGCGGGAGTTTGAATATAAGCTATGTGGTATCGCTCTACCCCATGAGCATGACGAGTGCCGTTATAGTGAAGA
>Contig4:24107115-24107215_0
GGTATTGAGAAAAAATAACGGTATCCCGTACCGACCCATCCCTAGTGCTTGAGAGTTAGATTCGTGGCATGAAAAAAATATTATTATAATATATTCTATT
>Contig4:24107135-24107235_0
GTATCCCGTACCGACCCATCCCTAGTGCTTGAGAGTTAGATTCGTGGCATGAAAAAAATATTATTATAATATATTCTATTTTCTGATATGTACCTATCTC
>Contig4:24107155-24107255_0
CCTAGTGCTTGAGAGTTAGATTCGTGGCATGAAAAAAATATTATTATAATATATTCTATTTTCTGATATGTACCTATCTCAAAATGAAACGAATAGGTAT
>Contig4:24190217-24190317_0
TTTTATCAATTCTGGTGATTCAAAATAAGGGATTTTCTCTGTCACAACATTCATTAATCATTAGGCACAACATATGCTATGACAATTATAACCTCGGCTA
>Contig4:24190237-24190337_0
CAAAATAAGGGATTTTCTCTGTCACAACATTCATTAATCATTAGGCACAACATATGCTATGACAATTATAACCTCGGCTAATTCCTTGGAACATGTCAGC
>Contig4:24190257-24190357_0
GTCACAACATTCATTAATCATTAGGCACAACATATGCTATGACAATTATAACCTCGGCTAATTCCTTGGAACATGTCAGCATGTACATCTCTTAATAGAG
>Contig4:24215455-24215555_0
TTATGTTCCGCCCTCTTCCCTTTTCTTTTTGGCATGTATATTCTCAAATTTCAGCTGGCTGAGTTGCCTATCAATTTCTTCAAGCAATTCATCTTTGTTT
>Contig4:24215475-24215575_0
TTTTCTTTTTGGCATGTATATTCTCAAATTTCAGCTGGCTGAGTTGCCTATCAATTTCTTCAAGCAATTCATCTTTGTTTTTGAACTTTTTATGAGAGAA
>Contig4:24215495-24215595_0
TTCTCAAATTTCAGCTGGCTGAGTTGCCTATCAATTTCTTCAAGCAATTCATCTTTGTTTTTGAACTTTTTATGAGAGAATTGTATACTCAACTGCATAT
>Contig4:24347425-24347525_0
GGTGCTAACATGGACGCTAATGAGGACTTTTCGATTATAATATGAACGTCGAAGTTAAAAACAAGACAGGCTTACTTATTGAAAAAATATGAAGACCGTG
>Contig4:24347445-24347545_0
TGAGGACTTTTCGATTATAATATGAACGTCGAAGTTAAAAACAAGACAGGCTTACTTATTGAAAAAATATGAAGACCGTGATTTAATTTGTCAAAAAAAA
>Contig4:24347465-24347565_0
TATGAACGTCGAAGTTAAAAACAAGACAGGCTTACTTATTGAAAAAATATGAAGACCGTGATTTAATTTGTCAAAAAAAAGAAAGTTCATAATTTAATTT
>Contig4:24470430-24470530_0
CTCCATCTTCCTTGCCCTCGAGCAAGCAAGCAACGCCGATAGTAAATACAGTATATAAACACGTATAAGAGTTTGCGTAACGAAAACAGAAAGGCGGCGA
>Contig4:24470450-24470550_0
AGCAAGCAAGCAACGCCGATAGTAAATACAGTATATAAACACGTATAAGAGTTTGCGTAACGAAAACAGAAAGGCGGCGAAGGCTACGAGAGCGGCGGTG
>Contig4:24470470-24470570_0
AGTAAATACAGTATATAAACACGTATAAGAGTTTGCGTAACGAAAACAGAAAGGCGGCGAAGGCTACGAGAGCGGCGGTGTGCAGCGAGAGATGAAAGGG
>Contig4:24544864-24544964_0
AAGAGACTGCACCACAAATTTTGGGTGAGAACTTAAAAGAGGATTTGCCATTTCGCAGGGAAGAACAGCAGTGCACTGAGCGATGTCGGCGGAAAACTCC
>Contig4:24544884-24544984_0
TTGGGTGAGAACTTAAAAGAGGATTTGCCATTTCGCAGGGAAGAACAGCAGTGCACTGAGCGATGTCGGCGGAAAACTCCCTTCCGGCGGCGGCGCAATG
>Contig4:24544904-24545004_0
GGATTTGCCATTTCGCAGGGAAGAACAGCAGTGCACTGAGCGATGTCGGCGGAAAACTCCCTTCCGGCGGCGGCGCAATGAACGACGGCGGCGGAAAACT
>Contig4:24597621-24597721_0
TTCCAATTTTTCCTCGAAGGAAAAATTCCCGACAAAACCACCAATTTACCGAATCCACGATTTGAGCATCAGCTCTTCTGAATCTGTTCTCAACGTTCAA
>Contig4:24597641-24597741_0
AAAAATTCCCGACAAAACCACCAATTTACCGAATCCACGATTTGAGCATCAGCTCTTCTGAATCTGTTCTCAACGTTCAAGTACCTGCCACGATGCAAAA
>Contig4:24597661-24597761_0
CCAATTTACCGAATCCACGATTTGAGCATCAGCTCTTCTGAATCTGTTCTCAACGTTCAAGTACCTGCCACGATGCAAAATTCGATAAATTAATCGGAAT
>Contig4:24661647-24661747_0
AAATTTTTAGGGTTTGGATATTAATTTGCAGGGTGCAGGGCATATAGCTCCAGAGTACAAGCCTAGGGAGTGTTTTGAAATGGTTAAAAGATGGATATCT
>Contig4:24661667-24661767_0
TTAATTTGCAGGGTGCAGGGCATATAGCTCCAGAGTACAAGCCTAGGGAGTGTTTTGAAATGGTTAAAAGATGGATATCTTCTACCCATTGTAAATTTTA
>Contig4:24661687-24661787_0
CATATAGCTCCAGAGTACAAGCCTAGGGAGTGTTTTGAAATGGTTAAAAGATGGATATCTTCTACCCATTGTAAATTTTACAATATCTTTTTTTTTTTTT
>Contig4:24726165-24726265_0
CTGCTGCACCAATTCCCGCAACCGCTTGTCCTCCTCCGGACTCCACGGCCCCTTGATCCTGTCGCCGGAGTCGTTCTTCGCCGCCGCCATGGATGGTAAA
>Contig4:24726185-24726285_0
ACCGCTTGTCCTCCTCCGGACTCCACGGCCCCTTGATCCTGTCGCCGGAGTCGTTCTTCGCCGCCGCCATGGATGGTAAAACCCTAACCCTCAGTGATAA
>Contig4:24726205-24726305_0
CTCCACGGCCCCTTGATCCTGTCGCCGGAGTCGTTCTTCGCCGCCGCCATGGATGGTAAAACCCTAACCCTCAGTGATAACCGAAGATCCGCGCTATATA
>Contig4:24784567-24784667_0
TCTCTCCTGCAATTCGAGTGAACTTGTGTATGATCGAGCACGAGTTGAAGATTGCAAGAACACACAGTAGCAAGGCTGTCCAAACACAAACCCTGTTCAA
>Contig4:24784587-24784687_0
AACTTGTGTATGATCGAGCACGAGTTGAAGATTGCAAGAACACACAGTAGCAAGGCTGTCCAAACACAAACCCTGTTCAAGGACAACATCATAAGTAGAG
>Contig4:24784607-24784707_0
CGAGTTGAAGATTGCAAGAACACACAGTAGCAAGGCTGTCCAAACACAAACCCTGTTCAAGGACAACATCATAAGTAGAGATTTTATGTGGGAATGTTTC
>Contig4:24853549-24853649_0
CAGATCTTCTTTCATCCCATTTTGCTCCACATCATATATTTAGAAATAAATTCGACGTTGTATTTCTTTTCGGTCTTGTCTATCTCTTGTACAAGAATAT
>Contig4:24853569-24853669_0
TTTGCTCCACATCATATATTTAGAAATAAATTCGACGTTGTATTTCTTTTCGGTCTTGTCTATCTCTTGTACAAGAATATGAGAGTATTATTTATTTCTC
>Contig4:24919078-24919178_0
CTTCAACTTTGTCGAAGCAATGCACTTCAAAATGATGGAGGAGGGTATGGAGGTGGAGGGTATGAACCTACTAGGAAGTAAACAATTCGTGTTAGTTTAA
>Contig4:24919098-24919198_0
TGCACTTCAAAATGATGGAGGAGGGTATGGAGGTGGAGGGTATGAACCTACTAGGAAGTAAACAATTCGTGTTAGTTTAAAATCTTCAGTAGTAGGAAGA
>Contig4:24919118-24919218_0
GAGGGTATGGAGGTGGAGGGTATGAACCTACTAGGAAGTAAACAATTCGTGTTAGTTTAAAATCTTCAGTAGTAGGAAGATTCTCCAGCAAAACAATTAG
>Contig4:24979357-24979457_0
TTCTCAACAAGGATGTCCAGAGCTGTTATTGAAGAGAAAACATGTCAGTGAGAGGGTAAACCAGTCAAGGCATATTTTCAACAGCTATTAGTGAGAAATA
>Contig4:24979377-24979477_0
AGCTGTTATTGAAGAGAAAACATGTCAGTGAGAGGGTAAACCAGTCAAGGCATATTTTCAACAGCTATTAGTGAGAAATACCTTCATCAACAGTAGTTGT
>Contig4:24979397-24979497_0
CATGTCAGTGAGAGGGTAAACCAGTCAAGGCATATTTTCAACAGCTATTAGTGAGAAATACCTTCATCAACAGTAGTTGTAGGTTTTACCACATGCAAAT
>Contig4:25019756-25019856_0
TAGCCAACAAAGAGTAGCCAGTGTAAACTCCAATCTCCATGGTGTTCTTGGCATTGATCAGCTTCAACAGCATGTTCAAGAACTGCCCCTCATCCGCAGA
>Contig4:25019776-25019876_0
GTGTAAACTCCAATCTCCATGGTGTTCTTGGCATTGATCAGCTTCAACAGCATGTTCAAGAACTGCCCCTCATCCGCAGATGTCGTCATTATATTCCTAT
>Contig4:25019796-25019896_0
GGTGTTCTTGGCATTGATCAGCTTCAACAGCATGTTCAAGAACTGCCCCTCATCCGCAGATGTCGTCATTATATTCCTATTTCAATTTATCAATTATTAA
>Contig4:25198677-25198777_0
TTTAACCTATGCTTTAAACCATCAAAGACCACAGCTTAATATGTACCATAAAAAATGGCAATGCTACAATCCCTCTTCTCATCTCCAACTTACTATTGCA
>Contig4:25198697-25198797_0
ATCAAAGACCACAGCTTAATATGTACCATAAAAAATGGCAATGCTACAATCCCTCTTCTCATCTCCAACTTACTATTGCACAATCAAGCAAAACATCAAG
>Contig4:25198717-25198817_0
ATGTACCATAAAAAATGGCAATGCTACAATCCCTCTTCTCATCTCCAACTTACTATTGCACAATCAAGCAAAACATCAAGAAATAACAAAATAGAGCTAG
>Contig4:25233336-25233436_0
CCATGTTGCTCGTGATTATTTGAGGTATGCTCGACTCGTTAAGACAGCCACGAATGCAAAATCAGATCGTGGATGTCGCTACAGGATCAAGATTTTCATT
>Contig4:25233356-25233456_0
TGAGGTATGCTCGACTCGTTAAGACAGCCACGAATGCAAAATCAGATCGTGGATGTCGCTACAGGATCAAGATTTTCATTTGTCGAACTCCCAGATCACA
>Contig4:25233376-25233476_0
AAGACAGCCACGAATGCAAAATCAGATCGTGGATGTCGCTACAGGATCAAGATTTTCATTTGTCGAACTCCCAGATCACACCTCCGTCTTCTGCAAGAAC
>Contig4:25289029-25289129_0
ATGACCTGATTTCTTGAATATATGTGATGTATAAAATAATAAAACAAGATTGTTTAGATGGGATACTTTTTTCAGATAAAAAATGTTATTTTAACTAGAC
>Contig4:25289049-25289149_0
TATGTGATGTATAAAATAATAAAACAAGATTGTTTAGATGGGATACTTTTTTCAGATAAAAAATGTTATTTTAACTAGACAGAGGGAGTAGTAAAGTAGG
>Contig4:25349617-25349717_0
TAAATTTGTTTCCAGCGGCGGCGATGGATGATGTGAAGAAGGAACTGGCGAATCCGCCGGAGGATTGGGAGGGGGATCCATGCTTGCCGGCGGAGCATTC
>Contig4:25349637-25349737_0
GCGATGGATGATGTGAAGAAGGAACTGGCGAATCCGCCGGAGGATTGGGAGGGGGATCCATGCTTGCCGGCGGAGCATTCGTGGAGCGGCGTTTATTGCT
>Contig4:25349657-25349757_0
GGAACTGGCGAATCCGCCGGAGGATTGGGAGGGGGATCCATGCTTGCCGGCGGAGCATTCGTGGAGCGGCGTTTATTGCTCGAGCGCGGAGCCGTTTCGT
>Contig4:25442121-25442221_0
CGAATCTAGAGCTGCAAATTTGCGAATGGTTATTAGTAGCGTTATCAAACTAGAACCGAACCATAACCGGCGATTTCAAAACCATAACAGTCCCCTAGCC
>Contig4:25442141-25442241_0
TGCGAATGGTTATTAGTAGCGTTATCAAACTAGAACCGAACCATAACCGGCGATTTCAAAACCATAACAGTCCCCTAGCCGGTTCGGTTTCGGTTCCTCT
>Contig4:25455619-25455719_0
CATTTTTTTTTATTTTAATTTTAATTTTTTTCATTTTTAGGGGCTTTGTTTTCTTTCGGTTTTTTTTTTCTTCTCTTTCATGGATGTAAGATCACCGTAC
>Contig4:25455639-25455739_0
TTAATTTTTTTCATTTTTAGGGGCTTTGTTTTCTTTCGGTTTTTTTTTTCTTCTCTTTCATGGATGTAAGATCACCGTACATGTGTGGTTTGATTTGAAT
>Contig4:25455659-25455759_0
GGGCTTTGTTTTCTTTCGGTTTTTTTTTTCTTCTCTTTCATGGATGTAAGATCACCGTACATGTGTGGTTTGATTTGAATTTAATCATAAGGTGAAACTC
>Contig4:25535444-25535544_0
AGAGTTATCTTTAATGGAAAAATCGAGCTAGCTACCTAGCTTTTCTAGTACGTTAAAACTTGAATTTCAATGTCTTTTATTTTATTTATTTATTTATTTT
>Contig4:25535464-25535564_0
AATCGAGCTAGCTACCTAGCTTTTCTAGTACGTTAAAACTTGAATTTCAATGTCTTTTATTTTATTTATTTATTTATTTTTATTATTTTGGTTTGTCAGA
>Contig4:25535484-25535584_0
TTTTCTAGTACGTTAAAACTTGAATTTCAATGTCTTTTATTTTATTTATTTATTTATTTTTATTATTTTGGTTTGTCAGAGTTTGATGATAGTGAGGTGG
>Contig4:25614086-25614186_0
GGAAAGTAAAAAACAGAGACGAGAAGTAATCCAATATCCCAAATCCATCTAAATCACCAATACAAAGTACACATTTATTGAAAATCAATTCAAAGAAACC
>Contig4:25614106-25614206_0
GAGAAGTAATCCAATATCCCAAATCCATCTAAATCACCAATACAAAGTACACATTTATTGAAAATCAATTCAAAGAAACCATAAACATTGCACTTACTAA
>Contig4:25614126-25614226_0
AAATCCATCTAAATCACCAATACAAAGTACACATTTATTGAAAATCAATTCAAAGAAACCATAAACATTGCACTTACTAAGATTACTCATTGATGAAGGA
>Contig4:25685935-25686035_0
CCAAACTCGGTCTGACTTTCCCAGCCCGAAAAAGGGGTGGACGAGGACCAGGCCCGCGAATCCCAGACCGAACCCGCCCGAACCCTTGGCCCGGACCAGG
>Contig4:25685955-25686055_0
CCAGCCCGAAAAAGGGGTGGACGAGGACCAGGCCCGCGAATCCCAGACCGAACCCGCCCGAACCCTTGGCCCGGACCAGGGTATTGTGCGCGATGTTGGC
>Contig4:25685975-25686075_0
ACGAGGACCAGGCCCGCGAATCCCAGACCGAACCCGCCCGAACCCTTGGCCCGGACCAGGGTATTGTGCGCGATGTTGGCGCCGGCGCTGTCGCCGGCGA
>Contig4:25736111-25736211_0
CGGCGGCGAGGATAACAAAACGATCTGGATTGGAGATCTACAGCAGTGGATGGATGAAGGTTATCTCCAATCGTGCTTTTCTCAATCTGGAGAGGTAATG
>Contig4:25736131-25736231_0
CGATCTGGATTGGAGATCTACAGCAGTGGATGGATGAAGGTTATCTCCAATCGTGCTTTTCTCAATCTGGAGAGGTAATGGATTACTTTTTTCCAATTTT
>Contig4:25736151-25736251_0
CAGCAGTGGATGGATGAAGGTTATCTCCAATCGTGCTTTTCTCAATCTGGAGAGGTAATGGATTACTTTTTTCCAATTTTTTTTTTTTTTTTTGGTGCGG
>Contig4:25798179-25798279_0
TAAAAGTTTTCGAACGAGCTCAATTAAGAACCCTAACGGAAATATAGTTCACGTTCTTCCCTAATTTTCCCCCTTTTGCACGACGACGCCGTTTCGCAAT
>Contig4:25798199-25798299_0
CAATTAAGAACCCTAACGGAAATATAGTTCACGTTCTTCCCTAATTTTCCCCCTTTTGCACGACGACGCCGTTTCGCAATTTAAAATTGGACTTTCTGCA
>Contig4:25798219-25798319_0
AATATAGTTCACGTTCTTCCCTAATTTTCCCCCTTTTGCACGACGACGCCGTTTCGCAATTTAAAATTGGACTTTCTGCATTTTATGTTGGAGGTGGAGA
>Contig4:25871003-25871103_0
AAAATGAAGACCAAATCCCAGCACAAATTCATAGCAAATTCAATCACAAGCACATTACTCATCGATCACTACAAACTCAATGTAAGCTTAATCCAACCTC
>Contig4:25871023-25871123_0
GCACAAATTCATAGCAAATTCAATCACAAGCACATTACTCATCGATCACTACAAACTCAATGTAAGCTTAATCCAACCTCACATTTTCAATGAAATGACA
>Contig4:25871043-25871143_0
CAATCACAAGCACATTACTCATCGATCACTACAAACTCAATGTAAGCTTAATCCAACCTCACATTTTCAATGAAATGACAAAGTTTATCGAGTTTCAAAC
>Contig4:25924446-25924546_0
TGGGATAGAGAGACTACAAACATGGCTACCTGGATTATGTCACCAACATTGATGATGTAAGAATTAGGAATAGGCTTCACAAGAATCCACTCTCCATCAC
>Contig4:25924466-25924566_0
CATGGCTACCTGGATTATGTCACCAACATTGATGATGTAAGAATTAGGAATAGGCTTCACAAGAATCCACTCTCCATCACTCTTCCTCTTCACTTGAAGT
>Contig4:25924486-25924586_0
CACCAACATTGATGATGTAAGAATTAGGAATAGGCTTCACAAGAATCCACTCTCCATCACTCTTCCTCTTCACTTGAAGTCCTCCAACATCGTCTTGAGC
>Contig4:25988561-25988661_0
CTTCTTCCCCATACAAACTCCCCCCCTTCAATTCTCCTCCCCCATCATCCCACTTAATTTTCTTGCATCGTCAAAAGGTAAAAATCCAAAAACTATTCAT
>Contig4:25988581-25988681_0
CCCCCCTTCAATTCTCCTCCCCCATCATCCCACTTAATTTTCTTGCATCGTCAAAAGGTAAAAATCCAAAAACTATTCATTCTCACTAATCGCTACATTC
>Contig4:25988601-25988701_0
CCCATCATCCCACTTAATTTTCTTGCATCGTCAAAAGGTAAAAATCCAAAAACTATTCATTCTCACTAATCGCTACATTCACTCATCCCTCTCATCTTCT
>Contig4:26065677-26065777_0
GCTCGAACGGATCAGCAAAGACCCCAGATGGCAGTCTTTCGACAACTACGACTTTACATAAACGCGAGGTCAGCTCGTTTTTCAACTCGTGCTGCAACTT
>Contig4:26065697-26065797_0
ACCCCAGATGGCAGTCTTTCGACAACTACGACTTTACATAAACGCGAGGTCAGCTCGTTTTTCAACTCGTGCTGCAACTTAAGCCTTAACGAAGAGGATA
>Contig4:26065717-26065817_0
GACAACTACGACTTTACATAAACGCGAGGTCAGCTCGTTTTTCAACTCGTGCTGCAACTTAAGCCTTAACGAAGAGGATAGCCTACGGTGAGACCCTTCG
>Contig4:26126727-26126827_0
AGGAAGCTCGCCAATCATGCTGTGAAGCTGGGTGGACTCGGATTTGGGACTTCGTTTCTCAAATGGGTTGCTTGCTTCGCTGCAATGTTAGTGCTTTCTT
>Contig4:26126747-26126847_0
TGTGAAGCTGGGTGGACTCGGATTTGGGACTTCGTTTCTCAAATGGGTTGCTTGCTTCGCTGCAATGTTAGTGCTTTCTTCATCTCTTGCGTTCGATTGT
>Contig4:26126767-26126867_0
GATTTGGGACTTCGTTTCTCAAATGGGTTGCTTGCTTCGCTGCAATGTTAGTGCTTTCTTCATCTCTTGCGTTCGATTGTTTATTTCTTTTTTTGTTATT
>Contig4:26172526-26172626_0
GTGGTGATTCGACTCACCCCCTACATCCTCCACTACTTCTCCGATCACAATGAGGAACTCAAGCTCGAACTCTGATTCCTTCTGATCTCTCGCGCTTATC
>Contig4:26172546-26172646_0
CTACATCCTCCACTACTTCTCCGATCACAATGAGGAACTCAAGCTCGAACTCTGATTCCTTCTGATCTCTCGCGCTTATCTCAGGTATCGTGATCGAATA
>Contig4:26172566-26172666_0
CCGATCACAATGAGGAACTCAAGCTCGAACTCTGATTCCTTCTGATCTCTCGCGCTTATCTCAGGTATCGTGATCGAATATTTAATTTAATTTTGATATT
>Contig4:26239388-26239488_0
CGAAAGAGATAGGAAATCGAAGGCTAGAAGCTTCACGTGAGTGTTGTAGAGATCCATGGATAAAGAAGATTGAACGGTTTCTACTGTATTTCTTCTATTG
>Contig4:26239408-26239508_0
AGGCTAGAAGCTTCACGTGAGTGTTGTAGAGATCCATGGATAAAGAAGATTGAACGGTTTCTACTGTATTTCTTCTATTGCTTAATGCCTACAGTCAATT
>Contig4:26239428-26239528_0
GTGTTGTAGAGATCCATGGATAAAGAAGATTGAACGGTTTCTACTGTATTTCTTCTATTGCTTAATGCCTACAGTCAATTATATATATGAATTTCGTAAT
>Contig4:26300932-26301032_0
GGTCTCCGGCAGCGGAATCTCCGCGCGCGTTGAGATGCGGCAGAATTGCAGAGAGATGGCCATGTGAAAATCGGAGCTAACTCAGCGGCGCACGTTAGCG
>Contig4:26300952-26301052_0
CCGCGCGCGTTGAGATGCGGCAGAATTGCAGAGAGATGGCCATGTGAAAATCGGAGCTAACTCAGCGGCGCACGTTAGCGAACGGCGGTTACGATACCAC
>Contig4:26300972-26301072_0
CAGAATTGCAGAGAGATGGCCATGTGAAAATCGGAGCTAACTCAGCGGCGCACGTTAGCGAACGGCGGTTACGATACCACTGTGGATTCTTATTACAGAG
>Contig4:26364178-26364278_0
CCAAGCCAATGGCCCCACAAAGCTAGTATGGCCCAGCAGTATCTTTGACATCGTATAATCACGCTTTTGAGATTCATCTATCGTCCAGAACCTAACAGTT
>Contig4:26364198-26364298_0
AGCTAGTATGGCCCAGCAGTATCTTTGACATCGTATAATCACGCTTTTGAGATTCATCTATCGTCCAGAACCTAACAGTTCTGTCTCTTGAAGAAGTCGC
>Contig4:26364218-26364318_0
ATCTTTGACATCGTATAATCACGCTTTTGAGATTCATCTATCGTCCAGAACCTAACAGTTCTGTCTCTTGAAGAAGTCGCTATGCCAGCATTGTCACATA
>Contig4:26417406-26417506_0
AAACAAAACAATTACACTTATGAAGAAGGGAAGGGGAGGAGTCACCTCAAAAAATGTAGCAACTTCGATCAGATTTGAGCTCTAGTTTTATTAGTGGGGA
>Contig4:26417426-26417526_0
TGAAGAAGGGAAGGGGAGGAGTCACCTCAAAAAATGTAGCAACTTCGATCAGATTTGAGCTCTAGTTTTATTAGTGGGGAGTAATAAACGAATGCAGTGC
>Contig4:26417446-26417546_0
GTCACCTCAAAAAATGTAGCAACTTCGATCAGATTTGAGCTCTAGTTTTATTAGTGGGGAGTAATAAACGAATGCAGTGCTTACCACAATCAAGAGAGCT
>Contig4:26491076-26491176_0
TCGAAAATTGGACAATAAAACATTGCAATTGATAAAAGAAAATATTTATATCGGAAGTACATTGTCGGATTCCATAAGATTTCGAAGCTTTAAAAAATCG
>Contig4:26491096-26491196_0
CATTGCAATTGATAAAAGAAAATATTTATATCGGAAGTACATTGTCGGATTCCATAAGATTTCGAAGCTTTAAAAAATCGTGTCAAATATTAGCCGAGCT
>Contig4:26491116-26491216_0
AATATTTATATCGGAAGTACATTGTCGGATTCCATAAGATTTCGAAGCTTTAAAAAATCGTGTCAAATATTAGCCGAGCTGAGCCGAACACCGTCGTGCT
>Contig4:26566011-26566111_0
GCAGTAGAAAATTACCATAATTACGAGCTGGGAGCTTCAATCCAAGCTTCTGAGAATACTCTCCACCACAGCTTCTCTAGAGGAGCTGGCATCCAACCCT
>Contig4:26566031-26566131_0
TTACGAGCTGGGAGCTTCAATCCAAGCTTCTGAGAATACTCTCCACCACAGCTTCTCTAGAGGAGCTGGCATCCAACCCTGTTGGCTTTCCTCTGTAATT
>Contig4:26566051-26566151_0
TCCAAGCTTCTGAGAATACTCTCCACCACAGCTTCTCTAGAGGAGCTGGCATCCAACCCTGTTGGCTTTCCTCTGTAATTCTTGAAATCTCTGCTTCAGC
>Contig4:26616083-26616183_0
ATTTATTTTAAAGGACGCAAAAAATTATTTATAAATCGGTGAAATACAATATTTGTGCCTAAAATTTGAGGGAATTGGAGGAGAAGGCACCGGAGAGAAG
>Contig4:26616103-26616203_0
AAAATTATTTATAAATCGGTGAAATACAATATTTGTGCCTAAAATTTGAGGGAATTGGAGGAGAAGGCACCGGAGAGAAGTCCTTGGGTTTCGGGTACGG
>Contig4:26616123-26616223_0
GAAATACAATATTTGTGCCTAAAATTTGAGGGAATTGGAGGAGAAGGCACCGGAGAGAAGTCCTTGGGTTTCGGGTACGGATTCTGTGTCCGGACCCAAA
>Contig4:26687595-26687695_0
TATGCTACTAGTACTTCTTTGAAATCTATTGGGTGAAATTTTATTTATATATTTGTTCTTTGTCCATAGCTGAGTAGCATTCTCATGGATGTGCTGTGTT
>Contig4:26687615-26687715_0
GAAATCTATTGGGTGAAATTTTATTTATATATTTGTTCTTTGTCCATAGCTGAGTAGCATTCTCATGGATGTGCTGTGTTAATTCTAGTTGGTAGATCTC
>Contig4:26687635-26687735_0
TTATTTATATATTTGTTCTTTGTCCATAGCTGAGTAGCATTCTCATGGATGTGCTGTGTTAATTCTAGTTGGTAGATCTCGAGTTTTTGTTTCCGTTTCT
>Contig4:26746576-26746676_0
ACCCATACTAACTTTGTTATTGACTATTAAACCTGATTTTAGTTAAACTTCTCTCGAATATACATGAATTGTAGATATTATTCAACATGTATAGACCAAC
>Contig4:26746596-26746696_0
TGACTATTAAACCTGATTTTAGTTAAACTTCTCTCGAATATACATGAATTGTAGATATTATTCAACATGTATAGACCAACTAACATATTACGAGCTCAAA
>Contig4:26746616-26746716_0
AGTTAAACTTCTCTCGAATATACATGAATTGTAGATATTATTCAACATGTATAGACCAACTAACATATTACGAGCTCAAAGTTAAATCATGTTTCCTCAA
>Contig4:26875593-26875693_0
ATATTATCAAATAAAATGGAGCTACATACTACATTTTTACAAGTAGAGGGATCCCACCACACACTCGTGTTTCTCACTTCTATCCAAAAATATAAAAATA
>Contig4:26875613-26875713_0
GCTACATACTACATTTTTACAAGTAGAGGGATCCCACCACACACTCGTGTTTCTCACTTCTATCCAAAAATATAAAAATAAAAAAAGAGCCAAAAAAAAA
>Contig4:26875633-26875733_0
AAGTAGAGGGATCCCACCACACACTCGTGTTTCTCACTTCTATCCAAAAATATAAAAATAAAAAAAGAGCCAAAAAAAAAAAAACCCAAGAAACGACATA
>Contig4:26908204-26908304_0
GAGAAGGGAATCGAATCTGCTTCTTCTTTCGATAGCAAACGAGTCGAGACTGAGTCGAGTCCTCTGCTCGGGAAGTAAACAGGGATGGTGTTTCCTTCCT
>Contig4:26908224-26908324_0
TTCTTCTTTCGATAGCAAACGAGTCGAGACTGAGTCGAGTCCTCTGCTCGGGAAGTAAACAGGGATGGTGTTTCCTTCCTTGAGATCTTCAACGAAGAAG
>Contig4:26908244-26908344_0
GAGTCGAGACTGAGTCGAGTCCTCTGCTCGGGAAGTAAACAGGGATGGTGTTTCCTTCCTTGAGATCTTCAACGAAGAAGAAGACGATGAGTGAAGGATC
>Contig4:27012885-27012985_0
TTGGTGTTATTTCTAATTCCCAGCCCATTTTTCGCCTATCCTTATTTCTCGGTATCGCGGCGGCGCAACTGCTGCTGCTTCTCCGCCACCGCCACCGCCG
>Contig4:27012905-27013005_0
CAGCCCATTTTTCGCCTATCCTTATTTCTCGGTATCGCGGCGGCGCAACTGCTGCTGCTTCTCCGCCACCGCCACCGCCGATTTTCCGGTAATCAATGGC
>Contig4:27012925-27013025_0
CTTATTTCTCGGTATCGCGGCGGCGCAACTGCTGCTGCTTCTCCGCCACCGCCACCGCCGATTTTCCGGTAATCAATGGCGGAAGAAGCCGTGCTAGGGT
>Contig4:27065722-27065822_0
CACAATTCCCCACTATGTGTACTGCGTGATTCCAAACTCCATATATACACCTCTCAATCCCCCACATTCCTCCTCTCCTCCCATCACAATTTAAAAAAAA
>Contig4:27065742-27065842_0
ACTGCGTGATTCCAAACTCCATATATACACCTCTCAATCCCCCACATTCCTCCTCTCCTCCCATCACAATTTAAAAAAAAAAAAAAAAAAAAAAAAAAAC
>Contig4:27065762-27065862_0
ATATATACACCTCTCAATCCCCCACATTCCTCCTCTCCTCCCATCACAATTTAAAAAAAAAAAAAAAAAAAAAAAAAAACAAGAAAACAAAAATCTTGAA
>Contig4:27120512-27120612_0
GCTAGTAGATAACAAAATCAAATTCAAATACCACAAATTAAAACACCACTTCAAATACAAAGAAGTGTTGGGTAATGTTTGGTGAATTAATGAAGTTATG
>Contig4:27120532-27120632_0
AATTCAAATACCACAAATTAAAACACCACTTCAAATACAAAGAAGTGTTGGGTAATGTTTGGTGAATTAATGAAGTTATGGTAGGATGACTCATCTTAAC
>Contig4:27120552-27120652_0
AAACACCACTTCAAATACAAAGAAGTGTTGGGTAATGTTTGGTGAATTAATGAAGTTATGGTAGGATGACTCATCTTAACATGAGTCATGTGAATAGTAC
>Contig4:27180150-27180250_0
GAGGCCCATGTGCATGAATGGTTTGATATTGTGCTCGTTTGGTTGGTTGGCTACTTAAAGCATAAAACATGTGATAATCTTGGAATTGTTGATCTGAGTT
>Contig4:27180170-27180270_0
GTTTGATATTGTGCTCGTTTGGTTGGTTGGCTACTTAAAGCATAAAACATGTGATAATCTTGGAATTGTTGATCTGAGTTTCTGGGAAAACCCGGTTCTA
>Contig4:27180190-27180290_0
GGTTGGTTGGCTACTTAAAGCATAAAACATGTGATAATCTTGGAATTGTTGATCTGAGTTTCTGGGAAAACCCGGTTCTATTTTGCTGTGATGATGACGT
>Contig4:27252167-27252267_0
GGTTAGTTGTTACGCGGTAAGTTTATATATAAGGAAATATCTCAACGGTCAGTCCATGAGGTGCAGAAACAGCAGTAGATCGTCAAAAAAGGGTCGAAAA
>Contig4:27252187-27252287_0
GTTTATATATAAGGAAATATCTCAACGGTCAGTCCATGAGGTGCAGAAACAGCAGTAGATCGTCAAAAAAGGGTCGAAAATTCAGATCTTGATTATCATT
>Contig4:27252207-27252307_0
CTCAACGGTCAGTCCATGAGGTGCAGAAACAGCAGTAGATCGTCAAAAAAGGGTCGAAAATTCAGATCTTGATTATCATTTATCCCTAATTTTCCATTTC
>Contig4:27300854-27300954_0
AAATTAATAAAATATACAATTTCTACAAACCTGAAATTCAGCATAAGCTGTGTGGTTATGGGGAACAGCAGCTCAACGATCCGCCTAAAAAACTCTTTCT
>Contig4:27300874-27300974_0
TTCTACAAACCTGAAATTCAGCATAAGCTGTGTGGTTATGGGGAACAGCAGCTCAACGATCCGCCTAAAAAACTCTTTCTTCAGTGAAAAAACAACCATA
>Contig4:27300894-27300994_0
GCATAAGCTGTGTGGTTATGGGGAACAGCAGCTCAACGATCCGCCTAAAAAACTCTTTCTTCAGTGAAAAAACAACCATACAAATCCCAAGAAGACTCCA
>Contig4:27386381-27386481_0
CACGGGGCTTGTGGGAATCTACCCGTAGATTTGTGAGTATATAGAATTAGATAAATGTACGCACCCTGTTGAATTCCAACAACTCGCAAATGCTACCTGT
>Contig4:27386401-27386501_0
ACCCGTAGATTTGTGAGTATATAGAATTAGATAAATGTACGCACCCTGTTGAATTCCAACAACTCGCAAATGCTACCTGTTTAGGCAGAGTGCGTAGTTT
>Contig4:27386421-27386521_0
ATAGAATTAGATAAATGTACGCACCCTGTTGAATTCCAACAACTCGCAAATGCTACCTGTTTAGGCAGAGTGCGTAGTTTTGTTGTAGATGAAGAATTCC
>Contig4:27437872-27437972_0
GCTGATGTCCTCACTAAAAGAGTATCGATTTGCTCCAAATGCTTCACATATTTTCAGGATTTTGTTTTTAGCCCTTTCTCCAGAATAGAAAACTACGAAT
>Contig4:27437892-27437992_0
AGTATCGATTTGCTCCAAATGCTTCACATATTTTCAGGATTTTGTTTTTAGCCCTTTCTCCAGAATAGAAAACTACGAATACATTTTTTTCAACCTATAT
>Contig4:27437912-27438012_0
GCTTCACATATTTTCAGGATTTTGTTTTTAGCCCTTTCTCCAGAATAGAAAACTACGAATACATTTTTTTCAACCTATATCATAAGAGCCAAAAAACATA
>Contig4:27489939-27490039_0
CATCCGAGAATCGAGCTCGACGGCGATGACGCATTTTCCGGCTTCGAGAAGCTTCTTCGTGAGATTTCCAGTACCGGGACCGATCTCGAGGATGGTGTCG
>Contig4:27489959-27490059_0
CGGCGATGACGCATTTTCCGGCTTCGAGAAGCTTCTTCGTGAGATTTCCAGTACCGGGACCGATCTCGAGGATGGTGTCGGTGGGTTTTATGCCGGATTT
>Contig4:27489979-27490079_0
GCTTCGAGAAGCTTCTTCGTGAGATTTCCAGTACCGGGACCGATCTCGAGGATGGTGTCGGTGGGTTTTATGCCGGATTTCTGGACGATTGAGTCGACCA
>Contig4:27567462-27567562_0
ACAATGTTAATTTCCTTTGTGTGCTCATACTGCGTTATCTCTCTAACTGCAGGTCCTGTTTCTTTGGACTAGAACTACTAGCTATCGCCATCTACCTACT
>Contig4:27567482-27567582_0
GTGCTCATACTGCGTTATCTCTCTAACTGCAGGTCCTGTTTCTTTGGACTAGAACTACTAGCTATCGCCATCTACCTACTAAGTGCTAATTACAGATACA
>Contig4:27567502-27567602_0
CTCTAACTGCAGGTCCTGTTTCTTTGGACTAGAACTACTAGCTATCGCCATCTACCTACTAAGTGCTAATTACAGATACATCTTGGCATTGTCACATAAA
>Contig4:27626920-27627020_0
CCCGGGGCCAGCCCCTGGGAATGGGTGGGGCCCTCCAGGCGGAAACGTGGGGCCGCCGCCGCCGGGGCCGGGGCAGGGTAATGCGAACCAAGGGTGGGTT
>Contig4:27626940-27627040_0
ATGGGTGGGGCCCTCCAGGCGGAAACGTGGGGCCGCCGCCGCCGGGGCCGGGGCAGGGTAATGCGAACCAAGGGTGGGTTCCCTGGGATAGTGAGCAGAG
>Contig4:27626960-27627060_0
GGAAACGTGGGGCCGCCGCCGCCGGGGCCGGGGCAGGGTAATGCGAACCAAGGGTGGGTTCCCTGGGATAGTGAGCAGAGCCATGGTGGTGGCGGGGGCC
>Contig4:27691316-27691416_0
GCACATCAACTTTGTATTTATATACTGTTTGTTTCGGTTGGTGGTAGAGTTCTGAGTATGGACATCTCAGCTTTAGTGTGATCGAAGTATATTTGAGGAG
>Contig4:27691336-27691436_0
TATACTGTTTGTTTCGGTTGGTGGTAGAGTTCTGAGTATGGACATCTCAGCTTTAGTGTGATCGAAGTATATTTGAGGAGGGGGAAGAAAAAATGGGGGC
>Contig4:27691356-27691456_0
GTGGTAGAGTTCTGAGTATGGACATCTCAGCTTTAGTGTGATCGAAGTATATTTGAGGAGGGGGAAGAAAAAATGGGGGCTATTGGTGCTGAAGAGTTAA
>Contig4:27831497-27831597_0
AAATGTAAGTTAGCATAGTTTTATCTTTATAAAATTTTGAGAGACGGAAAATAAAATTTGGGACAGTTCGAGTATAGTAATAGTAACTTAATTTTTGTGG
>Contig4:27831517-27831617_0
TTATCTTTATAAAATTTTGAGAGACGGAAAATAAAATTTGGGACAGTTCGAGTATAGTAATAGTAACTTAATTTTTGTGGGGCACAGTAGCATATTATGC
>Contig4:27831537-27831637_0
GAGACGGAAAATAAAATTTGGGACAGTTCGAGTATAGTAATAGTAACTTAATTTTTGTGGGGCACAGTAGCATATTATGCTATTTAAAATATTTAGAGGG
>Contig4:27885204-27885304_0
CCGGAAAACAAATGGCCGTGGTGGATGAGCAGCTGCTTCAGCTTTTCTATCAAGAACTTAGCCGCCATCAACAACAATGTCAATATCCTTCTCTCTCTCT
>Contig4:28636831-28636931_0
AATTCCAAGCAAATTATAGCATCTTGTAAAAATTCACAATATAAACGCTCATACTCCGCACAAATCACTGAATCAAACATGTTCAACTGCAACAATTAAG
>Contig4:28636851-28636951_0
ATCTTGTAAAAATTCACAATATAAACGCTCATACTCCGCACAAATCACTGAATCAAACATGTTCAACTGCAACAATTAAGGATCTCTACAAACACAACTC
>Contig4:28636871-28636971_0
ATAAACGCTCATACTCCGCACAAATCACTGAATCAAACATGTTCAACTGCAACAATTAAGGATCTCTACAAACACAACTCCAACTCCAACTCCAATGTGA
>Contig4:28699038-28699138_0
AAGCAATTCTTCATCTCACGAAGAAAAGCATCAGGGGCAGCAACAGCAGGCTGAATCTAGTGATAGTGCAGAGTCACTCTTCGGCAGGGTCAAGTCTGGT
>Contig4:28699058-28699158_0
AAGAAAAGCATCAGGGGCAGCAACAGCAGGCTGAATCTAGTGATAGTGCAGAGTCACTCTTCGGCAGGGTCAAGTCTGGTGTTTCCTCAATGTCTCCTAA
>Contig4:28699078-28699178_0
CAACAGCAGGCTGAATCTAGTGATAGTGCAGAGTCACTCTTCGGCAGGGTCAAGTCTGGTGTTTCCTCAATGTCTCCTAAGATTTCATCAGCATTCCACA
>Contig4:28763137-28763237_0
TTCTGCTCATGTAACCCCAATTTCCTTGCGGCCCCACCTGCATATTATCAATTTCATCATTCACTTTTTCTCTTACTTAATATATATATATACTATAAAC
>Contig4:28763157-28763257_0
TTTCCTTGCGGCCCCACCTGCATATTATCAATTTCATCATTCACTTTTTCTCTTACTTAATATATATATATACTATAAACATTTATTATTTAATAAAATA
>Contig4:28763177-28763277_0
CATATTATCAATTTCATCATTCACTTTTTCTCTTACTTAATATATATATATACTATAAACATTTATTATTTAATAAAATAATGTTAGGTATGAACCGTTG
>Contig4:28805944-28806044_0
CGTAGTTTTAATTTGATCTTATGTTTTGTGTCGAATTCGTATGCTTTGATGTTTATATGTATATGTTTCATGTATGTACGTAGCGCGCTCGCCGTGTGAA
>Contig4:28805964-28806064_0
ATGTTTTGTGTCGAATTCGTATGCTTTGATGTTTATATGTATATGTTTCATGTATGTACGTAGCGCGCTCGCCGTGTGAATAGAAAATCTAGAGTGAATC
>Contig4:28805984-28806084_0
ATGCTTTGATGTTTATATGTATATGTTTCATGTATGTACGTAGCGCGCTCGCCGTGTGAATAGAAAATCTAGAGTGAATCAAGATCTTTGTCTAAAAAAA
>Contig4:28897702-28897802_0
TAGGAACAACTTGATAGCTTCCCTACTCACCTCAAAGTTTTTCACATGCAGCTCCTTGAGGGATTTCAATTCACACCTGCTCTCTCCCAATATCTCTTCC
>Contig4:28897722-28897822_0
CCCTACTCACCTCAAAGTTTTTCACATGCAGCTCCTTGAGGGATTTCAATTCACACCTGCTCTCTCCCAATATCTCTTCCAGGACACCTCCGTCCTTTCC
>Contig4:28897742-28897842_0
TTCACATGCAGCTCCTTGAGGGATTTCAATTCACACCTGCTCTCTCCCAATATCTCTTCCAGGACACCTCCGTCCTTTCCACCGGGCAACCGGAAGTTCA
>Contig4:28948734-28948834_0
TAATTAATGCTTTTAAAATCATTTAATTTGAGCACGTTAATATATTCCATGTTATTTGCATGCAGCAAACTGTTTGCACTAGCAACTTCTGTTTCTTTCT
>Contig4:28948754-28948854_0
ATTTAATTTGAGCACGTTAATATATTCCATGTTATTTGCATGCAGCAAACTGTTTGCACTAGCAACTTCTGTTTCTTTCTTCAATAGTGTTGCTGAGGCT
>Contig4:28948774-28948874_0
TATATTCCATGTTATTTGCATGCAGCAAACTGTTTGCACTAGCAACTTCTGTTTCTTTCTTCAATAGTGTTGCTGAGGCTGGATATAATGCCTTCTTAAT
>Contig4:29012074-29012174_0
GTGCTGGTAGATTTATGGATAAAACGATCAAGGACTAATTCTTGACGTTGATGTTCGTGCTTACTTTAGGTGCAGAAGGTGGAGAGGGATGAAAATGAGT
>Contig4:29012094-29012194_0
AAAACGATCAAGGACTAATTCTTGACGTTGATGTTCGTGCTTACTTTAGGTGCAGAAGGTGGAGAGGGATGAAAATGAGTATAGGTTGAATGAGGAAATC
>Contig4:29012114-29012214_0
CTTGACGTTGATGTTCGTGCTTACTTTAGGTGCAGAAGGTGGAGAGGGATGAAAATGAGTATAGGTTGAATGAGGAAATCACGGCTCCGATGGTTAGACT
>Contig4:29076296-29076396_0
TTGAACTCTCCAATTTTTGTGGGCAGATGTTTGTTCGAAGAAGTCTGGTAAATTTTAATGGAGAATCCAAATTCAAGAGGAAAATATACTTTTGTAGTTA
>Contig4:29076316-29076416_0
GGGCAGATGTTTGTTCGAAGAAGTCTGGTAAATTTTAATGGAGAATCCAAATTCAAGAGGAAAATATACTTTTGTAGTTAGATTAATGATGGATATTAAC
>Contig4:29076336-29076436_0
AAGTCTGGTAAATTTTAATGGAGAATCCAAATTCAAGAGGAAAATATACTTTTGTAGTTAGATTAATGATGGATATTAACTTCGAATATTGTATTTTAAA
>Contig4:29143493-29143593_0
CTCTGAAGACTTAATTAAACTAAAGAAACTGTACCTGTGCAGATGAGATGGGAACTGCTCCAGGGTGGTTGACAAAGAATTGTTTATCCTCTCGAAGATC
>Contig4:29143513-29143613_0
TAAAGAAACTGTACCTGTGCAGATGAGATGGGAACTGCTCCAGGGTGGTTGACAAAGAATTGTTTATCCTCTCGAAGATCTGAAAGTATATTAGTAGATA
>Contig4:29143533-29143633_0
AGATGAGATGGGAACTGCTCCAGGGTGGTTGACAAAGAATTGTTTATCCTCTCGAAGATCTGAAAGTATATTAGTAGATATTATCATCTCTACTGAAGCA
>Contig4:29174809-29174909_0
CTTATGAACTTCTCAGAAAATGGTTTGAGTTGCTCCTGACTAAGGTTTTAGGAGTTCATATGCTCTTCCCTTTTTTTTTCTTAAAGTTAAGGAACTTTTT
>Contig4:29174829-29174929_0
TGGTTTGAGTTGCTCCTGACTAAGGTTTTAGGAGTTCATATGCTCTTCCCTTTTTTTTTCTTAAAGTTAAGGAACTTTTTCTAGGAAAATGATCTTAGTC
>Contig4:29174849-29174949_0
TAAGGTTTTAGGAGTTCATATGCTCTTCCCTTTTTTTTTCTTAAAGTTAAGGAACTTTTTCTAGGAAAATGATCTTAGTCTAGAACGCATTGTCTAGTTT
>Contig4:29326297-29326397_0
CATGCCTAGATTCTATGTTTTTCAATGGAGTTAGTAATTCTCATATGTGGCGTTAATTGATTATGTTGCATGCACGGAAATCGATAGAATAACAATTGAT
>Contig4:29326317-29326417_0
TTCAATGGAGTTAGTAATTCTCATATGTGGCGTTAATTGATTATGTTGCATGCACGGAAATCGATAGAATAACAATTGATGCCCTTTTTCTTGTATTTCA
>Contig4:29326337-29326437_0
TCATATGTGGCGTTAATTGATTATGTTGCATGCACGGAAATCGATAGAATAACAATTGATGCCCTTTTTCTTGTATTTCATTGTAATTCGGTGATCTTGT
>Contig414:107458-107558_0
ATAAATTTAACAAATAAAAAAAGGCATACACTAGCAGCCCAAATAGAAATAAAAATACTGCATATGAGAGTATCCATCCTATGATAAGATCAATCCATTT
>Contig414:107478-107578_0
AAGGCATACACTAGCAGCCCAAATAGAAATAAAAATACTGCATATGAGAGTATCCATCCTATGATAAGATCAATCCATTTCCATCTCCAATTTCAAATTA
>Contig414:107498-107598_0
AAATAGAAATAAAAATACTGCATATGAGAGTATCCATCCTATGATAAGATCAATCCATTTCCATCTCCAATTTCAAATTACAAATCGTGAAAAATTATGA
>Contig414:187254-187354_0
TAGGCAATGTTGGTAGAGAATACGAGAATAGCGCCTGAATTACCACGTCGAATCGAAGCCGGGTCGACTTTCATGGACAGCCCATCGCAAGACTTAACCA
>Contig414:187274-187374_0
TACGAGAATAGCGCCTGAATTACCACGTCGAATCGAAGCCGGGTCGACTTTCATGGACAGCCCATCGCAAGACTTAACCATCTCTTCTCTCGTTACAGTC
>Contig414:187294-187394_0
TACCACGTCGAATCGAAGCCGGGTCGACTTTCATGGACAGCCCATCGCAAGACTTAACCATCTCTTCTCTCGTTACAGTCATGGTCGAAGACTCCGAGGA
>Contig414:494315-494415_0
TTCACCGGCCTCAATCACGAGCCCTCCCATCACAGGTAAATCGACTCAACCTCTGCTCCCTGCTCCACCACTTCCCATCAAACGGTTTTCTCCTCAAGAA
>Contig414:494335-494435_0
GCCCTCCCATCACAGGTAAATCGACTCAACCTCTGCTCCCTGCTCCACCACTTCCCATCAAACGGTTTTCTCCTCAAGAATTGCGTGAGAAAAGGGAAAA
>Contig414:494355-494455_0
TCGACTCAACCTCTGCTCCCTGCTCCACCACTTCCCATCAAACGGTTTTCTCCTCAAGAATTGCGTGAGAAAAGGGAAAAGGGTCTCTGTTACAATTGTG
>Contig16:121225-121325_0
AAAATCTGAAATCGGTGCACTAAATTAAAATAGATTGTTAGTGCATTGATACGTATAACTTAATTCCAAGTAGTAGTTAAAGAAAAGTGCATTAATGCAT
>Contig16:121245-121345_0
TAAATTAAAATAGATTGTTAGTGCATTGATACGTATAACTTAATTCCAAGTAGTAGTTAAAGAAAAGTGCATTAATGCATGTCAAATGCATTATAAATCT
>Contig16:121265-121365_0
GTGCATTGATACGTATAACTTAATTCCAAGTAGTAGTTAAAGAAAAGTGCATTAATGCATGTCAAATGCATTATAAATCTGCAGAAAAATTAATAATTAC
>Contig16:403641-403741_0
CATCTTGCTCTTTCACCCCGCCATTTCCACGTACAGTAGAATCATCGATCAACTTCGTACTGAAAACTCTATCAACGATTTCTGTTAAATGATACCCGAA
>Contig16:403661-403761_0
CCATTTCCACGTACAGTAGAATCATCGATCAACTTCGTACTGAAAACTCTATCAACGATTTCTGTTAAATGATACCCGAAAGCACAAAAACAATACAACC
>Contig16:403681-403781_0
ATCATCGATCAACTTCGTACTGAAAACTCTATCAACGATTTCTGTTAAATGATACCCGAAAGCACAAAAACAATACAACCAATAAGGTACAAACAACTAA
>Contig16:468942-469042_0
AATTAAGGAAAGCAAAAGAAAAACGTCTTCAAACTTGTGTGCTACCTACCTAAACCATCGAAGTCACATTCTATTTTGTTTTTTTGGACTTTATCCAATT
>Contig16:468962-469062_0
AAACGTCTTCAAACTTGTGTGCTACCTACCTAAACCATCGAAGTCACATTCTATTTTGTTTTTTTGGACTTTATCCAATTTATCGTGAAAAGTAAAGGGG
>Contig16:468982-469082_0
GCTACCTACCTAAACCATCGAAGTCACATTCTATTTTGTTTTTTTGGACTTTATCCAATTTATCGTGAAAAGTAAAGGGGATAAAGGAACCATATGTTGA
>Contig16:530853-530953_0
AAAATAAATTAATAAATACTCCAATTACTGTAGCAATTTTAGGCGGGAAAAATGGTAGTGCAATGTATTCTGCTTTTATGTATATATAATAATAGATTGA
>Contig16:530873-530973_0
CCAATTACTGTAGCAATTTTAGGCGGGAAAAATGGTAGTGCAATGTATTCTGCTTTTATGTATATATAATAATAGATTGATTAAAAATTGCAAAAGTAGA
>Contig16:530893-530993_0
AGGCGGGAAAAATGGTAGTGCAATGTATTCTGCTTTTATGTATATATAATAATAGATTGATTAAAAATTGCAAAAGTAGAGATGTGGAGTTGGTGTTTTG
>Contig16:850877-850977_0
TTACATTGTCACAACATTATCTATACCTTCCTCTCTTAACCGAAAATTGAATCCCATAATCAAACCGAAGTTCGCTCTTTTCCATAGCGACGAAAAACAA
>Contig16:850897-850997_0
CTATACCTTCCTCTCTTAACCGAAAATTGAATCCCATAATCAAACCGAAGTTCGCTCTTTTCCATAGCGACGAAAAACAAGAAAATGGCGGTTGAAAAGT
>Contig16:850917-851017_0
CGAAAATTGAATCCCATAATCAAACCGAAGTTCGCTCTTTTCCATAGCGACGAAAAACAAGAAAATGGCGGTTGAAAAGTATGTCTTTCCATTCTTGTTC
>Contig16:902727-902827_0
GTCCATAGATGATGTGGATGTTGATGTAGATTGATATAAACTGCAGCAATTTATTCTTTTCTTTTTCCTGTTTTTTTTCCTCTCTCTTTTTTTGGGAAGA
>Contig16:902747-902847_0
TTGATGTAGATTGATATAAACTGCAGCAATTTATTCTTTTCTTTTTCCTGTTTTTTTTCCTCTCTCTTTTTTTGGGAAGAATAATGAGACTTGATTTGGA
>Contig16:902767-902867_0
CTGCAGCAATTTATTCTTTTCTTTTTCCTGTTTTTTTTCCTCTCTCTTTTTTTGGGAAGAATAATGAGACTTGATTTGGAAGGGATGATGATGGTGGTGA
>Contig16:972805-972905_0
GGGGTTCTCTTCTATTCTCGTTGGGATTGGATATAGATGGGAAATCTATAGATCGTAGTAGTTCACCAATCTCTCTAACTAACATACGATACAATTTCAC
>Contig16:972825-972925_0
TTGGGATTGGATATAGATGGGAAATCTATAGATCGTAGTAGTTCACCAATCTCTCTAACTAACATACGATACAATTTCACTTCACGGCACAGCCAAAAAA
>Contig16:972845-972945_0
GAAATCTATAGATCGTAGTAGTTCACCAATCTCTCTAACTAACATACGATACAATTTCACTTCACGGCACAGCCAAAAAAAAGAGAAAGAGCTTCACTCG
>Contig16:1036156-1036256_0
CATGGGGCTTGATTAGAGAGACATTCATAGATCCAACTTTCAATCATCAAGGTTTCAACATGTTCATATCTCTGTTTGTATGTGTGTTTGAGAGAGAGAG
>Contig16:1036176-1036276_0
ACATTCATAGATCCAACTTTCAATCATCAAGGTTTCAACATGTTCATATCTCTGTTTGTATGTGTGTTTGAGAGAGAGAGAGAGAGAGAGAGAGAGGGTC
>Contig16:1036196-1036296_0
CAATCATCAAGGTTTCAACATGTTCATATCTCTGTTTGTATGTGTGTTTGAGAGAGAGAGAGAGAGAGAGAGAGAGGGTCATATAGGATTGAAGATCTTA
>Contig16:1094531-1094631_0
CCTAAAATCCTCGAAGGTCCTTCTAGACGACGACCTAAAGCCCTACATCTCAGGGTTCGGTCTCTCTCGTCTTGCTCCGGGTGTCTCAAAGTCGAGCAAC
>Contig16:1094551-1094651_0
TTCTAGACGACGACCTAAAGCCCTACATCTCAGGGTTCGGTCTCTCTCGTCTTGCTCCGGGTGTCTCAAAGTCGAGCAACGCTAAGCTCAACCAAAAGCA
>Contig16:1094571-1094671_0
CCCTACATCTCAGGGTTCGGTCTCTCTCGTCTTGCTCCGGGTGTCTCAAAGTCGAGCAACGCTAAGCTCAACCAAAAGCACGACGTCTACTCATTTGGAA
>Contig16:1161759-1161859_0
GCTTAATTTCATGATATACCTTGAACAGCCAAACTAAAATTGATGTGATAAAGCAATATTAGTCTCAATAGTTTCAGAACAATCGCATCTTATTAGTCTC
>Contig16:1161779-1161879_0
TTGAACAGCCAAACTAAAATTGATGTGATAAAGCAATATTAGTCTCAATAGTTTCAGAACAATCGCATCTTATTAGTCTCAATTACTCTCAAAATCTTTA
>Contig16:1161799-1161899_0
TGATGTGATAAAGCAATATTAGTCTCAATAGTTTCAGAACAATCGCATCTTATTAGTCTCAATTACTCTCAAAATCTTTAGTTCACTGTGAAAAGCAAGA
>Contig16:1232591-1232691_0
TTGTCCCTTCATTAATCAAAAAGTTAATATATTGCAAATTTAAAGCTTATAGAGATTACGTGTTCACTAATAACTAGTCAATCAAACTGTTTATGTAGTT
>Contig16:1232611-1232711_0
AAGTTAATATATTGCAAATTTAAAGCTTATAGAGATTACGTGTTCACTAATAACTAGTCAATCAAACTGTTTATGTAGTTGTGTTGCATTTGTGTTGGAA
>Contig16:1232631-1232731_0
TAAAGCTTATAGAGATTACGTGTTCACTAATAACTAGTCAATCAAACTGTTTATGTAGTTGTGTTGCATTTGTGTTGGAAAATCTCATGACTTGATTTCG
>Contig16:1294132-1294232_0
GTGTGGCGCCAAGTCCCCACGGGCGAAGGTCAACCCGAGCCCGTTGAACCCCGGCGTGTTGTCCACGCTAGCGCTGGTGATGGCGGCGCCGTACGGGTTC
>Contig16:1294152-1294252_0
GGGCGAAGGTCAACCCGAGCCCGTTGAACCCCGGCGTGTTGTCCACGCTAGCGCTGGTGATGGCGGCGCCGTACGGGTTCGAGGTGTTGCCGGGGATGTT
>Contig16:1294172-1294272_0
CCGTTGAACCCCGGCGTGTTGTCCACGCTAGCGCTGGTGATGGCGGCGCCGTACGGGTTCGAGGTGTTGCCGGGGATGTTCATGCCGCTGCGGAAAAAGT
>Contig16:1369309-1369409_0
TCTTATACTTATCAGCAGCTCTGCTCACTAAATCGAGTCGAAGCGTCTCCTTCTTCGACCCATTCTTTATTACTTCCCATTCTTGAACCAAGAACGGAGT
>Contig16:1369329-1369429_0
CTGCTCACTAAATCGAGTCGAAGCGTCTCCTTCTTCGACCCATTCTTTATTACTTCCCATTCTTGAACCAAGAACGGAGTCACAAAGAACTCTACTCTGC
>Contig16:1369349-1369449_0
AAGCGTCTCCTTCTTCGACCCATTCTTTATTACTTCCCATTCTTGAACCAAGAACGGAGTCACAAAGAACTCTACTCTGCTTTTGTATTCCTGTAGAGAG
>Contig16:1409030-1409130_0
TCTCAGCTGGCTCGCTGCTCTGAATTGGGTGTAAAATGGAGGTGGAGAGGGTTTGAGGAGAAGGAAACTCTTATATATGGGCGGAGGGAGGTAGGGTTTT
>Contig16:1409050-1409150_0
TGAATTGGGTGTAAAATGGAGGTGGAGAGGGTTTGAGGAGAAGGAAACTCTTATATATGGGCGGAGGGAGGTAGGGTTTTGGGGTGTATTGAAATGGGCT
>Contig16:1409070-1409170_0
GGTGGAGAGGGTTTGAGGAGAAGGAAACTCTTATATATGGGCGGAGGGAGGTAGGGTTTTGGGGTGTATTGAAATGGGCTTCTGGTTTTGGTCTCACTTA
>Contig16:1482959-1483059_0
AAAAGGTTTTGCAGAGATTGCAGAAGAAATGTTATACGTGAGTTTAAAGAGCTGAAGGAACTGAAGCGCATGCGAAGGGAAACTAGATGCACAAGTTGGT
>Contig16:1482979-1483079_0
CAGAAGAAATGTTATACGTGAGTTTAAAGAGCTGAAGGAACTGAAGCGCATGCGAAGGGAAACTAGATGCACAAGTTGGTTTTGTGTGGCAGACACAGCC
>Contig16:1482999-1483099_0
AGTTTAAAGAGCTGAAGGAACTGAAGCGCATGCGAAGGGAAACTAGATGCACAAGTTGGTTTTGTGTGGCAGACACAGCCTTTCAATATGAGGTCTGTCA
>Contig16:1539869-1539969_0
GGAAAAAGAGGGCAGCCCAGAACACTCAAGAGAAGCTTGAGGTCAGATGATGATTTGTTGTGGAAAAGCCGAGGGAAATGCTTTCTCACCCATTTTCCCC
>Contig16:1539889-1539989_0
AACACTCAAGAGAAGCTTGAGGTCAGATGATGATTTGTTGTGGAAAAGCCGAGGGAAATGCTTTCTCACCCATTTTCCCCATGTATGACGAGCTTTCTTG
>Contig16:1539909-1540009_0
GGTCAGATGATGATTTGTTGTGGAAAAGCCGAGGGAAATGCTTTCTCACCCATTTTCCCCATGTATGACGAGCTTTCTTGCTGCAACTTTCTTCGTTTGA
>Contig16:1654538-1654638_0
ATAATTTTGGTAATGTGAGCACCGTGCTAATTATATTAGGGCTAATATGCTTCATTCATGGATTGACTGTTTCTTTTTGGTAAGAATTCAAATGAGTCTT
>Contig16:1654558-1654658_0
ACCGTGCTAATTATATTAGGGCTAATATGCTTCATTCATGGATTGACTGTTTCTTTTTGGTAAGAATTCAAATGAGTCTTACTAATATAGGCCAATTTCA
>Contig16:1654578-1654678_0
GCTAATATGCTTCATTCATGGATTGACTGTTTCTTTTTGGTAAGAATTCAAATGAGTCTTACTAATATAGGCCAATTTCATCACAAAAATGAGTAAACTT
>Contig16:1891493-1891593_0
AATCTTACTTCTAAATTGGAAACATGGAGCATTTGTCTTTGCTACAAGTAACAAGTAATAAATAAAGGCTCAATCTCCAAATGAATTTAAAATTCCACCA
>Contig16:1891513-1891613_0
AACATGGAGCATTTGTCTTTGCTACAAGTAACAAGTAATAAATAAAGGCTCAATCTCCAAATGAATTTAAAATTCCACCAAAACATTAGAAAGGAAAAGG
>Contig16:1891533-1891633_0
GCTACAAGTAACAAGTAATAAATAAAGGCTCAATCTCCAAATGAATTTAAAATTCCACCAAAACATTAGAAAGGAAAAGGTCAAAATTGCATACATATAA
>Contig16:2089232-2089332_0
AAGTAAATTTGTCAAATTTGTGTTACTAAAGATATACTATTTCACTTGATACGCCGCTAATGGATTATGCAGAGAATTTGGTGGCGTTTTGGAGTATTCA
>Contig16:2089252-2089352_0
TGTTACTAAAGATATACTATTTCACTTGATACGCCGCTAATGGATTATGCAGAGAATTTGGTGGCGTTTTGGAGTATTCATCTATCAATTTCCAGCCTTT
>Contig16:2089272-2089372_0
TTCACTTGATACGCCGCTAATGGATTATGCAGAGAATTTGGTGGCGTTTTGGAGTATTCATCTATCAATTTCCAGCCTTTGTATTCTGATTGATTTTTAA
>Contig16:2240932-2241032_0
GACGACAGAAATTAGTGTCGTCGCCAATCTATGAGTAAGGCTACGGAATATTTATCGCCGTTTGGCTACGGACATAAGCTCAGTCGCTGTTTGGCTACGG
>Contig16:2240952-2241052_0
TCGCCAATCTATGAGTAAGGCTACGGAATATTTATCGCCGTTTGGCTACGGACATAAGCTCAGTCGCTGTTTGGCTACGGAAATGAGCGCCGTAGCCAAT
>Contig16:2240972-2241072_0
CTACGGAATATTTATCGCCGTTTGGCTACGGACATAAGCTCAGTCGCTGTTTGGCTACGGAAATGAGCGCCGTAGCCAATCTACTACGGATAAGGTTGTC
>Contig16:2275942-2276042_0
TTTTTCCCCCTTTTCTTTTGTAGCTGGCAAACACTCAAATGTTGTATAGTACTTTGATTTATTGAATTTCATTAAATAAATTTTAAATATTATGGTATAG
>Contig16:2275962-2276062_0
TAGCTGGCAAACACTCAAATGTTGTATAGTACTTTGATTTATTGAATTTCATTAAATAAATTTTAAATATTATGGTATAGTCGTATTTAAGTACTTTGTA
>Contig16:2275982-2276082_0
GTTGTATAGTACTTTGATTTATTGAATTTCATTAAATAAATTTTAAATATTATGGTATAGTCGTATTTAAGTACTTTGTATTATTGTATTAACCACAAAT
>Contig16:2591691-2591791_0
GTCCCTTCGACAAAAAGCAGAATAAAAATGGTTTTTTTTTTTAAATTTTAATTTCAACAACAGTAAAAGGTCATGGTCAACAAATATAAACAAAATATAA
>Contig16:2591711-2591811_0
AATAAAAATGGTTTTTTTTTTTAAATTTTAATTTCAACAACAGTAAAAGGTCATGGTCAACAAATATAAACAAAATATAAGTGAATTCATCAAATCTTAT
>Contig16:2591731-2591831_0
TTAAATTTTAATTTCAACAACAGTAAAAGGTCATGGTCAACAAATATAAACAAAATATAAGTGAATTCATCAAATCTTATATTACCATAACTTATAAATC
>Contig16:2730134-2730234_0
GCTCAACGAATAGGAGTTGAGGTCTGAGAGCAGTCTGCTGCTGCTGTATGAAGATTTCATCTTGAGGATCACATTGTATATACATCTTACTTGCTTTCTT
>Contig16:2730154-2730254_0
GGTCTGAGAGCAGTCTGCTGCTGCTGTATGAAGATTTCATCTTGAGGATCACATTGTATATACATCTTACTTGCTTTCTTCTCTTTTATTATGTATGAGA
>Contig16:2730174-2730274_0
CTGCTGTATGAAGATTTCATCTTGAGGATCACATTGTATATACATCTTACTTGCTTTCTTCTCTTTTATTATGTATGAGAGATGTAAGAGAGGCTAGTGT
>Contig16:2801035-2801135_0
GTTTCATTTTAGTCTCTATTTTCTCTTTTGAAGACTAGGAATTGAGAGCGATTAAGCTAATCATTTTGCAGTTTATGTACTGCTTATATTGTTTGGCAAA
>Contig16:2801055-2801155_0
TTCTCTTTTGAAGACTAGGAATTGAGAGCGATTAAGCTAATCATTTTGCAGTTTATGTACTGCTTATATTGTTTGGCAAAAACCTTGTTGGTTCTTTGGA
>Contig16:2801075-2801175_0
ATTGAGAGCGATTAAGCTAATCATTTTGCAGTTTATGTACTGCTTATATTGTTTGGCAAAAACCTTGTTGGTTCTTTGGATTCGTCTACATTTTGAAAAG
>Contig16:2866345-2866445_0
TTCGAACAAAAATATTAGTGAAAGTGAGAAAGGAGAGATTTCTGGGCCAGCTCTTAAACCGTGTTGAAGTGGTCGCTGTTTTCGCCGGCCGCCGCTTTTC
>Contig16:2866365-2866465_0
AAAGTGAGAAAGGAGAGATTTCTGGGCCAGCTCTTAAACCGTGTTGAAGTGGTCGCTGTTTTCGCCGGCCGCCGCTTTTCCGCCGGTAAGAGAAATTCTC
>Contig16:2866385-2866485_0
TCTGGGCCAGCTCTTAAACCGTGTTGAAGTGGTCGCTGTTTTCGCCGGCCGCCGCTTTTCCGCCGGTAAGAGAAATTCTCCGACTGCTGTCTTGCCGTTT
>Contig16:2929307-2929407_0
GTTTGTCTTTACTCTGAAATGGTAACAGAACACAAATTGCATGAACCAAATTTCATAGATACAGTGTAAAGTTTTCCAAATGGTTTGCCAGTATTACAAA
>Contig16:2929327-2929427_0
GGTAACAGAACACAAATTGCATGAACCAAATTTCATAGATACAGTGTAAAGTTTTCCAAATGGTTTGCCAGTATTACAAAATAATGAAAAAATTAACACC
>Contig16:2929347-2929447_0
ATGAACCAAATTTCATAGATACAGTGTAAAGTTTTCCAAATGGTTTGCCAGTATTACAAAATAATGAAAAAATTAACACCACAGACACTCTTGAAGTAAG
>Contig16:2978928-2979028_0
TGAAGGCTACCCTTCTGCATTTTCTGCAATTCTTTCTTTTTTCTTTTCTTTCAATAAACCTTCTAATTCTCTCTTCTTTTAGAAGCACAAAAAAATTCCA
>Contig16:2978948-2979048_0
TTTCTGCAATTCTTTCTTTTTTCTTTTCTTTCAATAAACCTTCTAATTCTCTCTTCTTTTAGAAGCACAAAAAAATTCCATGGCAAAATGAATTAGTCCT
>Contig16:2978968-2979068_0
TTCTTTTCTTTCAATAAACCTTCTAATTCTCTCTTCTTTTAGAAGCACAAAAAAATTCCATGGCAAAATGAATTAGTCCTCATATCATTAGTATGCAGTT
>Contig16:3060112-3060212_0
TTGATGGGTTTGTATGGAATATAGGAGAGGCGGCAGTGCCTGGGGCTAACAAGCAGAAAAACATGGCGGCGGAAAGGAAGAACCGCCGCGCTCTCGGCGA
>Contig16:3060132-3060232_0
ATAGGAGAGGCGGCAGTGCCTGGGGCTAACAAGCAGAAAAACATGGCGGCGGAAAGGAAGAACCGCCGCGCTCTCGGCGATATTGGAAACATGGTTACTA
>Contig16:3060152-3060252_0
TGGGGCTAACAAGCAGAAAAACATGGCGGCGGAAAGGAAGAACCGCCGCGCTCTCGGCGATATTGGAAACATGGTTACTATTCGCGGAGTCGATGGAAAG
>Contig16:3114853-3114953_0
GCGAAGGTGAAGAAGCAGATTGAAAGTTGAAGAGTCAATTATTGAAAGACCTTCTTCACCTCTAAAGGCCAAAGCATAGGTGACCATTCACGTTTGATCA
>Contig16:3114873-3114973_0
TGAAAGTTGAAGAGTCAATTATTGAAAGACCTTCTTCACCTCTAAAGGCCAAAGCATAGGTGACCATTCACGTTTGATCAGATCACGAGATTTCTTCAGG
>Contig16:3114893-3114993_0
ATTGAAAGACCTTCTTCACCTCTAAAGGCCAAAGCATAGGTGACCATTCACGTTTGATCAGATCACGAGATTTCTTCAGGTATGTATTTATAATTGTCAA
>Contig16:3265545-3265645_0
GGTAGAGCTAATTAATTTGATCATTACCCTCTCATCATAATTGATTTCCGGTTCTTATACCTGTCTTAATATTGGAGGTTTAATTGAGATGACATTTATG
>Contig16:3265565-3265665_0
TCATTACCCTCTCATCATAATTGATTTCCGGTTCTTATACCTGTCTTAATATTGGAGGTTTAATTGAGATGACATTTATGAAACAGGGTAATAAAGGAAA
>Contig16:3265585-3265685_0
TTGATTTCCGGTTCTTATACCTGTCTTAATATTGGAGGTTTAATTGAGATGACATTTATGAAACAGGGTAATAAAGGAAATGGCAGAAATTGCATTAGTC
>Contig16:3874762-3874862_0
ACTTAAATAAAATGTGAAGAGAATAGTTATTATAGTATGGAAAAATTTGCGTGCATCTTGATACGTACTACTCCCTCCGTCCATGATCTGTAGGCCAAGT
>Contig16:3874782-3874882_0
GAATAGTTATTATAGTATGGAAAAATTTGCGTGCATCTTGATACGTACTACTCCCTCCGTCCATGATCTGTAGGCCAAGTTAATTTTTTGACTTTTTTTT
>Contig16:3943806-3943906_0
TTTTGAAATGGAAGAAGAAAAGCGGAGATGATTCTGCGGAAACGAGATGACCTTCTATTTGTAGGAAACACATGTACTTCAAAATCACTTTTTATTTTTC
>Contig16:3943826-3943926_0
AGCGGAGATGATTCTGCGGAAACGAGATGACCTTCTATTTGTAGGAAACACATGTACTTCAAAATCACTTTTTATTTTTCATTTCATAAAAAATGTATTA
>Contig16:3943846-3943946_0
AACGAGATGACCTTCTATTTGTAGGAAACACATGTACTTCAAAATCACTTTTTATTTTTCATTTCATAAAAAATGTATTAAATTAAATCCGGTAATTTCG
>Contig16:4000156-4000256_0
CAAGCACAGAGCAAGAACAAGATCATCACATACTTGGCTGTGCTTTCTCTGTCCATCCATGTCTTCCTCGCATGGCTCTTGACAGTGAAGCTCCACTATG
>Contig16:4000176-4000276_0
GATCATCACATACTTGGCTGTGCTTTCTCTGTCCATCCATGTCTTCCTCGCATGGCTCTTGACAGTGAAGCTCCACTATGGTATGACTGGTGTAATGATC
>Contig16:4000196-4000296_0
TGCTTTCTCTGTCCATCCATGTCTTCCTCGCATGGCTCTTGACAGTGAAGCTCCACTATGGTATGACTGGTGTAATGATCTCCACTATCTTGGCTTACTG
>Contig16:4063832-4063932_0
TATTAGTCTTGTTGGTCTAATTAATGTCCATTTCAACAGTTCCTTAACAGAAGCATTCTGTATTGCTATATTGGAAGCAGCTAGTTGTGGATTGTTGACT
>Contig16:4063852-4063952_0
TTAATGTCCATTTCAACAGTTCCTTAACAGAAGCATTCTGTATTGCTATATTGGAAGCAGCTAGTTGTGGATTGTTGACTGTCAGTACACGCGTGGGTGG
>Contig16:4063872-4063972_0
TCCTTAACAGAAGCATTCTGTATTGCTATATTGGAAGCAGCTAGTTGTGGATTGTTGACTGTCAGTACACGCGTGGGTGGTGTCCCAGAGGCATGGTCAT
>Contig16:4126647-4126747_0
AGCTTCAGCAGTCCATAAAGTCTTGAGAAGTTCATCAAGATTCATACTACTAAGGGGCTTTCCCAGGTCTCCTAACTGATTCTGCACCTCATCAAGGGTG
>Contig16:4126667-4126767_0
TCTTGAGAAGTTCATCAAGATTCATACTACTAAGGGGCTTTCCCAGGTCTCCTAACTGATTCTGCACCTCATCAAGGGTGAGACTATACAGTGATCCTTG
>Contig16:4126687-4126787_0
TTCATACTACTAAGGGGCTTTCCCAGGTCTCCTAACTGATTCTGCACCTCATCAAGGGTGAGACTATACAGTGATCCTTGCCTAGTTAACGGGTTTGAAT
>Contig16:4175048-4175148_0
GGGAAGAATTTTTACTGCAGTAAAGTAATTGTGTGAGATATGCTTCTGATTTCTGCAAATTTCTTGTTTTTGGGGGAAAATACAATTGTGCATATTATAC
>Contig16:4175068-4175168_0
TAAAGTAATTGTGTGAGATATGCTTCTGATTTCTGCAAATTTCTTGTTTTTGGGGGAAAATACAATTGTGCATATTATACTCTGGAAAAAGCAAAGGGCT
>Contig16:4175088-4175188_0
TGCTTCTGATTTCTGCAAATTTCTTGTTTTTGGGGGAAAATACAATTGTGCATATTATACTCTGGAAAAAGCAAAGGGCTCTTATTAATTCTGCAGTTGT
>Contig16:4318446-4318546_0
AAACACTGCATAGTAGTACTATGTTTATCTCTTCTCCAGGTAATCTGAGAGCCCAGATATGCCTCCAGCTGTCGTCTAAGGACTACGGACACTACATCGA
>Contig16:4318466-4318566_0
ATGTTTATCTCTTCTCCAGGTAATCTGAGAGCCCAGATATGCCTCCAGCTGTCGTCTAAGGACTACGGACACTACATCGAGTCTTCTAGTTCTTCCATCT
>Contig16:4318486-4318586_0
TAATCTGAGAGCCCAGATATGCCTCCAGCTGTCGTCTAAGGACTACGGACACTACATCGAGTCTTCTAGTTCTTCCATCTCATCTCACTCACGGGTGAGG
>Contig16:4369915-4370015_0
CTATACTCTTGAGCTCTAATAAAAGTACAGCTTCCGTACCAGGTGTGCCAACATTTATAAGTGGCGCATTGTCATCATCATCGGATACTTCCATTTTCGA
>Contig16:4369935-4370035_0
AAAAGTACAGCTTCCGTACCAGGTGTGCCAACATTTATAAGTGGCGCATTGTCATCATCATCGGATACTTCCATTTTCGAGTCTGCACCATTTTTGTACG
>Contig16:4369955-4370055_0
AGGTGTGCCAACATTTATAAGTGGCGCATTGTCATCATCATCGGATACTTCCATTTTCGAGTCTGCACCATTTTTGTACGTTTTAGAAGCTTTTCCCAAA
>Contig16:4470552-4470652_0
TTGTTGGGATAACCACGGACAAAAAGTGAGCCTCGAAGAAACCTTGGCTGCTGGACCACTGAAGCTGAAGTATCACTAACTGAAGAATGCTTTCAAATTG
>Contig16:4470572-4470672_0
AAAAAGTGAGCCTCGAAGAAACCTTGGCTGCTGGACCACTGAAGCTGAAGTATCACTAACTGAAGAATGCTTTCAAATTGTTGGCATTTCGGGTGATGAA
>Contig16:4470592-4470692_0
ACCTTGGCTGCTGGACCACTGAAGCTGAAGTATCACTAACTGAAGAATGCTTTCAAATTGTTGGCATTTCGGGTGATGAATGAGTGTGCATATTTGGCGG
>Contig16:4502798-4502898_0
AATATGCATTTCAAGGATGTATCTGAGAAAACCCTGATCACCGAAATGAAAAATGAGACAAAAATCTGCAGATTTAGAGAGAGGGAGGATTTTGCGGCGA
>Contig16:4502818-4502918_0
ATCTGAGAAAACCCTGATCACCGAAATGAAAAATGAGACAAAAATCTGCAGATTTAGAGAGAGGGAGGATTTTGCGGCGAGATTGAGAGAGTATACTGGG
>Contig16:4502838-4502938_0
CCGAAATGAAAAATGAGACAAAAATCTGCAGATTTAGAGAGAGGGAGGATTTTGCGGCGAGATTGAGAGAGTATACTGGGCCCGTTTCGATGTGGCCTGA
>Contig16:4557221-4557321_0
TCGGTTTGCCTGGGGCCATAGTACGTGTGTCGTTGGAGGGACTAGGGCTATAGTTCTTGGAGGACAAACTGGAGAGGAGTGGATGCTGAGTGATCTTCAC
>Contig16:4557241-4557341_0
GTACGTGTGTCGTTGGAGGGACTAGGGCTATAGTTCTTGGAGGACAAACTGGAGAGGAGTGGATGCTGAGTGATCTTCACGAGTTATCTTTGGCGAGCTC
>Contig16:4557261-4557361_0
ACTAGGGCTATAGTTCTTGGAGGACAAACTGGAGAGGAGTGGATGCTGAGTGATCTTCACGAGTTATCTTTGGCGAGCTCTGTTTATAATCTAGAGTGAT
>Contig16:4606713-4606813_0
TTAGGCTTATCAAAACTCAACCAACAATTTATGTATGTATCTTATAAAACCCAAGAATCTTAAACTTTCGGTCGCCGTCTACTTGAATTATTGTCAATTG
>Contig16:4606733-4606833_0
CCAACAATTTATGTATGTATCTTATAAAACCCAAGAATCTTAAACTTTCGGTCGCCGTCTACTTGAATTATTGTCAATTGTTGTTGGATTGCTTCATCAT
>Contig16:4606753-4606853_0
CTTATAAAACCCAAGAATCTTAAACTTTCGGTCGCCGTCTACTTGAATTATTGTCAATTGTTGTTGGATTGCTTCATCATAGAAAAATAATTTTAAAAAA
>Contig16:4775095-4775195_0
TGCATTTTCCCCTCATTACTACAATCTTCATCTTCTTCTTCTTCAACGCATTTGTTGCAATTTTTTTCCGGCAATTTTCTGGGATTTTCCAAAGCCCTTT
>Contig16:4775115-4775215_0
ACAATCTTCATCTTCTTCTTCTTCAACGCATTTGTTGCAATTTTTTTCCGGCAATTTTCTGGGATTTTCCAAAGCCCTTTTTTCCTGCTCCTCCTCTTCC
>Contig16:4775135-4775235_0
CTTCAACGCATTTGTTGCAATTTTTTTCCGGCAATTTTCTGGGATTTTCCAAAGCCCTTTTTTCCTGCTCCTCCTCTTCCACATTGTCATTGCCCCCCTC
>Contig16:4799390-4799490_0
GGGATTTTGCTATTTTTCTTCGGATTAAATTTAATTCTCTTTTTTATTTATTATTCTTAAGATGGAAGCAAGGAAGTCGTGATGGCGTCAAATGGACTAC
>Contig16:4799410-4799510_0
CGGATTAAATTTAATTCTCTTTTTTATTTATTATTCTTAAGATGGAAGCAAGGAAGTCGTGATGGCGTCAAATGGACTACTTCACTTACCCCCCACATAT
>Contig16:4799430-4799530_0
TTTTTATTTATTATTCTTAAGATGGAAGCAAGGAAGTCGTGATGGCGTCAAATGGACTACTTCACTTACCCCCCACATATAATAAAATCTTAAATCGAAA
>Contig16:4876488-4876588_0
GTGGGACCGCAAAGTCGAGTTCATAAGCTGAGGCGGGTTTCGATATCTTGCAGTTATGTCGTCGTTATAACCTATTTTCCACAGGTAAGGAAAGCAAATA
>Contig16:4876508-4876608_0
TCATAAGCTGAGGCGGGTTTCGATATCTTGCAGTTATGTCGTCGTTATAACCTATTTTCCACAGGTAAGGAAAGCAAATATCAAGATACATATGAAAATT
>Contig16:4876528-4876628_0
CGATATCTTGCAGTTATGTCGTCGTTATAACCTATTTTCCACAGGTAAGGAAAGCAAATATCAAGATACATATGAAAATTTCTCTCAGAAAACCTGCAAT
>Contig16:5016426-5016526_0
TGAACCAAAATTCTTGATTTTTTTTTCTTTTTCTTTTTTCTTGAAGAAATTAAAAAAGTTGTCAATGGATCTGATCTGCAGCAGCAGCAGGTGATTCATG
>Contig16:5016446-5016546_0
TTTTTTCTTTTTCTTTTTTCTTGAAGAAATTAAAAAAGTTGTCAATGGATCTGATCTGCAGCAGCAGCAGGTGATTCATGAGCATCCATGTTTCCCACTT
>Contig16:5016466-5016566_0
TTGAAGAAATTAAAAAAGTTGTCAATGGATCTGATCTGCAGCAGCAGCAGGTGATTCATGAGCATCCATGTTTCCCACTTCAACGTGTCCGCCATTTTCG
>Contig16:5081739-5081839_0
CGTAGATTTCTGACTCTGCTGCAAGAAAAGATGTGCCTAGAGGTATGTTAGTTTTCTTTCAGGTTTTTTCGTGATGGGTCTCTGAAGGGAAATTGGGAAT
>Contig16:5081759-5081859_0
GCAAGAAAAGATGTGCCTAGAGGTATGTTAGTTTTCTTTCAGGTTTTTTCGTGATGGGTCTCTGAAGGGAAATTGGGAATTGGGAATTTAGCAATTTTGT
>Contig16:5081779-5081879_0
AGGTATGTTAGTTTTCTTTCAGGTTTTTTCGTGATGGGTCTCTGAAGGGAAATTGGGAATTGGGAATTTAGCAATTTTGTGGTAGGATGTTTGGCGAATT
>Contig16:5135153-5135253_0
TGAGGAGATTTCGGCACGTGCGCAACGGTTTAACCTGTCGTTCTTCGCGAATTCTACCTTCTATGCCCCTTCACTCTCTCTCTCTTTCTCCTTCCTTTCT
>Contig16:5135173-5135273_0
CGCAACGGTTTAACCTGTCGTTCTTCGCGAATTCTACCTTCTATGCCCCTTCACTCTCTCTCTCTTTCTCCTTCCTTTCTTTCCTTTTTTTTTTGTCTTC
>Contig16:5135193-5135293_0
TTCTTCGCGAATTCTACCTTCTATGCCCCTTCACTCTCTCTCTCTTTCTCCTTCCTTTCTTTCCTTTTTTTTTTGTCTTCAGTTTTTCACTTTTCTGCAG
>Contig16:5190720-5190820_0
GGGTCACATTTGTAAATATTGCTACTCTTGGGGGATTATAGAGTAAAAAAAAGAAAAGAGTAAAAGCGACGAAAGAAAAGAAAAAAAGGCAACCGTTAAG
>Contig16:5190740-5190840_0
GCTACTCTTGGGGGATTATAGAGTAAAAAAAAGAAAAGAGTAAAAGCGACGAAAGAAAAGAAAAAAAGGCAACCGTTAAGAGTGAGATGTTGACAGGTTA
>Contig16:5190760-5190860_0
GAGTAAAAAAAAGAAAAGAGTAAAAGCGACGAAAGAAAAGAAAAAAAGGCAACCGTTAAGAGTGAGATGTTGACAGGTTAACGAATCTCGATCGCGAACG
>Contig16:5263777-5263877_0
TTGCTACCTCACTACGCTGCTGAATACGCTCCTCATACTTTACACTACGCTCATCATCATCTACCGGTCTAGCAAAAAACAAAAATCGCTCATCCTTCAA
>Contig16:5263797-5263897_0
TGAATACGCTCCTCATACTTTACACTACGCTCATCATCATCTACCGGTCTAGCAAAAAACAAAAATCGCTCATCCTTCAAGGCTAATGGTCTATCAACAC
>Contig16:5263817-5263917_0
TACACTACGCTCATCATCATCTACCGGTCTAGCAAAAAACAAAAATCGCTCATCCTTCAAGGCTAATGGTCTATCAACACGACCAACCGAGATGGCATGA
>Contig16:5319882-5319982_0
ATGGCTTCTTCATCTGTACTTGCACTACACATACATATACATATAAAATACAATAAAATAGTACTATATCACAACATTATTTACCTCCTCCACCATCATC
>Contig16:5319902-5320002_0
TGCACTACACATACATATACATATAAAATACAATAAAATAGTACTATATCACAACATTATTTACCTCCTCCACCATCATCATCTATACCCACAAATATAT
>Contig16:5319922-5320022_0
ATATAAAATACAATAAAATAGTACTATATCACAACATTATTTACCTCCTCCACCATCATCATCTATACCCACAAATATATAAATTAAACCTAATTAATCA
>Contig16:5383626-5383726_0
AGAATGAAGGGAAAAAAAAAATGGGAAATGGATAAAAAAGGTGAATACGTTCTTTTTCTTATCTTCTTCTTTAGAGGATTTGTTGTTTTTCCTTTTTATG
>Contig16:5383646-5383746_0
ATGGGAAATGGATAAAAAAGGTGAATACGTTCTTTTTCTTATCTTCTTCTTTAGAGGATTTGTTGTTTTTCCTTTTTATGTATAAAAAATCATAAGTTTT
>Contig16:5383666-5383766_0
GTGAATACGTTCTTTTTCTTATCTTCTTCTTTAGAGGATTTGTTGTTTTTCCTTTTTATGTATAAAAAATCATAAGTTTTTCATCAAGTTTGTCTAAATT
>Contig16:5446533-5446633_0
AATATTCACTGGAGGTGGCAGTATTCCACCATGCTCCGTGTATCCAGGTAGAGGAATAGTGCCAAATACTGGGACCGTTGTTGGAGTATATGGAGGAGCT
>Contig16:5446553-5446653_0
GTATTCCACCATGCTCCGTGTATCCAGGTAGAGGAATAGTGCCAAATACTGGGACCGTTGTTGGAGTATATGGAGGAGCTGCAGCAGATAGTTTCTTGGT
>Contig16:5446573-5446673_0
TATCCAGGTAGAGGAATAGTGCCAAATACTGGGACCGTTGTTGGAGTATATGGAGGAGCTGCAGCAGATAGTTTCTTGGTTGGCTCCTTCCCTATCTCTG
>Contig16:5515297-5515397_0
TGCAATTGAAAGAAAAAGATCAAGTGATTGTAATGCAATTCTAGTTTTTGCCTTCCACAAAAAGAAATCGGGTTTAGATTTCGTCAGATCTTAAACCAAA
>Contig16:5515317-5515417_0
CAAGTGATTGTAATGCAATTCTAGTTTTTGCCTTCCACAAAAAGAAATCGGGTTTAGATTTCGTCAGATCTTAAACCAAAACCAGCCACCTAAACATGCC
>Contig16:5515337-5515437_0
CTAGTTTTTGCCTTCCACAAAAAGAAATCGGGTTTAGATTTCGTCAGATCTTAAACCAAAACCAGCCACCTAAACATGCCTTTTTCTTTGTTATTAAGAG
>Contig16:5574549-5574649_0
TCGGCGGCAGCGGCGAGTTCCGATCTTCCCCTGTTGCGCCCCCATGGCGGTATCGCTGCAGCTTCGCTCGCTTCTTTCAAGGTCGTGATTTTTTAGCTTT
>Contig16:5574569-5574669_0
CGATCTTCCCCTGTTGCGCCCCCATGGCGGTATCGCTGCAGCTTCGCTCGCTTCTTTCAAGGTCGTGATTTTTTAGCTTTTTTTTTAATCAGATCTAGGG
>Contig16:5574589-5574689_0
CCCATGGCGGTATCGCTGCAGCTTCGCTCGCTTCTTTCAAGGTCGTGATTTTTTAGCTTTTTTTTTAATCAGATCTAGGGTTTTTTTTTGGTTCTTTCTC
>Contig16:5650235-5650335_0
AAAAAGAAAGAATAAAATTACATTTCAGCTTCAGCTGACTATCATGAATCAGCCATTGGAATCAGCATGAACTAGCAAATAGGTAACATTTTTCAAGGGT
>Contig16:5650255-5650355_0
CATTTCAGCTTCAGCTGACTATCATGAATCAGCCATTGGAATCAGCATGAACTAGCAAATAGGTAACATTTTTCAAGGGTATCGATAGTATGTGCTTTCC
>Contig16:5650275-5650375_0
ATCATGAATCAGCCATTGGAATCAGCATGAACTAGCAAATAGGTAACATTTTTCAAGGGTATCGATAGTATGTGCTTTCCTTCGTAAAAACTACGAGAAA
>Contig16:5693346-5693446_0
TAAATGCTCTTCTTTATATATTATCCTGTGTTTGATGATGGCTAACTTAAGGTATTCAGTGAAGTCAGCTTGATTAATTCAATATTTAGCTAAAGTATCT
>Contig16:5693366-5693466_0
TTATCCTGTGTTTGATGATGGCTAACTTAAGGTATTCAGTGAAGTCAGCTTGATTAATTCAATATTTAGCTAAAGTATCTCTTATTAAACTGTTTTGTCC
>Contig16:5693386-5693486_0
GCTAACTTAAGGTATTCAGTGAAGTCAGCTTGATTAATTCAATATTTAGCTAAAGTATCTCTTATTAAACTGTTTTGTCCAATTCTAATCCAGTTTTTTT
>Contig16:5755937-5756037_0
GAAAAAATATAAATAAAAATAGAAATAGATGGAGGAATCTTTGGTTCTATTTTTGTTGGTTATTAACACCAAACGACATAAGAATCCTCGTCTTTAATTT
>Contig16:5755957-5756057_0
AGAAATAGATGGAGGAATCTTTGGTTCTATTTTTGTTGGTTATTAACACCAAACGACATAAGAATCCTCGTCTTTAATTTTTTTTTATATGAATTTTTTT
>Contig16:5755977-5756077_0
TTGGTTCTATTTTTGTTGGTTATTAACACCAAACGACATAAGAATCCTCGTCTTTAATTTTTTTTTATATGAATTTTTTTTTTTTTTTGAGATAAAAGGT
>Contig16:5827493-5827593_0
ATGTGTTTGTCTGTTTTGTTCTGATTGGTCTCCACCAAGACTCTGATTGGTCTCCACCAAGAATGAAGGCAGTCATTTTATGGCATCATCATCATAAAGA
>Contig16:5827513-5827613_0
CTGATTGGTCTCCACCAAGACTCTGATTGGTCTCCACCAAGAATGAAGGCAGTCATTTTATGGCATCATCATCATAAAGATTACAAGAATTGTGACAAGT
>Contig16:5827533-5827633_0
CTCTGATTGGTCTCCACCAAGAATGAAGGCAGTCATTTTATGGCATCATCATCATAAAGATTACAAGAATTGTGACAAGTGAGTTTTATTTTCGTATATT
>Contig16:5902929-5903029_0
TAGTACGAACAACATTGTCCCAACCTTTCCAAACAGAACTTTCCATACTGTGCTGTGTATGAAAGACAAAATACCCAATAGCCGCGTCTCCCTCCTGTTA
>Contig16:5902949-5903049_0
CAACCTTTCCAAACAGAACTTTCCATACTGTGCTGTGTATGAAAGACAAAATACCCAATAGCCGCGTCTCCCTCCTGTTACCCTAGAGCATACCACAAAG
>Contig16:5902969-5903069_0
TTCCATACTGTGCTGTGTATGAAAGACAAAATACCCAATAGCCGCGTCTCCCTCCTGTTACCCTAGAGCATACCACAAAGGAGGAGAGAAGAACAAATAA
>Contig16:5959402-5959502_0
ACTTGTCACCATTATATGGGCCGTAGCCATGGCAGAAAAAATCACACAGCACCACGAGAAGCTCTGCATTTTTCCCTACAAAATCCAAAATAGCCAAAAG
>Contig16:5959422-5959522_0
CCGTAGCCATGGCAGAAAAAATCACACAGCACCACGAGAAGCTCTGCATTTTTCCCTACAAAATCCAAAATAGCCAAAAGTAAAGTTGTCAGATTAATAT
>Contig16:5959442-5959542_0
ATCACACAGCACCACGAGAAGCTCTGCATTTTTCCCTACAAAATCCAAAATAGCCAAAAGTAAAGTTGTCAGATTAATATCACGTACCTCTTGTTTACAC
>Contig16:6156098-6156198_0
GGCGTCTTCATTGTGCTCATTTCTTCACTGCATGGAAGCCTGCGATAGAACAAGTTATTGCTTAGCAATAAGAAATTTATAGTTAAGCAATAAGGAAAGA
>Contig16:6156118-6156218_0
TTCTTCACTGCATGGAAGCCTGCGATAGAACAAGTTATTGCTTAGCAATAAGAAATTTATAGTTAAGCAATAAGGAAAGAGATAAAGACATTAATTTGCT
>Contig16:6156138-6156238_0
TGCGATAGAACAAGTTATTGCTTAGCAATAAGAAATTTATAGTTAAGCAATAAGGAAAGAGATAAAGACATTAATTTGCTTCCATTATCTCTTTCCAAAT
>Contig16:6207536-6207636_0
CCTATTTCCCCCACCTCCACCTCCGCCGTCCCCGCCATGCAACACCACTCGCCATGGGTTGCTCCGCCAATCTACATCTCCCCCCAAACCCAATCACCCC
>Contig16:6207556-6207656_0
CTCCGCCGTCCCCGCCATGCAACACCACTCGCCATGGGTTGCTCCGCCAATCTACATCTCCCCCCAAACCCAATCACCCCTCCCAACCACCACCACCGCC
>Contig16:6207576-6207676_0
AACACCACTCGCCATGGGTTGCTCCGCCAATCTACATCTCCCCCCAAACCCAATCACCCCTCCCAACCACCACCACCGCCACAGCCTCCCCTTAAACCGC
>Contig16:6269891-6269991_0
ATAGAATAAGTAAACCAAATACTAGTATTACTACAGCCAGCACCCAGGAAAGAAACCCCAACCGCCTTTCCCTTTTCCCACACTATAAATACCCCGCACT
>Contig16:6269911-6270011_0
ACTAGTATTACTACAGCCAGCACCCAGGAAAGAAACCCCAACCGCCTTTCCCTTTTCCCACACTATAAATACCCCGCACTCGTATAGTTAGGTTTGCCAA
>Contig16:6269931-6270031_0
CACCCAGGAAAGAAACCCCAACCGCCTTTCCCTTTTCCCACACTATAAATACCCCGCACTCGTATAGTTAGGTTTGCCAAAATCACCACTCAAATTCCCT
>Contig16:6328195-6328295_0
TTTTCATTTTGATGTCTCAAGAATTGAAGGATGATGGTAATAGTTTGTTTCAAAAAAGGGATTATGAAGATGCAATGTTAAACTATGAGAAAGCCATAAA
>Contig16:6328215-6328315_0
GAATTGAAGGATGATGGTAATAGTTTGTTTCAAAAAAGGGATTATGAAGATGCAATGTTAAACTATGAGAAAGCCATAAAATTGCTTCCTAGGAACCACA
>Contig16:6328235-6328335_0
TAGTTTGTTTCAAAAAAGGGATTATGAAGATGCAATGTTAAACTATGAGAAAGCCATAAAATTGCTTCCTAGGAACCACATAGATGTAGCCTATCTTAGG
>Contig16:6395670-6395770_0
AAGCAGCTTGCTCTGTGCTCGTTTGTTGAGGCTGCTGTGGTGAATTCTCTCCTCGCCGCTCAAAATTCCTTCACTTGCCTTCTCATGCTGGTGAATTGCT
>Contig16:6395690-6395790_0
GTTTGTTGAGGCTGCTGTGGTGAATTCTCTCCTCGCCGCTCAAAATTCCTTCACTTGCCTTCTCATGCTGGTGAATTGCTTTGCCTGAAGTTGATTTACT
>Contig16:6395710-6395810_0
TGAATTCTCTCCTCGCCGCTCAAAATTCCTTCACTTGCCTTCTCATGCTGGTGAATTGCTTTGCCTGAAGTTGATTTACTGTTGCCTTTTGCCTTGTGTT
>Contig16:6450298-6450398_0
CATGAGGAGACAGACCCCACACCCTATTGCTATCATAAAAAAACGATCTTGAGCTATCTTGAGGACGTTGTGAATGCGGTAACTCGACACCGTAATCAAG
>Contig16:6450318-6450418_0
ACCCTATTGCTATCATAAAAAAACGATCTTGAGCTATCTTGAGGACGTTGTGAATGCGGTAACTCGACACCGTAATCAAGTTGAAGGTCAAGATAAATAT
>Contig16:6450338-6450438_0
AAACGATCTTGAGCTATCTTGAGGACGTTGTGAATGCGGTAACTCGACACCGTAATCAAGTTGAAGGTCAAGATAAATATCACCACTCCATAGTCGTAAT
>Contig16:6519920-6520020_0
TTCCTCGATATGATGTGTGGATGCATTTTTCATACTATTGTTTGTGGGGGATGGTTTTCTATTTCGTAGACCATTAATTCTTCCAACTTCCATGTCGTTG
>Contig16:6519940-6520040_0
ATGCATTTTTCATACTATTGTTTGTGGGGGATGGTTTTCTATTTCGTAGACCATTAATTCTTCCAACTTCCATGTCGTTGCTCTTTCCAGTAGAAACGTT
>Contig16:6519960-6520060_0
TTTGTGGGGGATGGTTTTCTATTTCGTAGACCATTAATTCTTCCAACTTCCATGTCGTTGCTCTTTCCAGTAGAAACGTTCTGGTTAGAGTCATCTCCCA
>Contig16:6588919-6589019_0
TGGATTACATTATAATCCAATTCTACAGCATAAACTTTGCTACTGGCAGGGAAATTAACGGAGGGTACAGCCAATTCGAAGCTGCAGGTACAACCAATCG
>Contig16:6588939-6589039_0
TTCTACAGCATAAACTTTGCTACTGGCAGGGAAATTAACGGAGGGTACAGCCAATTCGAAGCTGCAGGTACAACCAATCGAAGCAGGCATTAACCCAGCC
>Contig16:6588959-6589059_0
TACTGGCAGGGAAATTAACGGAGGGTACAGCCAATTCGAAGCTGCAGGTACAACCAATCGAAGCAGGCATTAACCCAGCCCTACTACAACCCAACACCCC
>Contig16:6645502-6645602_0
ATTTAAATGAGTTTGGACTATTTTATGTATAGTTTGAACTAAAATTTTATATTTTAGGGAATGAAGTGGCCCCGAGAAGAGATGTAAGGTGACTGCTCTT
>Contig16:6645522-6645622_0
TTTTATGTATAGTTTGAACTAAAATTTTATATTTTAGGGAATGAAGTGGCCCCGAGAAGAGATGTAAGGTGACTGCTCTTAGTTTTTTAAATTATTATAA
>Contig16:6645542-6645642_0
AAAATTTTATATTTTAGGGAATGAAGTGGCCCCGAGAAGAGATGTAAGGTGACTGCTCTTAGTTTTTTAAATTATTATAATACTTCCTCCGTTTTTTTCG
>Contig16:6833774-6833874_0
TGATGAGGTCGGCCGGGAGCGAGTCGCCCATCGACGAAACGACGCCGTCGTGCGGTGGTGCCGGCGACGGGGGCGGAGGCGATGGCATCCGGATGGGCGG
>Contig16:6833794-6833894_0
GAGTCGCCCATCGACGAAACGACGCCGTCGTGCGGTGGTGCCGGCGACGGGGGCGGAGGCGATGGCATCCGGATGGGCGGCTTCTTCCTCATCTCTTTTG
>Contig16:6833814-6833914_0
GACGCCGTCGTGCGGTGGTGCCGGCGACGGGGGCGGAGGCGATGGCATCCGGATGGGCGGCTTCTTCCTCATCTCTTTTGCTTCGCTTCTAGAGAGAGAG
>Contig16:6899777-6899877_0
ATACTACGACTCGAGCTCGCCGGACGGAGGTCACGATCCGTCGTCGGCCGCCGCCTCCAAAAACATCGTGTCCGAGCGGAATCGGAGGAAGAAGCTCAAC
>Contig16:6899797-6899897_0
CGGACGGAGGTCACGATCCGTCGTCGGCCGCCGCCTCCAAAAACATCGTGTCCGAGCGGAATCGGAGGAAGAAGCTCAACGAAAGGCTCTACGCCCTAAG
>Contig16:6899817-6899917_0
TCGTCGGCCGCCGCCTCCAAAAACATCGTGTCCGAGCGGAATCGGAGGAAGAAGCTCAACGAAAGGCTCTACGCCCTAAGAGCAGTCGTTCCTAACATTA
>Contig16:6963489-6963589_0
CTGATCTAATCTAAAAACTACCATCCAAGCTCACCAATATACAATACAGATTCAAGGTTACAACTTTTTAGGGTGGGGTTGTGTAGAGGATATGTTACCT
>Contig16:6963509-6963609_0
CCATCCAAGCTCACCAATATACAATACAGATTCAAGGTTACAACTTTTTAGGGTGGGGTTGTGTAGAGGATATGTTACCTTATATAATTTCACAGATTGA
>Contig16:6963529-6963629_0
ACAATACAGATTCAAGGTTACAACTTTTTAGGGTGGGGTTGTGTAGAGGATATGTTACCTTATATAATTTCACAGATTGAGAACATATGTTACCTATTTG
>Contig16:7029175-7029275_0
TCATTTGATTTTCTTCTCCAGAAGGCTAAATGATATAGACAAGGTCATATAGAAACAGTTAGGAGAGTGTGGAGGAGACAAATACAAAATCATAATGTGG
>Contig16:7029195-7029295_0
GAAGGCTAAATGATATAGACAAGGTCATATAGAAACAGTTAGGAGAGTGTGGAGGAGACAAATACAAAATCATAATGTGGAAGTTGAAATTTGGAGACGG
>Contig16:7029215-7029315_0
AAGGTCATATAGAAACAGTTAGGAGAGTGTGGAGGAGACAAATACAAAATCATAATGTGGAAGTTGAAATTTGGAGACGGATCAAGCCCGTGGCTGCGCT
>Contig16:7088242-7088342_0
AGATTTTGGAGTTATTTGTGAAAGTAAGCGATCTGAACCACCATACATGTCATCACCAGCAACAATCTCATCACCTACGAAAGACAGAAAAAATAAACAT
>Contig16:7088262-7088362_0
AAAGTAAGCGATCTGAACCACCATACATGTCATCACCAGCAACAATCTCATCACCTACGAAAGACAGAAAAAATAAACATTCAATACATTGTGAGGTGGA
>Contig16:7088282-7088382_0
CCATACATGTCATCACCAGCAACAATCTCATCACCTACGAAAGACAGAAAAAATAAACATTCAATACATTGTGAGGTGGAGACTCAGAGCAAATCTTGAA
>Contig16:7154387-7154487_0
CTGGAAGGGCCAGCCGGAGAAGTTCATCTTCGACCGCATCGCCAGGTACTCCTCCACCGTCTTCCGCACCCACCTCATGGGCGAGAAGGCCGCCGTCATC
>Contig16:7154407-7154507_0
AGTTCATCTTCGACCGCATCGCCAGGTACTCCTCCACCGTCTTCCGCACCCACCTCATGGGCGAGAAGGCCGCCGTCATCTGCGGCGCCGCCGGCAACAA
>Contig16:7212587-7212687_0
TGAAGCACCTGTAATGGCAGTATCTGGAGACGGATTTGTAGAGACAATCCTTTCACCTTTTGGAGAGGGATGCTGGTAACGGATTCAAAGAGAAGTAAAA
>Contig16:7212607-7212707_0
TATCTGGAGACGGATTTGTAGAGACAATCCTTTCACCTTTTGGAGAGGGATGCTGGTAACGGATTCAAAGAGAAGTAAAAATGGAGCACATCAGCTATAA
>Contig16:7212627-7212727_0
GAGACAATCCTTTCACCTTTTGGAGAGGGATGCTGGTAACGGATTCAAAGAGAAGTAAAAATGGAGCACATCAGCTATAATAATTTAAATTTTATGGACT
>Contig16:7279286-7279386_0
CTTAGCAGTATCAGTTTCTTGTTCTCTCGTAGGAAGCAATTGGTTCCCTTCTAAAAGAATGAAATCATCGTTTCGGTTACTGATCTGTTCAGAAACGAGT
>Contig16:7279306-7279406_0
GTTCTCTCGTAGGAAGCAATTGGTTCCCTTCTAAAAGAATGAAATCATCGTTTCGGTTACTGATCTGTTCAGAAACGAGTTTGCCAGAAGGAAGCTCTTT
>Contig16:7279326-7279426_0
TGGTTCCCTTCTAAAAGAATGAAATCATCGTTTCGGTTACTGATCTGTTCAGAAACGAGTTTGCCAGAAGGAAGCTCTTTTTTGTTTACTGTCGCCATTT
>Contig16:7604009-7604109_0
ACCTTACATGTATGGAAATTCTTACGACATTCACTTAGAGTAAATCAAATTTATGTGTGTGTGTGTGTGCGTCGACTTTTTACATGCTATAATGTTGAAG
>Contig16:7604029-7604129_0
CTTACGACATTCACTTAGAGTAAATCAAATTTATGTGTGTGTGTGTGTGCGTCGACTTTTTACATGCTATAATGTTGAAGGGCAGGGTCTTTTCTTGATT
>Contig16:7604049-7604149_0
TAAATCAAATTTATGTGTGTGTGTGTGTGCGTCGACTTTTTACATGCTATAATGTTGAAGGGCAGGGTCTTTTCTTGATTACTCATTGTATATTTAATGA
>Contig16:7734135-7734235_0
CCACCACCAGTCCAGGTCCGGCCCATCACCCTCACGTTTGACGTTTGATTGTACTTCTGCGGCATCCCCGCCAACGGAACTCCGAAACATCAACTCATTC
>Contig16:7734155-7734255_0
GCCCATCACCCTCACGTTTGACGTTTGATTGTACTTCTGCGGCATCCCCGCCAACGGAACTCCGAAACATCAACTCATTCGAATTACTTGTTCAAAGAGA
>Contig16:7734175-7734275_0
ACGTTTGATTGTACTTCTGCGGCATCCCCGCCAACGGAACTCCGAAACATCAACTCATTCGAATTACTTGTTCAAAGAGATGAATATTGTCCGCAAGGTT
>Contig16:7780041-7780141_0
AGAATTGAAAATCATCTCGCAATAACTCTAGCATGGGGATTTGAGGCTGATGTGGCCATAATTAGCAAGAACAGTCTGAGATTGAATTAAAATGCAAAAA
>Contig16:7780061-7780161_0
AATAACTCTAGCATGGGGATTTGAGGCTGATGTGGCCATAATTAGCAAGAACAGTCTGAGATTGAATTAAAATGCAAAAATACATGATATAGACTCCAAC
>Contig16:7780081-7780181_0
TTGAGGCTGATGTGGCCATAATTAGCAAGAACAGTCTGAGATTGAATTAAAATGCAAAAATACATGATATAGACTCCAACCTTGGGAAGTATCAGTCAGC
>Contig16:7843305-7843405_0
TTGAATAGCAATGTATTCGTATCGGGACTCGCCATATCTCTGTTTAGGGAAGGCAACATGAGAAATCGATGAGTCCCAACATATATGAAACAATCGGAGG
>Contig16:7843325-7843425_0
ATCGGGACTCGCCATATCTCTGTTTAGGGAAGGCAACATGAGAAATCGATGAGTCCCAACATATATGAAACAATCGGAGGCAAATTTTGTGTTCCCTTTG
>Contig16:7843345-7843445_0
TGTTTAGGGAAGGCAACATGAGAAATCGATGAGTCCCAACATATATGAAACAATCGGAGGCAAATTTTGTGTTCCCTTTGATAAGAGAAAAGAGAAATCA
>Contig16:8285804-8285904_0
AGAAAGAAATCAAATGTTTTGGATTTGGTTCATACTGATCTGTGTTCTATGAAAGATAGGACACTTGGAGGAGCTCTTTATTTTGTCACTTTCGTGGATG
>Contig16:8285824-8285924_0
GGATTTGGTTCATACTGATCTGTGTTCTATGAAAGATAGGACACTTGGAGGAGCTCTTTATTTTGTCACTTTCGTGGATGATCATTCAAGAAAGTTGTGG
>Contig16:8285844-8285944_0
TGTGTTCTATGAAAGATAGGACACTTGGAGGAGCTCTTTATTTTGTCACTTTCGTGGATGATCATTCAAGAAAGTTGTGGGCTTATGCTTTAAAGACAAA
>Contig16:8329007-8329107_0
CAAAAAAGAAAAGTGTCATTTTATATGAAATGGAGGGAGTAATAAATATCGTATACAGAGATATTGAGAGAAAGATTGGACAGAGGGAAATTAATAATAA
>Contig16:8329027-8329127_0
TTATATGAAATGGAGGGAGTAATAAATATCGTATACAGAGATATTGAGAGAAAGATTGGACAGAGGGAAATTAATAATAATGTATTGCTTGGCCTGGCTT
>Contig16:8540585-8540685_0
ATTTTGTCCAAAGAAACTAGGGCAAAACTCTGTGTCGGCGATAAGCATGAAGAGATAAGAGATAAATTACGATGAAAAACAGACCACACAACTAATTATG
>Contig16:8540605-8540705_0
GGCAAAACTCTGTGTCGGCGATAAGCATGAAGAGATAAGAGATAAATTACGATGAAAAACAGACCACACAACTAATTATGACAAACAAGCTAACACATAT
>Contig16:8540625-8540725_0
ATAAGCATGAAGAGATAAGAGATAAATTACGATGAAAAACAGACCACACAACTAATTATGACAAACAAGCTAACACATATATAATCAACAAACAGTACAC
>Contig16:8600188-8600288_0
AAATTGTGAACTTTTTGTAGTTACACTTACACCTCAATTTAGAAATAATTTAGTAAATATTTGAACAAAAATTTTTCTCTCAGTAAACGTAGAACTCCAT
>Contig16:8600208-8600308_0
TTACACTTACACCTCAATTTAGAAATAATTTAGTAAATATTTGAACAAAAATTTTTCTCTCAGTAAACGTAGAACTCCATTGCTCGAAAATTCCGGAGGG
>Contig16:8600228-8600328_0
AGAAATAATTTAGTAAATATTTGAACAAAAATTTTTCTCTCAGTAAACGTAGAACTCCATTGCTCGAAAATTCCGGAGGGAGAGAGATTTCAACTTTCAA
>Contig16:8659702-8659802_0
CTATCGAAGAACGTCTTGACATGAAAACTCGAAGCAACTACCTTAACCAACAATGTCTTCACCATCCACGTAACTGCACCTACAAGAGTTGACACAATCC
>Contig16:8659722-8659822_0
ATGAAAACTCGAAGCAACTACCTTAACCAACAATGTCTTCACCATCCACGTAACTGCACCTACAAGAGTTGACACAATCCCTCTAGTTATCTTGTTTAAA
>Contig16:8659742-8659842_0
CCTTAACCAACAATGTCTTCACCATCCACGTAACTGCACCTACAAGAGTTGACACAATCCCTCTAGTTATCTTGTTTAAAATCCTAGATTCTTCCCTAGT
>Contig16:8727151-8727251_0
TTAGTGAAATTATACCTCATAAATTATTAATTGGATTTACATTTTACTGAACGCCTCTTATCTTCCACCATATGAGAAGAAAATGTACAAAAACTCTAGA
>Contig16:8727171-8727271_0
AAATTATTAATTGGATTTACATTTTACTGAACGCCTCTTATCTTCCACCATATGAGAAGAAAATGTACAAAAACTCTAGACTCTAATCATATGTTTGGTT
>Contig16:8727191-8727291_0
ATTTTACTGAACGCCTCTTATCTTCCACCATATGAGAAGAAAATGTACAAAAACTCTAGACTCTAATCATATGTTTGGTTTCTGGCTTCATCAAGAAGTA
>Contig16:8791751-8791851_0
AAGATTCACATCAAAATCACTCAAGCAATAAGCATGTAGATGAAAATTTTTAGATAAAACTAGCCAATAGTATGTACATGCAAAAGCAATGTAGCTCAAG
>Contig16:8791771-8791871_0
TCAAGCAATAAGCATGTAGATGAAAATTTTTAGATAAAACTAGCCAATAGTATGTACATGCAAAAGCAATGTAGCTCAAGATGCAAAAACCAAGTGCCAA
>Contig16:8791791-8791891_0
TGAAAATTTTTAGATAAAACTAGCCAATAGTATGTACATGCAAAAGCAATGTAGCTCAAGATGCAAAAACCAAGTGCCAAACTTGACACAGAAAACACCA
>Contig16:8845735-8845835_0
AGTAATCACCAACAGAGGCGGCCCCTCACACACGGAGGATCTCGCAACGGCGCAAGGAGGCGGCAGATCTACCTCCCCCTCCACCTCCAGTACGGCGACG
>Contig16:8845755-8845855_0
GCCCCTCACACACGGAGGATCTCGCAACGGCGCAAGGAGGCGGCAGATCTACCTCCCCCTCCACCTCCAGTACGGCGACGTCGCCGGAGAAATCGGCGGC
>Contig16:8845775-8845875_0
CTCGCAACGGCGCAAGGAGGCGGCAGATCTACCTCCCCCTCCACCTCCAGTACGGCGACGTCGCCGGAGAAATCGGCGGCCAGAAGCTTCGTCTTCAGAA
>Contig16:8914437-8914537_0
AATGTGCTCGATTCCCATCATCTCCACCGGAATCTGGCTGGCGTCGAAGCCGGACAACGAGTGCATCCGGTGGCTCCGGTGGCCGCTCGTCTTCATCGGG
>Contig16:8914457-8914557_0
TCTCCACCGGAATCTGGCTGGCGTCGAAGCCGGACAACGAGTGCATCCGGTGGCTCCGGTGGCCGCTCGTCTTCATCGGGATCGCCTTCCTCCTCGTCGC
>Contig16:8914477-8914577_0
GCGTCGAAGCCGGACAACGAGTGCATCCGGTGGCTCCGGTGGCCGCTCGTCTTCATCGGGATCGCCTTCCTCCTCGTCGCCCTCACCGGCTTCGTCGGCG
>Contig16:8956942-8957042_0
CAGGCCTTTGTATTGGAGGAGCAATAATCGCCTCTTCTTCTTGGGGAGGGGCTGTGACTACAGGAGGAGTGGGAGGAGGCTCTTCTATGACCTTTTGTTT
>Contig16:8956962-8957062_0
GCAATAATCGCCTCTTCTTCTTGGGGAGGGGCTGTGACTACAGGAGGAGTGGGAGGAGGCTCTTCTATGACCTTTTGTTTCGCTCTTTCTTTCTTACCGC
>Contig16:8956982-8957082_0
TTGGGGAGGGGCTGTGACTACAGGAGGAGTGGGAGGAGGCTCTTCTATGACCTTTTGTTTCGCTCTTTCTTTCTTACCGCCTTGTGCAAACATATACGCT
>Contig16:9045346-9045446_0
ACACCGTCCACACACTCTATACAGCTATCTCTTCTCCTCTTTTGAGAAAACAGAGGCGTCAGATCTCTCAAGCAAACGACTTCGCAGCGGCACCGCCATG
>Contig16:9045366-9045466_0
ACAGCTATCTCTTCTCCTCTTTTGAGAAAACAGAGGCGTCAGATCTCTCAAGCAAACGACTTCGCAGCGGCACCGCCATGAACGGAGTGGAGCTGGTCGC
>Contig16:9045386-9045486_0
TTTGAGAAAACAGAGGCGTCAGATCTCTCAAGCAAACGACTTCGCAGCGGCACCGCCATGAACGGAGTGGAGCTGGTCGCCAGCTGGCTCACGCCGACCG
>Contig16:9123059-9123159_0
TAAAGACGAAGGAAAAAATGCAAATGAAACCTGTTTTAGTTAAAACGTCGATGTATCCATCCTTCTTCAGTTTCTCCATGAAATTTTGACCGAGGCGTCT
>Contig16:9123079-9123179_0
CAAATGAAACCTGTTTTAGTTAAAACGTCGATGTATCCATCCTTCTTCAGTTTCTCCATGAAATTTTGACCGAGGCGTCTTTCAAGGCCACTTTTGAGAT
>Contig16:9123099-9123199_0
TAAAACGTCGATGTATCCATCCTTCTTCAGTTTCTCCATGAAATTTTGACCGAGGCGTCTTTCAAGGCCACTTTTGAGATCATAACGACCACAGACATTA
>Contig16:9171339-9171439_0
TCCCTTCTTGATCGAACCGATTCTCTTGATATTTAGACGTACTGAAGCATAAAATTTTAAGGCATTTCCGCCGCATGTGACTTCAGTGGGTCCACTAAAT
>Contig16:9171359-9171459_0
TTCTCTTGATATTTAGACGTACTGAAGCATAAAATTTTAAGGCATTTCCGCCGCATGTGACTTCAGTGGGTCCACTAAATCCAAAAGTGGATAGCTTTGC
>Contig16:9171379-9171479_0
ACTGAAGCATAAAATTTTAAGGCATTTCCGCCGCATGTGACTTCAGTGGGTCCACTAAATCCAAAAGTGGATAGCTTTGCTCGGACCTATGACCAAAAAT
>Contig16:9228905-9229005_0
CATTTGCACGCCAAGTCTTCCTTTTTTCGAGTTTTGGCTTCTTTTTTTTTTTTTTTTTTTTTGACAGTTACAGAGTCTGTATGGCTTCATTTTTTTGTTT
>Contig16:9228925-9229025_0
CTTTTTTCGAGTTTTGGCTTCTTTTTTTTTTTTTTTTTTTTTGACAGTTACAGAGTCTGTATGGCTTCATTTTTTTGTTTGTTGACATAATTCAAGTTAA
>Contig16:9228945-9229045_0
CTTTTTTTTTTTTTTTTTTTTTGACAGTTACAGAGTCTGTATGGCTTCATTTTTTTGTTTGTTGACATAATTCAAGTTAATTAGTGAAAATGCTGTACAT
>Contig16:9307148-9307248_0
AAGCTCTATTGCACTAAGTTTTGAAAAACATCCTTTCCTAAAAATTAAAACTAAATCAATCAACAAAAACACATGAATAATAAGCAAAGGAATGAATGTT
>Contig16:9307168-9307268_0
TTGAAAAACATCCTTTCCTAAAAATTAAAACTAAATCAATCAACAAAAACACATGAATAATAAGCAAAGGAATGAATGTTATTATGGACAAATTAAAAGA
>Contig16:9307188-9307288_0
AAAATTAAAACTAAATCAATCAACAAAAACACATGAATAATAAGCAAAGGAATGAATGTTATTATGGACAAATTAAAAGAGAGAAGATAGAATAACCTTG
>Contig16:9377584-9377684_0
AAGAGAAAGGACTGGTGTTTTTATTTTCTTGAAAGAGAGATTATTCTTGTTACGAAACAGTCTAATTTAAATGAATTTTATGCATGTTATTAAACATCTA
>Contig16:9377604-9377704_0
TTATTTTCTTGAAAGAGAGATTATTCTTGTTACGAAACAGTCTAATTTAAATGAATTTTATGCATGTTATTAAACATCTAATTTGTTTCTTAAAACTGAA
>Contig16:9377624-9377724_0
TTATTCTTGTTACGAAACAGTCTAATTTAAATGAATTTTATGCATGTTATTAAACATCTAATTTGTTTCTTAAAACTGAAATGGCTTGTTGACCTTAGTA
>Contig16:9415759-9415859_0
TGCGTCATGCCCTCTTTCTGGTTTTAGGTGCTTCATTCGGATTTGAATATTTGCTGCCTATGTAGGAAGCTATTGCATCTCTTTTGGTGTTGCTTGATGC
>Contig16:9415779-9415879_0
GTTTTAGGTGCTTCATTCGGATTTGAATATTTGCTGCCTATGTAGGAAGCTATTGCATCTCTTTTGGTGTTGCTTGATGCACTCTTTAGGATTCGGATTC
>Contig16:9415799-9415899_0
ATTTGAATATTTGCTGCCTATGTAGGAAGCTATTGCATCTCTTTTGGTGTTGCTTGATGCACTCTTTAGGATTCGGATTCTTGGTTTAGCTTATAGGATG
>Contig16:9500749-9500849_0
GCTGAGCATAAATCTATGAAGGTAGAGAAATAGCAACAGCAGAAAGATTCTTTATGAAAAAGAAGGCTTAAGATCATCAGCGCATTCTGTAAGATTGGGT
>Contig16:9500769-9500869_0
GGTAGAGAAATAGCAACAGCAGAAAGATTCTTTATGAAAAAGAAGGCTTAAGATCATCAGCGCATTCTGTAAGATTGGGTTCTTGAAACCTGACAGTGCT
>Contig16:9500789-9500889_0
AGAAAGATTCTTTATGAAAAAGAAGGCTTAAGATCATCAGCGCATTCTGTAAGATTGGGTTCTTGAAACCTGACAGTGCTGCCCATTTAGTGAATACTTG
>Contig16:9544554-9544654_0
TCATCTGCGAGGTGGGATCTCCCGAAGAACAAAAGCTTCTCCTTCTAGTTCCACGAAAATTTCCAATTCGAAGATGCATCTGAGATCTGAAGCTCTTGAT
>Contig16:9544574-9544674_0
CCCGAAGAACAAAAGCTTCTCCTTCTAGTTCCACGAAAATTTCCAATTCGAAGATGCATCTGAGATCTGAAGCTCTTGATTCTAATGGTGTTGATAGAAA
>Contig16:9544594-9544694_0
CCTTCTAGTTCCACGAAAATTTCCAATTCGAAGATGCATCTGAGATCTGAAGCTCTTGATTCTAATGGTGTTGATAGAAAACCAACAACATCGTACAAAA
>Contig16:9583384-9583484_0
CTTGTACTGATTAAGACAAAACACCATATAAAATACATAATTCTACTTGTACCAAGTCCTTGGTCAGACGAGCAGCAAAGAAATGATATGAAACTAAGAA
>Contig16:9583404-9583504_0
ACACCATATAAAATACATAATTCTACTTGTACCAAGTCCTTGGTCAGACGAGCAGCAAAGAAATGATATGAAACTAAGAACATTATATGCCACTCAAAGA
>Contig16:9583424-9583524_0
TTCTACTTGTACCAAGTCCTTGGTCAGACGAGCAGCAAAGAAATGATATGAAACTAAGAACATTATATGCCACTCAAAGAGAAAGCTCAATAATATGCAT
>Contig16:9653093-9653193_0
CCCTGCTGCTTCAATTGGATTATATGTTGATTCTGGCTCAATCTACGAAACTCCGCGTAGCTATGGGGCCGCACATCTCTTGGAGCGTATGGCCTTCAAA
>Contig16:9653113-9653213_0
TATATGTTGATTCTGGCTCAATCTACGAAACTCCGCGTAGCTATGGGGCCGCACATCTCTTGGAGCGTATGGCCTTCAAAACTACCACTAACCGGAGCCA
>Contig16:9653133-9653233_0
ATCTACGAAACTCCGCGTAGCTATGGGGCCGCACATCTCTTGGAGCGTATGGCCTTCAAAACTACCACTAACCGGAGCCACTTGCGCATTGTGAGAGAAG
>Contig16:9734676-9734776_0
TTGTCCCCTTTAATATCATGTGACTGCCGAATGCTTATTTGACATTAGTTACATTACGCGTTGAGTAGGACCATTAATTTCAAGTTGCCCGTTTGACTTT
>Contig16:9734696-9734796_0
TGACTGCCGAATGCTTATTTGACATTAGTTACATTACGCGTTGAGTAGGACCATTAATTTCAAGTTGCCCGTTTGACTTTGCTCACATTCATTGACGCAT
>Contig16:9816229-9816329_0
TAAGTCATAAAACGTTTTTTTTTATTAAAGGGGGGATAAAGATGTAATCATGTTTTATTTGTAATTGATATGTTCCTTAAATTGTGGATTCTTTTAAGTT
>Contig16:9816249-9816349_0
TTTATTAAAGGGGGGATAAAGATGTAATCATGTTTTATTTGTAATTGATATGTTCCTTAAATTGTGGATTCTTTTAAGTTTATTTAAGGTTAATCTCTTT
>Contig16:9816269-9816369_0
GATGTAATCATGTTTTATTTGTAATTGATATGTTCCTTAAATTGTGGATTCTTTTAAGTTTATTTAAGGTTAATCTCTTTCTTCTCTTCTTCTATTCTAT
>Contig16:9850323-9850423_0
CATGGTGCGGGTCGGGTTCTGCGGGCTGTGGATCGGGCTGCTGTCGGCCCAGGTTTGCTGCGCCGGGCTTATGCTCTATGTGGTGGGGACCACCAACTGG
>Contig16:9850343-9850443_0
GCGGGCTGTGGATCGGGCTGCTGTCGGCCCAGGTTTGCTGCGCCGGGCTTATGCTCTATGTGGTGGGGACCACCAACTGGGAGTACGAGGCGATGAGGGC
>Contig16:9850363-9850463_0
CTGTCGGCCCAGGTTTGCTGCGCCGGGCTTATGCTCTATGTGGTGGGGACCACCAACTGGGAGTACGAGGCGATGAGGGCGCAGCTGCTCACGTGCGCCG
>Contig16:9924884-9924984_0
TAGAATCATGTTTGGGCCACGCAAATGAACAAAAAACTTCATTTAAGGTCATACTAAAAGAAATGGATCGGAATTTAGAAGAGGCATCGAATACAAATAG
>Contig16:9924904-9925004_0
GCAAATGAACAAAAAACTTCATTTAAGGTCATACTAAAAGAAATGGATCGGAATTTAGAAGAGGCATCGAATACAAATAGATACAAATTAAAGTCTCAGC
>Contig16:9924924-9925024_0
ATTTAAGGTCATACTAAAAGAAATGGATCGGAATTTAGAAGAGGCATCGAATACAAATAGATACAAATTAAAGTCTCAGCAGAGGTCGCAGAACAAGTAG
>Contig16:9986253-9986353_0
TTTATTACAGGATAGGCTTGAGTTGATGATTAACATTTGGATTCAGCATAAGTATATCCCTTCGCCAGCTGAAGTAAGTGAAAGGGAAGGCATTAATTTA
>Contig16:9986273-9986373_0
AGTTGATGATTAACATTTGGATTCAGCATAAGTATATCCCTTCGCCAGCTGAAGTAAGTGAAAGGGAAGGCATTAATTTACTATCTAGCAAAGGTAAGGC
>Contig16:9986293-9986393_0
ATTCAGCATAAGTATATCCCTTCGCCAGCTGAAGTAAGTGAAAGGGAAGGCATTAATTTACTATCTAGCAAAGGTAAGGCTTTCTGCATTTAACTCAAAT
>Contig16:10036085-10036185_0
GTTACAACACGGGTGCAGAACGTTTGATAGGAAAGTAGTCGAGGAAGGAATCGGAAGGACGATTCTCACACTTCCGTTGGAGGATCAGCAGAGCATTTTG
>Contig16:10036105-10036205_0
CGTTTGATAGGAAAGTAGTCGAGGAAGGAATCGGAAGGACGATTCTCACACTTCCGTTGGAGGATCAGCAGAGCATTTTGCTTTCTTGGCTGGGAAGTTT
>Contig16:10036125-10036225_0
GAGGAAGGAATCGGAAGGACGATTCTCACACTTCCGTTGGAGGATCAGCAGAGCATTTTGCTTTCTTGGCTGGGAAGTTTTCTCAAAGGTGGCGATAATT
>Contig16:10120166-10120266_0
AAAAACTTAATTAAAATCTCACTCATCACTTGATCTCCTGCTAGCAATTCATGACCAAAAAAAATAGTAGGTAGCACTCTCACACATTTTCAAAATTAAT
>Contig16:10120186-10120286_0
ACTCATCACTTGATCTCCTGCTAGCAATTCATGACCAAAAAAAATAGTAGGTAGCACTCTCACACATTTTCAAAATTAATCCTACCAAATTAAATAAAAA
>Contig16:10120206-10120306_0
CTAGCAATTCATGACCAAAAAAAATAGTAGGTAGCACTCTCACACATTTTCAAAATTAATCCTACCAAATTAAATAAAAAAAACTACTAATCAACCATTA
>Contig16:10177070-10177170_0
CTCTCGACGTCAATTAGATAATCGTAGTCCGAGACCGTCGAGGAAGGAGAGAGCAGAGGAGCCGGAAGCGAGTTGGGGTTCGTACCGTTTCCGGATTCCG
>Contig16:10177090-10177190_0
ATCGTAGTCCGAGACCGTCGAGGAAGGAGAGAGCAGAGGAGCCGGAAGCGAGTTGGGGTTCGTACCGTTTCCGGATTCCGCAGCCACAGACAGATCCTCG
>Contig16:10177110-10177210_0
AGGAAGGAGAGAGCAGAGGAGCCGGAAGCGAGTTGGGGTTCGTACCGTTTCCGGATTCCGCAGCCACAGACAGATCCTCGTGGCTACAGCTTCTCGAAGC
>Contig16:10234412-10234512_0
CTCCTCTGGTTTAATTCTATTGTTGTATCATTTGTAAACGTGCTTCAATAATCAGCCAGATTTACTCCTCTTTTTACTCAAGTATTTAATTTATTTTTTC
>Contig16:10234432-10234532_0
TGTTGTATCATTTGTAAACGTGCTTCAATAATCAGCCAGATTTACTCCTCTTTTTACTCAAGTATTTAATTTATTTTTTCCTTCGTAGTTTTGATATGAG
>Contig16:10234452-10234552_0
TGCTTCAATAATCAGCCAGATTTACTCCTCTTTTTACTCAAGTATTTAATTTATTTTTTCCTTCGTAGTTTTGATATGAGTTAATTACAAATTGTAACCT
>Contig16:10285710-10285810_0
GATTTTCCTTTTTATTTTGGATGAAAGTGAATTTTGGATTCATATTGGGATTTCATATGTGGAATCAAGAACACGAATTCTGGGATCTTGGCCTCAGAAC
>Contig16:10285730-10285830_0
ATGAAAGTGAATTTTGGATTCATATTGGGATTTCATATGTGGAATCAAGAACACGAATTCTGGGATCTTGGCCTCAGAACGCCGATTGTGATGAGATTTG
>Contig16:10285750-10285850_0
CATATTGGGATTTCATATGTGGAATCAAGAACACGAATTCTGGGATCTTGGCCTCAGAACGCCGATTGTGATGAGATTTGGACTTTCATGAGTTCGCAAT
>Contig16:10379516-10379616_0
GCTGCGTTCTGCACAACATATGCGAGATGAGGAAGGAGGGATTGAGCGAGGGATTGAAGTTTGAATTGTTTGATGATGAGATGATTCTGGAGAACAACGT
>Contig16:10379536-10379636_0
TGCGAGATGAGGAAGGAGGGATTGAGCGAGGGATTGAAGTTTGAATTGTTTGATGATGAGATGATTCTGGAGAACAACGTGAGATCTGTTAATGCATTGC
>Contig16:10379556-10379656_0
ATTGAGCGAGGGATTGAAGTTTGAATTGTTTGATGATGAGATGATTCTGGAGAACAACGTGAGATCTGTTAATGCATTGCATGCTAGGGATCAGATCGCT
>Contig16:10426170-10426270_0
TTCCGTTCAATTTTGACCATGTACATTTCTGGATGAACCTCAAATTATTTGCACTGTGTGTCGTGGTTTAATATATTGGTAATTCAATGGCAATGCTAGA
>Contig16:10426190-10426290_0
GTACATTTCTGGATGAACCTCAAATTATTTGCACTGTGTGTCGTGGTTTAATATATTGGTAATTCAATGGCAATGCTAGATTTTTTAGGTTATTAGATAG
>Contig16:10426210-10426310_0
CAAATTATTTGCACTGTGTGTCGTGGTTTAATATATTGGTAATTCAATGGCAATGCTAGATTTTTTAGGTTATTAGATAGTTTTACAAGGGTTTTGGTCG
>Contig16:10486420-10486520_0
AGTGGTAAGAGCTTTGATCAAGGCATTGCGTCTGCCCTTGAAATCTTTGAAAATCTCCTCCACCGTTCTAGGATTGTTGACTCCACCTCCGTCCATTgca
>Contig16:10486440-10486540_0
AGGCATTGCGTCTGCCCTTGAAATCTTTGAAAATCTCCTCCACCGTTCTAGGATTGTTGACTCCACCTCCGTCCATTgcagcagctatttacacgcacaa
>Contig16:10539609-10539709_0
ATTAGGCTAAATCATAATCTTGATGAACTAAAGAAAATAAGAAAATTTGATTTTTCTACATAGTTGGTATACTATTATTGTGACGGGACACACTTGGGTC
>Contig16:10539629-10539729_0
TGATGAACTAAAGAAAATAAGAAAATTTGATTTTTCTACATAGTTGGTATACTATTATTGTGACGGGACACACTTGGGTCAGCCGGAGGCACCGTGCGGC
>Contig16:10584484-10584584_0
AAATAAAAATAAAAATCCTTTGTTAAGTGTTTTTTGTGGGTTTTTTCATGGAGAGAGGATGTGATGTACAGTTTGTTATGTTTTGAATATCTTCATTTGC
>Contig16:10584504-10584604_0
TGTTAAGTGTTTTTTGTGGGTTTTTTCATGGAGAGAGGATGTGATGTACAGTTTGTTATGTTTTGAATATCTTCATTTGCTCAATTATGCATATAATACT
>Contig16:10584524-10584624_0
TTTTTTCATGGAGAGAGGATGTGATGTACAGTTTGTTATGTTTTGAATATCTTCATTTGCTCAATTATGCATATAATACTGTCAAGTTGATAGTAGCATG
>Contig16:10686062-10686162_0
CTGAAATTGGGATAGATAATTCCATGTAAGTCTGCCCCGCACACAATAATTTCTCGGGTTCATGCATAACAACGTTTAATATCCATTCGTTTCACTATAA
>Contig16:10686082-10686182_0
TCCATGTAAGTCTGCCCCGCACACAATAATTTCTCGGGTTCATGCATAACAACGTTTAATATCCATTCGTTTCACTATAAGTTATAACTCAACCAGACAT
>Contig16:10686102-10686202_0
ACACAATAATTTCTCGGGTTCATGCATAACAACGTTTAATATCCATTCGTTTCACTATAAGTTATAACTCAACCAGACATTCTTCAATGGCAAACAATGG
>Contig16:10741407-10741507_0
TTATCTTGAATATTTTGCAATAGTTGAGACAAATCTCCATCGTACTTGTAAAACTCCAATTCCTTGCCCTTAAGAATCTTTTCCTCCACCTATATTGCAT
>Contig16:10741427-10741527_0
TAGTTGAGACAAATCTCCATCGTACTTGTAAAACTCCAATTCCTTGCCCTTAAGAATCTTTTCCTCCACCTATATTGCATTTGCAAGCATAAGCATAATT
>Contig16:10741447-10741547_0
CGTACTTGTAAAACTCCAATTCCTTGCCCTTAAGAATCTTTTCCTCCACCTATATTGCATTTGCAAGCATAAGCATAATTTTGTAGTATTGCTTCCATGT
>Contig16:10805567-10805667_0
GAAGTTTAGATTATAAGAAGAGACGCAATTTTCATGCAAAAAACCACAGGATTTTGACACGAACTCTGGCAACATAAATATAGAATTTATAAGATTTATC
>Contig16:10805587-10805687_0
AGACGCAATTTTCATGCAAAAAACCACAGGATTTTGACACGAACTCTGGCAACATAAATATAGAATTTATAAGATTTATCATATCAATTAGCGCTTTACA
>Contig16:10805607-10805707_0
AAACCACAGGATTTTGACACGAACTCTGGCAACATAAATATAGAATTTATAAGATTTATCATATCAATTAGCGCTTTACAATTTTTAAAACAATTAAACA
>Contig16:10892274-10892374_0
AGTCCACAAATCGGTACCAAGTGAGTATACATGTGCACGATTCTTGAAGCCCAGATACTCATAGTGGCCGTCTGCATCTAACTCAGATAAATGGTAGGCT
>Contig16:10892294-10892394_0
GTGAGTATACATGTGCACGATTCTTGAAGCCCAGATACTCATAGTGGCCGTCTGCATCTAACTCAGATAAATGGTAGGCTGCTACAATCTTATAGTCGCC
>Contig16:10892314-10892414_0
TTCTTGAAGCCCAGATACTCATAGTGGCCGTCTGCATCTAACTCAGATAAATGGTAGGCTGCTACAATCTTATAGTCGCCGGAATCCGGATCCTGCCCAA
>Contig16:10918868-10918968_0
GAAGAGCTCATCTCCATCTTCATCGCGGAATTGTTGATTCATAGAAACATATATGGAGACGTTCGTTTCAAATAAATTAATTAAAGAAAAAAAAATTAAG
>Contig16:10918888-10918988_0
CATCGCGGAATTGTTGATTCATAGAAACATATATGGAGACGTTCGTTTCAAATAAATTAATTAAAGAAAAAAAAATTAAGATAAATTACCTCTAGGAATG
>Contig16:10918908-10919008_0
ATAGAAACATATATGGAGACGTTCGTTTCAAATAAATTAATTAAAGAAAAAAAAATTAAGATAAATTACCTCTAGGAATGAAGTGATTAGCCAATTAATC
>Contig16:11007241-11007341_0
ATATCTCTATGCTTATAAATGAAAAGAACTTCCCCCGTGTCAAGAAATCTTGATAAATATCTGTATCATTTGTAATGGTTTTAAAATATATCATCAATTC
>Contig16:11007261-11007361_0
GAAAAGAACTTCCCCCGTGTCAAGAAATCTTGATAAATATCTGTATCATTTGTAATGGTTTTAAAATATATCATCAATTCCAAAAAACTATACCTTGACA
>Contig16:11007281-11007381_0
CAAGAAATCTTGATAAATATCTGTATCATTTGTAATGGTTTTAAAATATATCATCAATTCCAAAAAACTATACCTTGACAATTGTGTTGTGTACTTGTGT
>Contig16:11057701-11057801_0
ACCTGTTAACAAAGTGGCTCCTTCCTTCTTCCCAATTTCTATGTAGGAAAGAATCCTCTCATATTGGTTCTTATCAACCTGTTCGATCATCATAAAATCA
>Contig16:11057721-11057821_0
CTTCCTTCTTCCCAATTTCTATGTAGGAAAGAATCCTCTCATATTGGTTCTTATCAACCTGTTCGATCATCATAAAATCAAACCAAACAATTTTTTTTCA
>Contig16:11057741-11057841_0
ATGTAGGAAAGAATCCTCTCATATTGGTTCTTATCAACCTGTTCGATCATCATAAAATCAAACCAAACAATTTTTTTTCATATATAACCATAAAAAAAAA
>Contig16:11120954-11121054_0
CGATAAAGCTTCGAAAATGTACGCGACGATCGACCTCGGGCAAGCCCGTGTGGGGCGAACCCGGTTGCTGGACCAGACGGCGAATCCCCGTTGGTACGAG
>Contig16:11120974-11121074_0
ACGCGACGATCGACCTCGGGCAAGCCCGTGTGGGGCGAACCCGGTTGCTGGACCAGACGGCGAATCCCCGTTGGTACGAGTCCTTCCACATCTACTGCGC
>Contig16:11120994-11121094_0
CAAGCCCGTGTGGGGCGAACCCGGTTGCTGGACCAGACGGCGAATCCCCGTTGGTACGAGTCCTTCCACATCTACTGCGCCCACGTGGCGTCGGAGGTCA
>Contig16:11193181-11193281_0
CTTTAGCCTTCACTGATTTCTTTTATCCAGACCCATCTTTCGTAATCACTCATATAATCGTATAAAAGGAGCATAATTATAGTCTCATTGTTGTGGATAA
>Contig16:11193201-11193301_0
TTTTATCCAGACCCATCTTTCGTAATCACTCATATAATCGTATAAAAGGAGCATAATTATAGTCTCATTGTTGTGGATAAGGTCATAATCATATTATCCA
>Contig16:11193221-11193321_0
CGTAATCACTCATATAATCGTATAAAAGGAGCATAATTATAGTCTCATTGTTGTGGATAAGGTCATAATCATATTATCCAGATCAAGAATTATACTAATT
>Contig16:11255454-11255554_0
TTTTTTATGCTCAGCCCTACCTTTAGGTATTTTTTTCTTTTCAATTTTTTTATACATAAATCTTACTCCCTTCGTCTCACTTATATAAGGATAGTCAACT
>Contig16:11255474-11255574_0
CTTTAGGTATTTTTTTCTTTTCAATTTTTTTATACATAAATCTTACTCCCTTCGTCTCACTTATATAAGGATAGTCAACTGCCTTTTTGTGAGATAAAAG
>Contig16:11311005-11311105_0
TCATGTTAAGAAAGCTTGAGAAATTAAAGATGTAACAAACACCTTGTTTAGGGCAGAGTTCACTTTCTGCAGCCATTCGATATCCTTGGTCGAACCGAGG
>Contig16:11311025-11311125_0
AAATTAAAGATGTAACAAACACCTTGTTTAGGGCAGAGTTCACTTTCTGCAGCCATTCGATATCCTTGGTCGAACCGAGGACAGAATTTGCTTCAGAAAG
>Contig16:11311045-11311145_0
ACCTTGTTTAGGGCAGAGTTCACTTTCTGCAGCCATTCGATATCCTTGGTCGAACCGAGGACAGAATTTGCTTCAGAAAGATTGTTCTTTTCAATGGATT
>Contig16:11348558-11348658_0
GGTACAAAATCATTAATGTGTATAGAGAAGAGAAAATTAGCAACATTAACATACGCAGCAGTGACATCAGAAGACCAAGTTCTCCACTAAAGATTGTTAA
>Contig16:11348578-11348678_0
TATAGAGAAGAGAAAATTAGCAACATTAACATACGCAGCAGTGACATCAGAAGACCAAGTTCTCCACTAAAGATTGTTAAGTGGCAGCTCGAGCTCAAAA
>Contig16:11348598-11348698_0
CAACATTAACATACGCAGCAGTGACATCAGAAGACCAAGTTCTCCACTAAAGATTGTTAAGTGGCAGCTCGAGCTCAAAAGCCTATTGAACATACAGAGA
>Contig16:11489569-11489669_0
TGCAGTCAAGAAAGCAAAAGTTCGTCAATCATAACCTAACAAATTAGCACAAAAGCCGAATATAATGTATAACATATCAACATACCTTCATTTTAGTTGT
>Contig16:11489589-11489689_0
TTCGTCAATCATAACCTAACAAATTAGCACAAAAGCCGAATATAATGTATAACATATCAACATACCTTCATTTTAGTTGTTGTGATGACCTTGACCAGTG
>Contig16:11489609-11489709_0
AAATTAGCACAAAAGCCGAATATAATGTATAACATATCAACATACCTTCATTTTAGTTGTTGTGATGACCTTGACCAGTGATTCAATTAGTACATCAGCA
>Contig16:11549692-11549792_0
CCCCACCACGTCGAAATCGTGCACGCGCGGCAGCAGCGACTCCTCCAGGTACTGGTCCAGCTCCGACTTCGCCAGCTGGCTCGTCGTCTCCATTATGTAC
>Contig16:11549712-11549812_0
GCACGCGCGGCAGCAGCGACTCCTCCAGGTACTGGTCCAGCTCCGACTTCGCCAGCTGGCTCGTCGTCTCCATTATGTACACGTCAAAGTCCGTGAGCCC
>Contig16:11549732-11549832_0
TCCTCCAGGTACTGGTCCAGCTCCGACTTCGCCAGCTGGCTCGTCGTCTCCATTATGTACACGTCAAAGTCCGTGAGCCCGTTGCTCGCGATCCCAATCC
>Contig16:11645610-11645710_0
ATTAAAAATTGACACTTTTATTCGTTTAGATTAACACTTTTATTATAAATATTGGCCTCATGCTAGGAATATATAAATGTATATGCATATTTACGTTAAG
>Contig16:11645630-11645730_0
TTCGTTTAGATTAACACTTTTATTATAAATATTGGCCTCATGCTAGGAATATATAAATGTATATGCATATTTACGTTAAGATTGGAGTTGAGCATAGTCT
>Contig16:11686493-11686593_0
CAGTTTACCAAATGCGGAAAGTACTCAATTTCATGATTTCCAGTCGACCAGATCCACGGGTGGTATGCTACACTCCGTTCAACAAATTGACCCCAAGAGT
>Contig16:11686513-11686613_0
GTACTCAATTTCATGATTTCCAGTCGACCAGATCCACGGGTGGTATGCTACACTCCGTTCAACAAATTGACCCCAAGAGTCCCAGCGGACACCGATGTCA
>Contig16:11686533-11686633_0
CAGTCGACCAGATCCACGGGTGGTATGCTACACTCCGTTCAACAAATTGACCCCAAGAGTCCCAGCGGACACCGATGTCATGATTGTCATATCTATCAGC
>Contig16:11744525-11744625_0
TCTCAAGGACACGTCGGGCCCATCGCTCAACATCCTCATCAAGCTCATGGCTGTGGAATCGCTTGTCTTTGCCCCTTTCTTTGCGGTTCATGGTGGCCTC
>Contig16:11744545-11744645_0
CATCGCTCAACATCCTCATCAAGCTCATGGCTGTGGAATCGCTTGTCTTTGCCCCTTTCTTTGCGGTTCATGGTGGCCTCCTCTTCAAGATTTTCTGAAG
>Contig16:11744565-11744665_0
AAGCTCATGGCTGTGGAATCGCTTGTCTTTGCCCCTTTCTTTGCGGTTCATGGTGGCCTCCTCTTCAAGATTTTCTGAAGTAAGGCAATAGTTCTACAAC
>Contig16:11821315-11821415_0
AAATAAATTACCAAAAAACACCGTTGAAATATTAGAGAAATTCACAGCCTAAGAACGTCCATAGCATTTCTCCCAATGTGAATTGATATAAGAGCGTTAC
>Contig16:11821335-11821435_0
CCGTTGAAATATTAGAGAAATTCACAGCCTAAGAACGTCCATAGCATTTCTCCCAATGTGAATTGATATAAGAGCGTTACGAGGATAATCCACCACACTT
>Contig16:11821355-11821455_0
TTCACAGCCTAAGAACGTCCATAGCATTTCTCCCAATGTGAATTGATATAAGAGCGTTACGAGGATAATCCACCACACTTTTAAACATTCTTGGCCTTTT
>Contig16:11873698-11873798_0
GATATTCGTTGATATTGATACTAAAGGACATTTGTAGTTCTTAATTGTATTTCATTTTGTTAATGATATAATTCAATACTAGATTAACACCCTCGCTTTG
>Contig16:11873718-11873818_0
CTAAAGGACATTTGTAGTTCTTAATTGTATTTCATTTTGTTAATGATATAATTCAATACTAGATTAACACCCTCGCTTTGCGTGGTGTCAGCAACAAATT
>Contig16:11873738-11873838_0
TTAATTGTATTTCATTTTGTTAATGATATAATTCAATACTAGATTAACACCCTCGCTTTGCGTGGTGTCAGCAACAAATTTTTAATGTGATAGAATTTAA
>Contig16:11911165-11911265_0
ATCACTCTTCATGCTATAAATTGGATTAAAATATTTGCTTCAATCCATCTCATTGAATATTTGCATTTTAAAATAAATATTAATTTGTACATCCGAAAAT
>Contig16:11911185-11911285_0
TTGGATTAAAATATTTGCTTCAATCCATCTCATTGAATATTTGCATTTTAAAATAAATATTAATTTGTACATCCGAAAATGGTGATTGTTCATGTTCATG
>Contig16:11911205-11911305_0
CAATCCATCTCATTGAATATTTGCATTTTAAAATAAATATTAATTTGTACATCCGAAAATGGTGATTGTTCATGTTCATGCTAAGAAAGTTGGTGGTGGT
>Contig16:12022819-12022919_0
TAAATGCAAAAAAAATAAAAATAAAAATAAAAATGCAGGCAGATGATCCATCCAAGAATCCCACAGATGGCTGTGATAGGCTACTCAGAGTCGCTCTCGA
>Contig16:12022839-12022939_0
ATAAAAATAAAAATGCAGGCAGATGATCCATCCAAGAATCCCACAGATGGCTGTGATAGGCTACTCAGAGTCGCTCTCGAACATTTTCACGTTTGAGATG
>Contig16:12022859-12022959_0
AGATGATCCATCCAAGAATCCCACAGATGGCTGTGATAGGCTACTCAGAGTCGCTCTCGAACATTTTCACGTTTGAGATGAGGAGCAAATGGGTAGCAGA
>Contig16:12044524-12044624_0
TATTTTTATTGTTATTTGAATTGCCTTAGATCCATTGGACAATATAAAAGGGCCGAATATATATATATATGGAATGATTCATATGTTAAAAAGTATAAAT
>Contig16:12044544-12044644_0
TTGCCTTAGATCCATTGGACAATATAAAAGGGCCGAATATATATATATATGGAATGATTCATATGTTAAAAAGTATAAATATATATATTTGAGAGAGAGA
>Contig16:12044564-12044664_0
AATATAAAAGGGCCGAATATATATATATATGGAATGATTCATATGTTAAAAAGTATAAATATATATATTTGAGAGAGAGAGATATCAAAGTATAAATTTA
>Contig16:12114770-12114870_0
CCTTCCACTAGTGCCGTAAATAAAGAATGTCATCTGCACTCGTAAATCTCAACAAATTACAAAAAAACAGAAGGAAGAGGAAAAATTATATTTACAAACC
>Contig16:12114790-12114890_0
TAAAGAATGTCATCTGCACTCGTAAATCTCAACAAATTACAAAAAAACAGAAGGAAGAGGAAAAATTATATTTACAAACCAAAATCCGTGTAAGGGCAAA
>Contig16:12114810-12114910_0
CGTAAATCTCAACAAATTACAAAAAAACAGAAGGAAGAGGAAAAATTATATTTACAAACCAAAATCCGTGTAAGGGCAAAACGGTAGCCCCAAGCAGTTT
>Contig16:12254568-12254668_0
GTCGCAGTTCTTATGATACGGCCTTCGCTCAATGTCAGTGTCGGACATCGATAGGCTTCCTTCAAACACGCATCGAAACATCAAATCTGCTGCTACAGTC
>Contig16:12254588-12254688_0
GCCTTCGCTCAATGTCAGTGTCGGACATCGATAGGCTTCCTTCAAACACGCATCGAAACATCAAATCTGCTGCTACAGTCGACATTATCTCGTTTCTCTG
>Contig16:12254608-12254708_0
TCGGACATCGATAGGCTTCCTTCAAACACGCATCGAAACATCAAATCTGCTGCTACAGTCGACATTATCTCGTTTCTCTGGATTTGTAATGTGGTTTCAG
>Contig16:12314034-12314134_0
ATTTAATGAAAAGCATGTTACTTGACGTTCCTTTAGGTGAAAGGTGGAGAACCTCTTCTCAAGCTAATAGCAGTTGACTGGTTCAAGGTGGAAAATTGTG
>Contig16:12314054-12314154_0
CTTGACGTTCCTTTAGGTGAAAGGTGGAGAACCTCTTCTCAAGCTAATAGCAGTTGACTGGTTCAAGGTGGAAAATTGTGTCTCAAATGTTGCATTGCAT
>Contig16:12314074-12314174_0
AAGGTGGAGAACCTCTTCTCAAGCTAATAGCAGTTGACTGGTTCAAGGTGGAAAATTGTGTCTCAAATGTTGCATTGCATCCTAAAAGCCTCGTTCAGGT
>Contig16:12357088-12357188_0
ATAATAGAACGTACAAGTGGAGTGGTGCTAGATCTGCTCAGAATGCGAGCATTGAAGGCATTGATTCTTGAAGGTTTGATTGGAAATTATTTACTTGCTT
>Contig16:12357108-12357208_0
AGTGGTGCTAGATCTGCTCAGAATGCGAGCATTGAAGGCATTGATTCTTGAAGGTTTGATTGGAAATTATTTACTTGCTTGTAAAAATTCGAAGTAAATC
>Contig16:12357128-12357228_0
GAATGCGAGCATTGAAGGCATTGATTCTTGAAGGTTTGATTGGAAATTATTTACTTGCTTGTAAAAATTCGAAGTAAATCTGTTGTTTTGCATTTTCTTG
>Contig16:12443206-12443306_0
TATTTAAGGAGAAAAAATAAATAACGGGTCATGACTAAACTTGTGCGGATCGGAGTAGTTCCCTATGATCGAGAAAAATTAGGTACAAAATTTCTACAAG
>Contig16:12443226-12443326_0
ATAACGGGTCATGACTAAACTTGTGCGGATCGGAGTAGTTCCCTATGATCGAGAAAAATTAGGTACAAAATTTCTACAAGTAGTTCCCTAATAAAATGTT
>Contig16:12443246-12443346_0
TTGTGCGGATCGGAGTAGTTCCCTATGATCGAGAAAAATTAGGTACAAAATTTCTACAAGTAGTTCCCTAATAAAATGTTCAAAAACCTCAATTTCTAGT
>Contig16:12505621-12505721_0
AGAGGCTGAAATCCCCTTCGCCTTCAAACCCTTCTTCACTTTGAAATACAGAGCAGGCCCACACACACAGAGTGCTGAAATCACAGCAAAAATCACCAAC
>Contig16:12505641-12505741_0
CCTTCAAACCCTTCTTCACTTTGAAATACAGAGCAGGCCCACACACACAGAGTGCTGAAATCACAGCAAAAATCACCAACGCACACCTCCACCACCTCAC
>Contig16:12505661-12505761_0
TTGAAATACAGAGCAGGCCCACACACACAGAGTGCTGAAATCACAGCAAAAATCACCAACGCACACCTCCACCACCTCACTGATCTCTCTCTCATCTCCC
>Contig16:12557729-12557829_0
GCGGGGACTGTGTGATGGAGGTGAAGAATTTTTTTTATTAAAAGAAAATGCAGAATATGTGCGAGTATACGTATAATGAAATTCTAGTATTTACTTTTTT
>Contig16:12557749-12557849_0
GTGAAGAATTTTTTTTATTAAAAGAAAATGCAGAATATGTGCGAGTATACGTATAATGAAATTCTAGTATTTACTTTTTTTTTTTTTTTTTGTGGACAAA
>Contig16:12557769-12557869_0
AAAGAAAATGCAGAATATGTGCGAGTATACGTATAATGAAATTCTAGTATTTACTTTTTTTTTTTTTTTTTGTGGACAAATTCTAGTTTAAATCTATCAA
>Contig16:12631132-12631232_0
TCAAGTAAGGTCTATAGCAACCGATTAGAGAAAAAGATTTGAGTTATTCCAAGTTATTAGAATAGGAAGTTAGTGGAGCAGATGAAGCTGAAGATGACTG
>Contig16:12631152-12631252_0
CCGATTAGAGAAAAAGATTTGAGTTATTCCAAGTTATTAGAATAGGAAGTTAGTGGAGCAGATGAAGCTGAAGATGACTGTGGTTGTTGCTACTGTATAA
>Contig16:12694875-12694975_0
AGAGAGATGAATACTCACTATTGTTGATGATTTTTGATGGAATTTGATGAAATCTGGCATTATTTACAGAAGGAGGATTCTGCTTTCTGGGAATTGATGA
>Contig16:12694895-12694995_0
TTGTTGATGATTTTTGATGGAATTTGATGAAATCTGGCATTATTTACAGAAGGAGGATTCTGCTTTCTGGGAATTGATGAGATGGGAACTGTTTTTTGAT
>Contig16:12694915-12695015_0
AATTTGATGAAATCTGGCATTATTTACAGAAGGAGGATTCTGCTTTCTGGGAATTGATGAGATGGGAACTGTTTTTTGATTGCTCTGAACAAATTTCTTC
>Contig16:12775410-12775510_0
GGATTGTATAATGGAAATGCAACTGTAAATCTTTCTGATATTACTGATACATTTGCATATGAAATTGTAATTCTAATATATGCATGCTATTGATGTTTCT
>Contig16:12775430-12775530_0
AACTGTAAATCTTTCTGATATTACTGATACATTTGCATATGAAATTGTAATTCTAATATATGCATGCTATTGATGTTTCTCTCTCTCTCTTGTGCCGATT
>Contig16:12775450-12775550_0
TTACTGATACATTTGCATATGAAATTGTAATTCTAATATATGCATGCTATTGATGTTTCTCTCTCTCTCTTGTGCCGATTCTGTGCATATATGTTCTATT
>Contig16:12952331-12952431_0
GATGAAATCCGTTCCTTAAAATGTCTCCAATAACACTATTAAATACATTCAACCTTAAACATGAGATGCATACAATTCAATGAGAAATAACTCAAGTCTT
>Contig16:12952351-12952451_0
ATGTCTCCAATAACACTATTAAATACATTCAACCTTAAACATGAGATGCATACAATTCAATGAGAAATAACTCAAGTCTTGGTGGGTTGACACATGACAT
>Contig16:12952371-12952471_0
AAATACATTCAACCTTAAACATGAGATGCATACAATTCAATGAGAAATAACTCAAGTCTTGGTGGGTTGACACATGACATATTTTGTGTTACAAAATCTT
>Contig16:13035549-13035649_0
TTGTGGGTCTTCATTTTGTAGCCTTTCGCACACACCACCGTGAGCGGCTGCGGATTTCTTCCACCGGGGTAGGAGGTATTGAGGGTTGGGGTAAGAACGA
>Contig16:13035569-13035669_0
GCCTTTCGCACACACCACCGTGAGCGGCTGCGGATTTCTTCCACCGGGGTAGGAGGTATTGAGGGTTGGGGTAAGAACGAGGGGGCGAAGGCCGCATATG
>Contig16:13035589-13035689_0
TGAGCGGCTGCGGATTTCTTCCACCGGGGTAGGAGGTATTGAGGGTTGGGGTAAGAACGAGGGGGCGAAGGCCGCATATGGAGCGCGAGGAGCTGAGGTT
>Contig16:13091776-13091876_0
TGGATTATGTGCATGCTTTGTCCTAGCAGTAGTGAGGTTAATATGCCTAAGACCTTCGTGATAAAAGGTCCTAGATTCGAATAACATATAGTCCCTCCGT
>Contig16:13091796-13091896_0
TCCTAGCAGTAGTGAGGTTAATATGCCTAAGACCTTCGTGATAAAAGGTCCTAGATTCGAATAACATATAGTCCCTCCGTCCAGCGCTTGTTGATACGTT
>Contig16:13091816-13091916_0
ATATGCCTAAGACCTTCGTGATAAAAGGTCCTAGATTCGAATAACATATAGTCCCTCCGTCCAGCGCTTGTTGATACGTTTCTTTTTCGATACAGGAATT
>Contig16:13135612-13135712_0
AATTATGCAGCTAAGTACCTTAGGGGAGCTTCAAAGACTGTACGACGAGCTTGTTGAAAAAGCAGAAGCCTGCAGATTGGATCGTTATGCTACTTCTGAG
>Contig16:13135632-13135732_0
TAGGGGAGCTTCAAAGACTGTACGACGAGCTTGTTGAAAAAGCAGAAGCCTGCAGATTGGATCGTTATGCTACTTCTGAGAAAGCTGCGAGGTAAAACAG
>Contig16:13135652-13135752_0
TACGACGAGCTTGTTGAAAAAGCAGAAGCCTGCAGATTGGATCGTTATGCTACTTCTGAGAAAGCTGCGAGGTAAAACAGCATGAACAATCTTAGTTAAG
>Contig16:13189008-13189108_0
TAGGCTCAATTGATCCGAAGAAATCCATCTTCAGCAGGCACCCTTTTGACTTGTCATAATACAGCCCTCGTATCGGAAATGAATTGTCGTATTTGAATTC
>Contig16:13189028-13189128_0
AAATCCATCTTCAGCAGGCACCCTTTTGACTTGTCATAATACAGCCCTCGTATCGGAAATGAATTGTCGTATTTGAATTCCAAGCAACTTTGAGGATATC
>Contig16:13189048-13189148_0
CCCTTTTGACTTGTCATAATACAGCCCTCGTATCGGAAATGAATTGTCGTATTTGAATTCCAAGCAACTTTGAGGATATCTAAGCTGAAACCCACCACAA
>Contig16:13267214-13267314_0
CGGCCGGCATTGTCAATCGCCGGTGTGCCGGCTGCCTCTTTCTCCGTTTCTGTAGTTTTGCCCCCAAATTAGAGCCCTAATTCAAAAATTGGGGCCGAGT
>Contig16:13267234-13267334_0
CGGTGTGCCGGCTGCCTCTTTCTCCGTTTCTGTAGTTTTGCCCCCAAATTAGAGCCCTAATTCAAAAATTGGGGCCGAGTTCGATCCTCTCCTTTTTTTG
>Contig16:13316792-13316892_0
CGCGGCGGAGGAAGGCGGCGGCGGCAGCGAGAGTTGTACCTTCGACCTCCATTGCTAAGAAGATGGTGAGGAATCGGACGCGCGTGCTTAAGAGGATTGT
>Contig16:13316812-13316912_0
GCGGCAGCGAGAGTTGTACCTTCGACCTCCATTGCTAAGAAGATGGTGAGGAATCGGACGCGCGTGCTTAAGAGGATTGTACCTGGAGGAGAGAGATTGG
>Contig16:13316832-13316932_0
TTCGACCTCCATTGCTAAGAAGATGGTGAGGAATCGGACGCGCGTGCTTAAGAGGATTGTACCTGGAGGAGAGAGATTGGATGAAATGGCGTTGATTAAA
>Contig16:13390835-13390935_0
CACTAGGTAACGAGGTTTCGACTCCCCCGTACGCGATGATCTTTCGATTCGGCCGTCGTTTTCTTGACGATTGGGTGTTTGATTTGTAGGTGGAAGAAGA
>Contig16:13390855-13390955_0
ACTCCCCCGTACGCGATGATCTTTCGATTCGGCCGTCGTTTTCTTGACGATTGGGTGTTTGATTTGTAGGTGGAAGAAGAATTCAGAGTGGGAATCCTGC
>Contig16:13390875-13390975_0
CTTTCGATTCGGCCGTCGTTTTCTTGACGATTGGGTGTTTGATTTGTAGGTGGAAGAAGAATTCAGAGTGGGAATCCTGCCAAATAGAAGCAGATTTGAG
>Contig16:13457035-13457135_0
CGGCTCCGAATCGTTTCTCTTCGCGAATCTGCCTTTGACTCTCGGCCGCGTTTCGGCGTAGGCTTTCCGCGAAGCGTAACGAATCGTCTTCTCGAATTTC
>Contig16:13457055-13457155_0
TCGCGAATCTGCCTTTGACTCTCGGCCGCGTTTCGGCGTAGGCTTTCCGCGAAGCGTAACGAATCGTCTTCTCGAATTTCCGGGTTTTCCTCTTCTCCCT
>Contig16:13457075-13457175_0
CTCGGCCGCGTTTCGGCGTAGGCTTTCCGCGAAGCGTAACGAATCGTCTTCTCGAATTTCCGGGTTTTCCTCTTCTCCCTATACCGCAGAACCCTAGCTT
>Contig16:13513371-13513471_0
CCTCTCTCGTTATCTTAACATAAGAGCAGCAACTAAGCATTAATGGAGTAGAGAGAAAGCAAGAATTACTGTTGGGATTAACAGTTTCGTTGGCAATGCC
>Contig16:13513391-13513491_0
TAAGAGCAGCAACTAAGCATTAATGGAGTAGAGAGAAAGCAAGAATTACTGTTGGGATTAACAGTTTCGTTGGCAATGCCACCCGAAATCATAGCACCAA
>Contig16:13513411-13513511_0
TAATGGAGTAGAGAGAAAGCAAGAATTACTGTTGGGATTAACAGTTTCGTTGGCAATGCCACCCGAAATCATAGCACCAAGACACCCATTGCCAATGGGA
>Contig16:13566042-13566142_0
GAATTACTCCGTCGACGGCTGCGTCTGGTCCCGACTCACAAGAACGTCGTCGTGCACCGACGCCGATTTATCCACGAAGCCGGTGCTCACGGCGGAGCTC
>Contig16:13566062-13566162_0
GCGTCTGGTCCCGACTCACAAGAACGTCGTCGTGCACCGACGCCGATTTATCCACGAAGCCGGTGCTCACGGCGGAGCTCGACGGCCGGAGTAGGGAGAG
>Contig16:13566082-13566182_0
AGAACGTCGTCGTGCACCGACGCCGATTTATCCACGAAGCCGGTGCTCACGGCGGAGCTCGACGGCCGGAGTAGGGAGAGGATGAAGAGGTTGCAGAAGA
>Contig16:13639395-13639495_0
TACGTCAAGTTTTCTGCTCGAGGGTTTAGGTCTTTGTCTGGAATTTCTCTGAGACCTGCTTCTGAGGGCCAGACTGAATTCTACGAGACTGAGCACAGGT
>Contig16:13639415-13639515_0
AGGGTTTAGGTCTTTGTCTGGAATTTCTCTGAGACCTGCTTCTGAGGGCCAGACTGAATTCTACGAGACTGAGCACAGGTATGCGAGTGGAGTCTATGTC
>Contig16:13639435-13639535_0
GAATTTCTCTGAGACCTGCTTCTGAGGGCCAGACTGAATTCTACGAGACTGAGCACAGGTATGCGAGTGGAGTCTATGTCTGCAATTGAGAGAGAATAAA
>Contig16:13707663-13707763_0
GGAAATCTGATCATCCAAATCGCCTAATTGTTTCTGCAAATGTTACTACTGATATTGATTCAGGTAATAGTGTGTATTGTAAGAACTCAGCTTGCAAGGC
>Contig16:13707683-13707783_0
CGCCTAATTGTTTCTGCAAATGTTACTACTGATATTGATTCAGGTAATAGTGTGTATTGTAAGAACTCAGCTTGCAAGGCTAAAATGAATCATGATGATG
>Contig16:13707703-13707803_0
TGTTACTACTGATATTGATTCAGGTAATAGTGTGTATTGTAAGAACTCAGCTTGCAAGGCTAAAATGAATCATGATGATGTATTCTGTAAGAGGTGTTCG
>Contig16:13753307-13753407_0
ACCCTTTTCTATCTGCTCCTAGTACCGACTGGGGTTTTACTTTGCTCAACATCCCTGGGAAACTCCCCCGTATCGTACGATTCGGACTCAACACTCCCCC
>Contig16:13753327-13753427_0
AGTACCGACTGGGGTTTTACTTTGCTCAACATCCCTGGGAAACTCCCCCGTATCGTACGATTCGGACTCAACACTCCCCCAGCTGAAGTGGAGTATGATG
>Contig16:13753347-13753447_0
TTTGCTCAACATCCCTGGGAAACTCCCCCGTATCGTACGATTCGGACTCAACACTCCCCCAGCTGAAGTGGAGTATGATGTTGCTGGTGAGTTATGTTGG
>Contig16:13828583-13828683_0
TCAAAGAAGATACGTGGGCCTGCCAGATTCAGACGATGTCCGCCTCTCCCTTGGGCACTCGCATCAAGTTGAGAAACGACTTCCTTCGCGCCGCGTGGGT
>Contig16:13828603-13828703_0
TGCCAGATTCAGACGATGTCCGCCTCTCCCTTGGGCACTCGCATCAAGTTGAGAAACGACTTCCTTCGCGCCGCGTGGGTGAAAAGACGAGAAGGGACAT
>Contig16:13828623-13828723_0
CGCCTCTCCCTTGGGCACTCGCATCAAGTTGAGAAACGACTTCCTTCGCGCCGCGTGGGTGAAAAGACGAGAAGGGACATGCCTGAGGGCAGTGGCTTCT
>Contig16:13891739-13891839_0
TGTAAGAAAATGAAACTGAATTTGGAAAAGTCATATTTTCAATTACTTTTATTCATAAAACCTACAAAGTAGCAATTTTCGAAAACTATAATACAGTACT
>Contig16:13891759-13891859_0
TTTGGAAAAGTCATATTTTCAATTACTTTTATTCATAAAACCTACAAAGTAGCAATTTTCGAAAACTATAATACAGTACTACAACACTAGTAAATGACTA
>Contig16:13891779-13891879_0
AATTACTTTTATTCATAAAACCTACAAAGTAGCAATTTTCGAAAACTATAATACAGTACTACAACACTAGTAAATGACTACACTTAATACAACATAGAGT
>Contig16:13926318-13926418_0
AATTTCTTCAGTAAATTGACTCAACTTCACTCACAATCTCTCTTTGAAGGGCTGATCTCGACAAGAGACAAGCAGAGAAAGAACGTTTGGAAGAAGAACG
>Contig16:13926338-13926438_0
TCAACTTCACTCACAATCTCTCTTTGAAGGGCTGATCTCGACAAGAGACAAGCAGAGAAAGAACGTTTGGAAGAAGAACGCAGAAAAGAGAACATGGAGA
>Contig16:13926358-13926458_0
TCTTTGAAGGGCTGATCTCGACAAGAGACAAGCAGAGAAAGAACGTTTGGAAGAAGAACGCAGAAAAGAGAACATGGAGAAGCTGAGGAAAGATATGGAG
>Contig16:13994391-13994491_0
TTAAATTGAATATATAATGAGCTTAATTTTGTTGTTTTTCTTCATTGCATAGGACATTGAAGATCTAGAGGCGCACCACGAAAATTTTCATTGGTCCAAA
>Contig16:13994411-13994511_0
GCTTAATTTTGTTGTTTTTCTTCATTGCATAGGACATTGAAGATCTAGAGGCGCACCACGAAAATTTTCATTGGTCCAAAATTATTGTGATGAAAGATAT
>Contig16:13994431-13994531_0
TTCATTGCATAGGACATTGAAGATCTAGAGGCGCACCACGAAAATTTTCATTGGTCCAAAATTATTGTGATGAAAGATATTTGTTGTGATGAGAAGGTGG
>Contig16:14118075-14118175_0
CCTTGAGAGTTATTTCAAATTATGTTTAAGACTCATAAAGTATATAAATTTTGTATTCATGTGATTAGGTACGGCGCGACTAAGACGTTAAGTTGCTTTG
>Contig16:14118095-14118195_0
TATGTTTAAGACTCATAAAGTATATAAATTTTGTATTCATGTGATTAGGTACGGCGCGACTAAGACGTTAAGTTGCTTTGACCGTTCGATATATATTTCA
>Contig16:14221136-14221236_0
TTCTTCCTTAATTCCGAAGGTAGTAAGCTGAGTGCGATTCGTAACGTAAGCCACCCCAAAAACCCAGAAGAACAAAAAATTCGCTAAACATTAATTTAGG
>Contig16:14221156-14221256_0
TAGTAAGCTGAGTGCGATTCGTAACGTAAGCCACCCCAAAAACCCAGAAGAACAAAAAATTCGCTAAACATTAATTTAGGGTTCACCAAATCACTATTTA
>Contig16:14221176-14221276_0
GTAACGTAAGCCACCCCAAAAACCCAGAAGAACAAAAAATTCGCTAAACATTAATTTAGGGTTCACCAAATCACTATTTATCCAAGCTTTTCCCCCCCAA
>Contig16:14270262-14270362_0
TCCTTCAACGGATGTATTATCCAAAAAAAAAGAAAGAAAAAAAAAAGCGGCCTCACACTCGCTCATCAGAATAACAAGCACCATTTCCACATTGAATGAG
>Contig16:14270282-14270382_0
CCAAAAAAAAAGAAAGAAAAAAAAAAGCGGCCTCACACTCGCTCATCAGAATAACAAGCACCATTTCCACATTGAATGAGTAAAGGTAACAGAAAAGCTT
>Contig16:14270302-14270402_0
AAAAAAGCGGCCTCACACTCGCTCATCAGAATAACAAGCACCATTTCCACATTGAATGAGTAAAGGTAACAGAAAAGCTTCAAGAACTGTCGATTTGACA
>Contig16:14331309-14331409_0
TCCATCAAACATCAGTCCTTGGGCAATAATAGGGAATGAGACATCGATTTTAGTATCTACTGATAGATCATCATGCTTTGACAGAAACAAGGTTGCTCTT
>Contig16:14331329-14331429_0
GGGCAATAATAGGGAATGAGACATCGATTTTAGTATCTACTGATAGATCATCATGCTTTGACAGAAACAAGGTTGCTCTTCAAATGGAGGTGCTCTGTGA
>Contig16:14331349-14331449_0
ACATCGATTTTAGTATCTACTGATAGATCATCATGCTTTGACAGAAACAAGGTTGCTCTTCAAATGGAGGTGCTCTGTGACATCAATGGTGAAAATATTT
>Contig16:14384699-14384799_0
TAATACTCACACATATTCAAGAAACAACACGAAGTCAATGAGACGGAGGAAGTATAATAGAGTATAAGTTATCTATACTATTTTTGGTTAGGGATAGTAG
>Contig16:14384719-14384819_0
GAAACAACACGAAGTCAATGAGACGGAGGAAGTATAATAGAGTATAAGTTATCTATACTATTTTTGGTTAGGGATAGTAGATGGGGGCTTAATTTTGCTG
>Contig16:14711680-14711780_0
TTATTTTTTTTTGGCTAACAAGATTCTTGATTCCTCCCTTCACTCCCTTCACGGGAGCACCGAGCAGCGACCCCCTTTTTTATTTGTTTTTGTATTGTTA
>Contig16:14711700-14711800_0
AGATTCTTGATTCCTCCCTTCACTCCCTTCACGGGAGCACCGAGCAGCGACCCCCTTTTTTATTTGTTTTTGTATTGTTATTCTTGGTTCTCGACACACA
>Contig16:14711720-14711820_0
CACTCCCTTCACGGGAGCACCGAGCAGCGACCCCCTTTTTTATTTGTTTTTGTATTGTTATTCTTGGTTCTCGACACACACTGACACTCACAATTTACAA
>Contig16:15125653-15125753_0
CAGAAGTCCAGCAGCAGGAAGAGGATCAAGTGCTGGATAGCCTCCAACCATATGCACAGATTTCGGCTTTTGCCCGTTCCTCTTCCAAGTTAGCTCAACA
>Contig16:15125673-15125773_0
GAGGATCAAGTGCTGGATAGCCTCCAACCATATGCACAGATTTCGGCTTTTGCCCGTTCCTCTTCCAAGTTAGCTCAACAATTCTACGGGCCTTTTACAG
>Contig16:15125693-15125793_0
CCTCCAACCATATGCACAGATTTCGGCTTTTGCCCGTTCCTCTTCCAAGTTAGCTCAACAATTCTACGGGCCTTTTACAGTCATAGAAGGAGTCGGACAT
>Contig16:15412203-15412303_0
TTGAAGAAGTGAATTCCTTTCTTCTTAAAAGTGTTTGTTTTAATTTATTATTACTATTTAGAAACGATCTAATGTCTAATATAGGCATATTTAATTGTCC
>Contig16:15412223-15412323_0
CTTCTTAAAAGTGTTTGTTTTAATTTATTATTACTATTTAGAAACGATCTAATGTCTAATATAGGCATATTTAATTGTCCACTGTTGATGTGACAATGTC
>Contig16:15412243-15412343_0
TAATTTATTATTACTATTTAGAAACGATCTAATGTCTAATATAGGCATATTTAATTGTCCACTGTTGATGTGACAATGTCATACTGATAACTTTTCAAGT
>Contig16:15517131-15517231_0
GGATCGATCCCGACACCGCGTTGCGGGAGCTCGGTGCGGAGCGTGGTGTAGCGCTCGAGCGCAATAGCAACGATCCTGCCTGGCTGACGTCATTATGACG
>Contig16:15517151-15517251_0
TTGCGGGAGCTCGGTGCGGAGCGTGGTGTAGCGCTCGAGCGCAATAGCAACGATCCTGCCTGGCTGACGTCATTATGACGTCAACTTAGCTTAATTTTTT
>Contig16:15517171-15517271_0
GCGTGGTGTAGCGCTCGAGCGCAATAGCAACGATCCTGCCTGGCTGACGTCATTATGACGTCAACTTAGCTTAATTTTTTTAATTGATTATATATATATA
>Contig16:15745710-15745810_0
ATAAGCATTGCACGGTCTTCGCGAAAATTCCAGAGAGAGAGAGAGAGTTATATATCTGTTTGTTTTAGTGAGAGAGAGTGGAAATTAAGAGAGAATTAAT
>Contig16:15745730-15745830_0
GCGAAAATTCCAGAGAGAGAGAGAGAGTTATATATCTGTTTGTTTTAGTGAGAGAGAGTGGAAATTAAGAGAGAATTAATTAAGTAAGGTGGTGGAAATT
>Contig16:15745750-15745850_0
GAGAGAGTTATATATCTGTTTGTTTTAGTGAGAGAGAGTGGAAATTAAGAGAGAATTAATTAAGTAAGGTGGTGGAAATTCTCATGAACTGTGGATCAAT
>Contig16:15790232-15790332_0
TCCCATACTTATTCGATATGAGATATTACAGTATTATTGAAGAATTAGCCAAGCCTTATGTGCCCGAACGCAATAGATATTAGTCTAAAAGGTCCAACAT
>Contig16:15790252-15790352_0
AGATATTACAGTATTATTGAAGAATTAGCCAAGCCTTATGTGCCCGAACGCAATAGATATTAGTCTAAAAGGTCCAACATCAACTGAAATAAAGATAGCA
>Contig16:15790272-15790372_0
AGAATTAGCCAAGCCTTATGTGCCCGAACGCAATAGATATTAGTCTAAAAGGTCCAACATCAACTGAAATAAAGATAGCATTTATTGCTCTGGAGTTGAA
>Contig16:15841658-15841758_0
AAATATAGAAAATCCAAAATATAGAAGACGTACCCCATCTTTAGTCGAGTTATTCGCAACTTCAGCATCGGGTGCCGGTGAACTTCTTAAACTATAAACC
>Contig16:15841678-15841778_0
ATAGAAGACGTACCCCATCTTTAGTCGAGTTATTCGCAACTTCAGCATCGGGTGCCGGTGAACTTCTTAAACTATAAACCCGGCTATAAGTCGATTTAAT
>Contig16:15841698-15841798_0
TTAGTCGAGTTATTCGCAACTTCAGCATCGGGTGCCGGTGAACTTCTTAAACTATAAACCCGGCTATAAGTCGATTTAATTCTGTTCACTACTCCACCTG
>Contig16:15914118-15914218_0
CTCGACGCTCTCCATTATATTTTCGTGAAGACCAGAGGTGCCAGTAGCTTGATCCAGTGGTTTTCGGGTGAATTTGAGGTGGGAAAATTCTGAATTTTTT
>Contig16:15914138-15914238_0
TTTCGTGAAGACCAGAGGTGCCAGTAGCTTGATCCAGTGGTTTTCGGGTGAATTTGAGGTGGGAAAATTCTGAATTTTTTTAATGGATTTCTCTGCAAAT
>Contig16:15914158-15914258_0
CCAGTAGCTTGATCCAGTGGTTTTCGGGTGAATTTGAGGTGGGAAAATTCTGAATTTTTTTAATGGATTTCTCTGCAAATTCTTTCTTTAGCTTTTGTGT
>Contig16:15972654-15972754_0
AAATATCTCAATATTTTATTCCCCAGAAATACAAAAGAATATATCAATAATATCCAGCCACAACAAACTGGATAATAAATAAATTAAAAAGAAAAATCAC
>Contig16:15972674-15972774_0
CCCCAGAAATACAAAAGAATATATCAATAATATCCAGCCACAACAAACTGGATAATAAATAAATTAAAAAGAAAAATCACACCAAAATACCAGCACCGGA
>Contig16:15972694-15972794_0
ATATCAATAATATCCAGCCACAACAAACTGGATAATAAATAAATTAAAAAGAAAAATCACACCAAAATACCAGCACCGGAAACACCAATTAAAATCTCGA
>Contig16:16033563-16033663_0
AAGAGGAATTCGGGAGGTGCTCCGACTCCAAGGGCTCTTCCTTCACCGAATCAACTTTCAGTGAGCCCGCAGCCGACAGGATGTTTGTGCTCTCCGGCTG
>Contig16:16033583-16033683_0
TCCGACTCCAAGGGCTCTTCCTTCACCGAATCAACTTTCAGTGAGCCCGCAGCCGACAGGATGTTTGTGCTCTCCGGCTGATTATCAGTCGAAGCGAACA
>Contig16:16033603-16033703_0
CTTCACCGAATCAACTTTCAGTGAGCCCGCAGCCGACAGGATGTTTGTGCTCTCCGGCTGATTATCAGTCGAAGCGAACACAGAGAACATGGAGGCGCGG
>Contig16:16087247-16087347_0
TTATTAGGTGGCTGATGAGTTTGTCAAGAGACGAGAAGAAACAGAATGGTTAGTCCGCTGAAATTCCATTGTTGCTCGCCTCTTTGTAATGTTCCTATTT
>Contig16:16087267-16087367_0
TTGTCAAGAGACGAGAAGAAACAGAATGGTTAGTCCGCTGAAATTCCATTGTTGCTCGCCTCTTTGTAATGTTCCTATTTCATAGTTATTTTTTTTCTAC
>Contig16:16087287-16087387_0
ACAGAATGGTTAGTCCGCTGAAATTCCATTGTTGCTCGCCTCTTTGTAATGTTCCTATTTCATAGTTATTTTTTTTCTACTCTCTTGGTATATACTTTCT
>Contig16:16155336-16155436_0
TCTTGAAGCACAGCTAGATTGAAACAAGTGAGGGCAGAAGAAGAAAAAAATAATAAAGCAAGGGAATATTAAAAGGAGAGAGGGGTTTTTGTTCTTTGTT
>Contig16:16155356-16155456_0
GAAACAAGTGAGGGCAGAAGAAGAAAAAAATAATAAAGCAAGGGAATATTAAAAGGAGAGAGGGGTTTTTGTTCTTTGTTGGCTTTTTGAATCAAGAGAA
>Contig16:16155376-16155476_0
AAGAAAAAAATAATAAAGCAAGGGAATATTAAAAGGAGAGAGGGGTTTTTGTTCTTTGTTGGCTTTTTGAATCAAGAGAAAAAGAAAAAGCAATTACATA
>Contig16:16221883-16221983_0
CGTAAAGGAGTACTCGATGTTGAGATCGTAACGTTGCACTTCTCGCCGGAGCTCCGCCACGCGCAATTTTCTGAGCTCCTCCAGCAACGGCGCGGATTCC
>Contig16:16221903-16222003_0
TGAGATCGTAACGTTGCACTTCTCGCCGGAGCTCCGCCACGCGCAATTTTCTGAGCTCCTCCAGCAACGGCGCGGATTCCTCAACGTTGGATTTGTCGTC
>Contig16:16221923-16222023_0
TCTCGCCGGAGCTCCGCCACGCGCAATTTTCTGAGCTCCTCCAGCAACGGCGCGGATTCCTCAACGTTGGATTTGTCGTCGCGGCCGTCCCCGTCCTCCA
>Contig16:16285481-16285581_0
TTGTTGGTCGAGGTGTAGGATTCAGCCTCTCAAGGCTAACTATTCTTTCATTCACATCAATTCTCTGCAGACTCTTTGTTCTCCCAGTAACCAATGCCTC
>Contig16:16285501-16285601_0
TTCAGCCTCTCAAGGCTAACTATTCTTTCATTCACATCAATTCTCTGCAGACTCTTTGTTCTCCCAGTAACCAATGCCTCAAATCCCCCAGCATCTTTGA
>Contig16:16285521-16285621_0
TATTCTTTCATTCACATCAATTCTCTGCAGACTCTTTGTTCTCCCAGTAACCAATGCCTCAAATCCCCCAGCATCTTTGAACTGAACAGATCCAACCATT
>Contig16:16337428-16337528_0
TTTTTGAAGAAAACTTGGGAGATCGGGTCCTGATCGTCTCCTCCTTCATCCTTCCTGAAAGACTCGATGCTTATCTGGATCGGTTGATCGTTGGCGGCGG
>Contig16:16337448-16337548_0
GATCGGGTCCTGATCGTCTCCTCCTTCATCCTTCCTGAAAGACTCGATGCTTATCTGGATCGGTTGATCGTTGGCGGCGGTAGTTCGGGGAAATAGAGGG
>Contig16:16337468-16337568_0
CTCCTTCATCCTTCCTGAAAGACTCGATGCTTATCTGGATCGGTTGATCGTTGGCGGCGGTAGTTCGGGGAAATAGAGGGGGCGAGGAGAAGGAGGAGGG
>Contig16:16395717-16395817_0
TACAAGTAGCATTACCAGATGATTCAGGAACTTGATCAGATTCAGTAGTTTCAACTTTGGGTTTCCAGGTAACCACAGAATTTGAGTTGCTTCGCACAAA
>Contig16:16395737-16395837_0
GATTCAGGAACTTGATCAGATTCAGTAGTTTCAACTTTGGGTTTCCAGGTAACCACAGAATTTGAGTTGCTTCGCACAAATTTCTTTTGTGAATCCAAAG
>Contig16:16395757-16395857_0
TTCAGTAGTTTCAACTTTGGGTTTCCAGGTAACCACAGAATTTGAGTTGCTTCGCACAAATTTCTTTTGTGAATCCAAAGGTTCCCAGACTTTTTTTGTA
>Contig16:16475916-16476016_0
CAACATCAGACACCATGAGAGGACTATATAGCTAGCTAAGAATTAGCGAAGACAATACAAAAATGTGGTCGGGGCATACATGTAGATGCATAGTTTAATT
>Contig16:16475936-16476036_0
GGACTATATAGCTAGCTAAGAATTAGCGAAGACAATACAAAAATGTGGTCGGGGCATACATGTAGATGCATAGTTTAATTTAAAAAAAGAAAGAAAAGAA
>Contig16:16475956-16476056_0
AATTAGCGAAGACAATACAAAAATGTGGTCGGGGCATACATGTAGATGCATAGTTTAATTTAAAAAAAGAAAGAAAAGAAAAAGTAATGAGTATATAGAA
>Contig16:16531632-16531732_0
GTTTCTCTTCTCGTAAAATTAAAACAAAAATAAAATGAAAATGAAAATGAAAATGAAAAAGAAAACATCTACTGCCTTCCTGCTTGCGGCCAGACCTCAC
>Contig16:16531652-16531752_0
AAAACAAAAATAAAATGAAAATGAAAATGAAAATGAAAAAGAAAACATCTACTGCCTTCCTGCTTGCGGCCAGACCTCACCCCCTCTCTTCCTCTCGCTG
>Contig16:16531672-16531772_0
ATGAAAATGAAAATGAAAAAGAAAACATCTACTGCCTTCCTGCTTGCGGCCAGACCTCACCCCCTCTCTTCCTCTCGCTGTCTTTCTTTATTGTCTTTTA
>Contig16:16602883-16602983_0
CTAGTGTTTTCTCGCTCTGGATTTCTATCAAGAGAAGGTAAAGATGGAAGCAGCATAGATGAAAGCCACTGCCGACAAAGCCGTCGGAGAAGCTCTGCCG
>Contig16:16694354-16694454_0
AGGGAGTGAACTTTGAGAGGGGGTGGATCAGGACTGGCAACATCTTGTGTTTGGTAATAATTGCATGGTTAACTGGAACCTTCTTCAAAATGTTCATGCC
>Contig16:16694374-16694474_0
GGGTGGATCAGGACTGGCAACATCTTGTGTTTGGTAATAATTGCATGGTTAACTGGAACCTTCTTCAAAATGTTCATGCCCTTCTCAGATTTCAAGCAAT
>Contig16:16694394-16694494_0
CATCTTGTGTTTGGTAATAATTGCATGGTTAACTGGAACCTTCTTCAAAATGTTCATGCCCTTCTCAGATTTCAAGCAATATGGAAATTTTGCCATTATT
>Contig16:16741661-16741761_0
AAAAAGACATGGCCATCTAGATGGCGTATAGGCACTAGTCAGTGTCTCGCCATTCCGATTTTTGGTAAGCAGGCTAGTCAGGATTGGGCGGGTTAGAAGA
>Contig16:16741681-16741781_0
ATGGCGTATAGGCACTAGTCAGTGTCTCGCCATTCCGATTTTTGGTAAGCAGGCTAGTCAGGATTGGGCGGGTTAGAAGATTAGATATATATATATATAT
>Contig16:16741701-16741801_0
AGTGTCTCGCCATTCCGATTTTTGGTAAGCAGGCTAGTCAGGATTGGGCGGGTTAGAAGATTAGATATATATATATATATGAAAAATTGTCTTAAACTTT
>Contig16:16789626-16789726_0
CGTGCCAGTGCATATACTTGAAGAACGGATGCAGTATACAATATAAGTATTTTCTGTTATTCTTTTACTTTTGTTTAAATAATTTGGAAAGAACTCATAA
>Contig16:16789646-16789746_0
AAGAACGGATGCAGTATACAATATAAGTATTTTCTGTTATTCTTTTACTTTTGTTTAAATAATTTGGAAAGAACTCATAACATATCGTACAAGCTAAAAA
>Contig16:16789666-16789766_0
ATATAAGTATTTTCTGTTATTCTTTTACTTTTGTTTAAATAATTTGGAAAGAACTCATAACATATCGTACAAGCTAAAAAGTTATGAAGAAAGTTTGATG
>Contig16:16862789-16862889_0
ACAATTTTGTGGTCTAAATTCCAATCTCAAAGAGGCTACAAGGCTGAAGCCCATTAAATTCTCAGCAAGGGAATATTTTGTATTATGCTAAAGTGGAAGA
>Contig16:16862809-16862909_0
CCAATCTCAAAGAGGCTACAAGGCTGAAGCCCATTAAATTCTCAGCAAGGGAATATTTTGTATTATGCTAAAGTGGAAGATGTACTAGTGATGGAACTTA
>Contig16:16862829-16862929_0
AGGCTGAAGCCCATTAAATTCTCAGCAAGGGAATATTTTGTATTATGCTAAAGTGGAAGATGTACTAGTGATGGAACTTATCTCAAAGATAGGTCTTTAT
>Contig16:16909459-16909559_0
CATGGAGTATTGCAAGCCTCTAATCCAACTAATATATCCATTCTTCCCCATGGTATAATACATAGGCTAGTGATTCTAACTCAATAGAACGCTTTCTCAA
>Contig16:16909479-16909579_0
TAATCCAACTAATATATCCATTCTTCCCCATGGTATAATACATAGGCTAGTGATTCTAACTCAATAGAACGCTTTCTCAACCTCTCAGCATAAGAAACCA
>Contig16:16909499-16909599_0
TTCTTCCCCATGGTATAATACATAGGCTAGTGATTCTAACTCAATAGAACGCTTTCTCAACCTCTCAGCATAAGAAACCACAAAACGAAACCATCTTATC
>Contig16:16982031-16982131_0
GTAGTTACAGAATTGTATCCTAGAAGTCTGTATATATACACATCAATAGAGATAATGAAGAACACGGTGATTTTTCTAAAATATTCTCAAATCCTACTAT
>Contig16:16982051-16982151_0
TAGAAGTCTGTATATATACACATCAATAGAGATAATGAAGAACACGGTGATTTTTCTAAAATATTCTCAAATCCTACTATGAATTATTCTCACTCTAACA
>Contig16:16982071-16982171_0
CATCAATAGAGATAATGAAGAACACGGTGATTTTTCTAAAATATTCTCAAATCCTACTATGAATTATTCTCACTCTAACAAGATATGTGGCTATAATCAA
>Contig16:17012623-17012723_0
TCTATGATAAAATAAAATTAAATCATACCCTGTGCATCGCACGGATGAGGTACTAGTTTAATAAATATATACTCCCTCCATCCTCTTATTAGTGGCTCGT
>Contig16:17012643-17012743_0
AATCATACCCTGTGCATCGCACGGATGAGGTACTAGTTTAATAAATATATACTCCCTCCATCCTCTTATTAGTGGCTCGTTTTCTCTTTTGGAATGTCCC
>Contig16:17012663-17012763_0
ACGGATGAGGTACTAGTTTAATAAATATATACTCCCTCCATCCTCTTATTAGTGGCTCGTTTTCTCTTTTGGAATGTCCCATTAAAATAGCTCAGACCCA
>Contig16:17165879-17165979_0
AAAAGCCTCAAAGAAGAAGACCTGGTCTAGATAATAGATTGAAAGATGATAGGGTAAATCGTCGAGAACATGAAAATCGTGGAAATGGCAATGAACACTT
>Contig16:17165899-17165999_0
CCTGGTCTAGATAATAGATTGAAAGATGATAGGGTAAATCGTCGAGAACATGAAAATCGTGGAAATGGCAATGAACACTTTGATAGGTCCGAGAATCCTC
>Contig16:17165919-17166019_0
GAAAGATGATAGGGTAAATCGTCGAGAACATGAAAATCGTGGAAATGGCAATGAACACTTTGATAGGTCCGAGAATCCTCAGTCTGGGGATTTCAATAAT
>Contig16:17219341-17219441_0
GATAATATATAAGTTCTACTATTATTTATGTTATGGATCAAATTAGCCTCAACTGAGCGCATGGCCACATGTCATATATTCAACAGTTACTCGTAGCCTA
>Contig16:17219361-17219461_0
ATTATTTATGTTATGGATCAAATTAGCCTCAACTGAGCGCATGGCCACATGTCATATATTCAACAGTTACTCGTAGCCTAAGGTCCACAAACTACAGTAG
>Contig16:17219381-17219481_0
AATTAGCCTCAACTGAGCGCATGGCCACATGTCATATATTCAACAGTTACTCGTAGCCTAAGGTCCACAAACTACAGTAGGAAAATATTGAAATATTTTG
>Contig16:17289740-17289840_0
TATGGATGTGATGATCAGTTTGAGACGGGATATAGTTGATTTGGCAAAGCCAGGAGTCCAGACTGAATACAAGCTAAGCATTGCATCGCGCATGGAGAGG
>Contig16:17289760-17289860_0
TGAGACGGGATATAGTTGATTTGGCAAAGCCAGGAGTCCAGACTGAATACAAGCTAAGCATTGCATCGCGCATGGAGAGGGTGTACGACTGCTTGCTCCC
>Contig16:17289780-17289880_0
TTGGCAAAGCCAGGAGTCCAGACTGAATACAAGCTAAGCATTGCATCGCGCATGGAGAGGGTGTACGACTGCTTGCTCCCCTCATCAAAACGCCGTTAGC
>Contig16:17353399-17353499_0
TGATACCAAACACTCATCTTTTTTATTTTTTATTTTTTTATTTTTTATCATGATCTTATCTCTAGAGTTACTATTCCTCTTCAAATCTTTTGCTTATTTC
>Contig16:17353419-17353519_0
TTTTATTTTTTATTTTTTTATTTTTTATCATGATCTTATCTCTAGAGTTACTATTCCTCTTCAAATCTTTTGCTTATTTCAACTAACCCACCAAACATGC
>Contig16:17353439-17353539_0
TTTTTTATCATGATCTTATCTCTAGAGTTACTATTCCTCTTCAAATCTTTTGCTTATTTCAACTAACCCACCAAACATGCCCAAATATATTAAACTCTTT
>Contig16:17418514-17418614_0
ATTGCTTTGATTTGAAAATCTTTTCTGTTTAATTTTGATTATTATTTGATTATTTGATTTCTTGGAGTACAAATTTTGAACGCATTCATCTGTCTCCATT
>Contig16:17418534-17418634_0
TTTTCTGTTTAATTTTGATTATTATTTGATTATTTGATTTCTTGGAGTACAAATTTTGAACGCATTCATCTGTCTCCATTTTGTTTGCTGATTCTCTCAT
>Contig16:17418554-17418654_0
ATTATTTGATTATTTGATTTCTTGGAGTACAAATTTTGAACGCATTCATCTGTCTCCATTTTGTTTGCTGATTCTCTCATTAACTGCTAATACTATTAAC
>Contig16:17477743-17477843_0
CTCTATTTAAATAAGCCCCATCACAAAGTCTCTGCAAATTCTCAAAAACGGGCTCGAACGCCAGAACCCTAAACCCCATCACCGCCGCGGCGAAGCTCGC
>Contig16:17477763-17477863_0
TCACAAAGTCTCTGCAAATTCTCAAAAACGGGCTCGAACGCCAGAACCCTAAACCCCATCACCGCCGCGGCGAAGCTCGCCATACCCACATTAGCGCCCA
>Contig16:17477783-17477883_0
CTCAAAAACGGGCTCGAACGCCAGAACCCTAAACCCCATCACCGCCGCGGCGAAGCTCGCCATACCCACATTAGCGCCCACATCAACAAAAATCCCCATT
>Contig16:17533692-17533792_0
ATTTTGATGCTGCAAAATGTGGTTAAAAGCAAGCCTTCGTTAGCCAGAAAAATGTGAAAGGATTGAGACATGAAGGATAATATCATCAGCCATGGGAACA
>Contig16:17533712-17533812_0
GGTTAAAAGCAAGCCTTCGTTAGCCAGAAAAATGTGAAAGGATTGAGACATGAAGGATAATATCATCAGCCATGGGAACAGAGAAAGAGAAAGAGAGAGT
>Contig16:17533732-17533832_0
TAGCCAGAAAAATGTGAAAGGATTGAGACATGAAGGATAATATCATCAGCCATGGGAACAGAGAAAGAGAAAGAGAGAGTCAAAAAGCTCTTTTTGCAGA
>Contig16:17608093-17608193_0
ATCATAATTTGAGGAATTAATTCTCGTTGTTGCCCTCTATTTCGATCACCTTTTCTCTAAGAACTAATGAGTGTCTCTCATGACGGTAGCAAAACAGAGA
>Contig16:17608113-17608213_0
TTCTCGTTGTTGCCCTCTATTTCGATCACCTTTTCTCTAAGAACTAATGAGTGTCTCTCATGACGGTAGCAAAACAGAGACGAGACAATATTGTGCCAAT
>Contig16:17608133-17608233_0
TTCGATCACCTTTTCTCTAAGAACTAATGAGTGTCTCTCATGACGGTAGCAAAACAGAGACGAGACAATATTGTGCCAATAATGAGACTAAAGAGTCCAA
>Contig16:17667540-17667640_0
ATTCTCTAATTAATTAATTAATTAATTAATTAATTAATTAATGAGAATAACATGTGATGAAGGTTACTTATAGGGTTTTATGGAAGAATAATTATGCCTC
>Contig16:17667560-17667660_0
ATTAATTAATTAATTAATTAATGAGAATAACATGTGATGAAGGTTACTTATAGGGTTTTATGGAAGAATAATTATGCCTCCTACTATCTAATCTAAAGTG
>Contig16:17667580-17667680_0
ATGAGAATAACATGTGATGAAGGTTACTTATAGGGTTTTATGGAAGAATAATTATGCCTCCTACTATCTAATCTAAAGTGTTGCTTTCATGGATGGATCC
>Contig16:17709647-17709747_0
CTGCTTATACCCTAAAGAGACAGTTGCCCCAACAACCCTAGTCTAATCCATAAATCTAATCAAACGCAATACAAAATAAAAGATAGGATGGATATCCCAA
>Contig16:17709667-17709767_0
CAGTTGCCCCAACAACCCTAGTCTAATCCATAAATCTAATCAAACGCAATACAAAATAAAAGATAGGATGGATATCCCAATATACCTACGATCGAACCCT
>Contig16:17824209-17824309_0
AGTTCTTCCATCTCGAGCAAGATTCTTGATGGATTGAATGACGAAGAAAGAGGCAGCACTGTCAAGACCAGTGGTAGGTTCGTCGAGGAACAAGATACGA
>Contig16:17824229-17824329_0
GATTCTTGATGGATTGAATGACGAAGAAAGAGGCAGCACTGTCAAGACCAGTGGTAGGTTCGTCGAGGAACAAGATACGAGGCCGGACAAGAATTTCAAG
>Contig16:17824249-17824349_0
ACGAAGAAAGAGGCAGCACTGTCAAGACCAGTGGTAGGTTCGTCGAGGAACAAGATACGAGGCCGGACAAGAATTTCAAGAGCAATGCTTACTCTTTTCT
>Contig16:17858824-17858924_0
AATCTTGACCACCACCTACATATGAGAAAAATGATGAAAGCAAGCATGATGGATTCCGCAGTATTCCCGCCAAAATCCGTCGCTCCATGGGCCCCCACCC
>Contig16:17858844-17858944_0
TATGAGAAAAATGATGAAAGCAAGCATGATGGATTCCGCAGTATTCCCGCCAAAATCCGTCGCTCCATGGGCCCCCACCCCTAATGCACCTCCTATAATC
>Contig16:17858864-17858964_0
CAAGCATGATGGATTCCGCAGTATTCCCGCCAAAATCCGTCGCTCCATGGGCCCCCACCCCTAATGCACCTCCTATAATCGTCGCTACCGTTCTATTTAC
>Contig16:17924548-17924648_0
CAAACCGATAGAAAAAGAACTCTTGTCAATTTTCTCGTCTATATATAAGAGGAGATTATATGTAAAATTCAATTGATTCTTTCGTTTCTTTGGCCTACTA
>Contig16:17924568-17924668_0
TCTTGTCAATTTTCTCGTCTATATATAAGAGGAGATTATATGTAAAATTCAATTGATTCTTTCGTTTCTTTGGCCTACTAGTCATATGCCAGAAGTTTCA
>Contig16:17924588-17924688_0
ATATATAAGAGGAGATTATATGTAAAATTCAATTGATTCTTTCGTTTCTTTGGCCTACTAGTCATATGCCAGAAGTTTCAGATTGAATACCGATATTTTA
>Contig16:17999779-17999879_0
AATCAAGTAGCTCCCTGAGCACTAAACATACAAAATAAAATTCCACAAACACAGGTTTGGTAGCGAGAAGATGAATTGCTAGTCAATGGTTAGCTTTTTA
>Contig16:17999799-17999899_0
ACTAAACATACAAAATAAAATTCCACAAACACAGGTTTGGTAGCGAGAAGATGAATTGCTAGTCAATGGTTAGCTTTTTACACAATCTCAGCCAGGCATG
>Contig16:17999819-17999919_0
TTCCACAAACACAGGTTTGGTAGCGAGAAGATGAATTGCTAGTCAATGGTTAGCTTTTTACACAATCTCAGCCAGGCATGAAGGATTAGAACAGAATTAC
>Contig16:18048774-18048874_0
CCACATCAAAAAACCTATCTCAACCAACGCACGGAGTAGACGCGCCACCGGAAACCGGAAAACGCAAAATGCACGCAACCGGGAACACAAACGTATACTT
>Contig16:18048794-18048894_0
CAACCAACGCACGGAGTAGACGCGCCACCGGAAACCGGAAAACGCAAAATGCACGCAACCGGGAACACAAACGTATACTTTAGAGCACAATATACCAGAT
>Contig16:18048814-18048914_0
CGCGCCACCGGAAACCGGAAAACGCAAAATGCACGCAACCGGGAACACAAACGTATACTTTAGAGCACAATATACCAGATAATAGTATAGATCTTTCCAT
>Contig16:18137075-18137175_0
AACAGAGAAAATAGTTCTCCGATGAGAAGCAACCATGGAAAAACAAACAGCGGTAGCAACCAGAGGATGATTATCGAAGCTTCTCCAAGAGTGTCCAGAC
>Contig16:18137095-18137195_0
GATGAGAAGCAACCATGGAAAAACAAACAGCGGTAGCAACCAGAGGATGATTATCGAAGCTTCTCCAAGAGTGTCCAGACCAAATCTTGTTAACCATAGT
>Contig16:18137115-18137215_0
AAACAAACAGCGGTAGCAACCAGAGGATGATTATCGAAGCTTCTCCAAGAGTGTCCAGACCAAATCTTGTTAACCATAGTCCCAAGGGTAATGTCGAAAC
>Contig16:18166831-18166931_0
TTATCATTCAATCCCAAGGTACATAAAATGTCTCTCTTGGAAATTGTGGTGCAAGAGAGAAGATTCAGTGTTATATTCTAAAGAGAAAATGGTAATATGA
>Contig16:18166851-18166951_0
ACATAAAATGTCTCTCTTGGAAATTGTGGTGCAAGAGAGAAGATTCAGTGTTATATTCTAAAGAGAAAATGGTAATATGATAACATAAGGAGCCAGAACT
>Contig16:18166871-18166971_0
AAATTGTGGTGCAAGAGAGAAGATTCAGTGTTATATTCTAAAGAGAAAATGGTAATATGATAACATAAGGAGCCAGAACTCGTTTTACATAGCATGCTAT
>Contig16:18268475-18268575_0
ACCGAGCTAAGCTATTAATTAGCAAAGTGCGGTCGTGACAATTTCCCTTAATTATCGTGTTGAAAAAAACGTGCACGTTTTGAACAGGATAGAAGGAGTA
>Contig16:18268495-18268595_0
AGCAAAGTGCGGTCGTGACAATTTCCCTTAATTATCGTGTTGAAAAAAACGTGCACGTTTTGAACAGGATAGAAGGAGTACCACTTTCATTTATTTTTTT
>Contig16:18268515-18268615_0
ATTTCCCTTAATTATCGTGTTGAAAAAAACGTGCACGTTTTGAACAGGATAGAAGGAGTACCACTTTCATTTATTTTTTTTAATTAAAGTGTTATAAAGA
>Contig16:18299511-18299611_0
GCTAAATTGGTAGTGGTAGGCGGAGATGGGGGGAGTGGGAGGAGTTGAGGATGCTTTATACGGGGGAGGGAGGGAGAGAGAGAGAAGGCGGCTGATGTTG
>Contig16:18299531-18299631_0
CGGAGATGGGGGGAGTGGGAGGAGTTGAGGATGCTTTATACGGGGGAGGGAGGGAGAGAGAGAGAAGGCGGCTGATGTTGCAAGAGGGCGATACGTTTAA
>Contig16:18299551-18299651_0
GGAGTTGAGGATGCTTTATACGGGGGAGGGAGGGAGAGAGAGAGAAGGCGGCTGATGTTGCAAGAGGGCGATACGTTTAATAAAAAAATAAATAGAGGGG
>Contig16:18443804-18443904_0
ATTAATTAAAATTTCAGCAGACCACAGAATATAAAAACTATCGCATTATTCTAAGTTCTGACTTCTGATGGTTAATTATGATCAACTTTTGCCTATATAA
>Contig16:18443824-18443924_0
ACCACAGAATATAAAAACTATCGCATTATTCTAAGTTCTGACTTCTGATGGTTAATTATGATCAACTTTTGCCTATATAAAATAATTTAATTAATAGTAA
>Contig16:18443844-18443944_0
TCGCATTATTCTAAGTTCTGACTTCTGATGGTTAATTATGATCAACTTTTGCCTATATAAAATAATTTAATTAATAGTAATAGCTAGTAAGTGCGAGGAA
>Contig16:18572144-18572244_0
GTGGCGGCTCCGGAAGCCTAATCGGCTTCATCTCTGAACTATATGAGTTGGGATTGAAGTTTGATCAAAGCCCTAGGTGAGATTTAAGATTGGGGATTTA
>Contig16:18572164-18572264_0
ATCGGCTTCATCTCTGAACTATATGAGTTGGGATTGAAGTTTGATCAAAGCCCTAGGTGAGATTTAAGATTGGGGATTTATGTAGGAATGAAATAGTGGA
>Contig16:18572184-18572284_0
ATATGAGTTGGGATTGAAGTTTGATCAAAGCCCTAGGTGAGATTTAAGATTGGGGATTTATGTAGGAATGAAATAGTGGAGAAACTGAAGAAGAGTTGTC
>Contig16:18622561-18622661_0
ATTCATCAAATCAAACGAACTGAACTTACATGTTAACACCAACATCAAACAACTGATAATAAAAAATAAAAATAAATAAACTAATACTTTTTTTCCTTCT
>Contig16:18622581-18622681_0
TGAACTTACATGTTAACACCAACATCAAACAACTGATAATAAAAAATAAAAATAAATAAACTAATACTTTTTTTCCTTCTCCAAGCATAACCAACAATAT
>Contig16:18622601-18622701_0
AACATCAAACAACTGATAATAAAAAATAAAAATAAATAAACTAATACTTTTTTTCCTTCTCCAAGCATAACCAACAATATCTAAATAGTAGTAGTAATAC
>Contig16:18673979-18674079_0
CTCACAAAATCTATCAGGCACCAATTAAAGCATCGAAACCATAATCAAATTCAACAGATAAATAAGCTGAGAATCGGCCAAAATAACATAAACCAAATCA
>Contig16:18673999-18674099_0
CCAATTAAAGCATCGAAACCATAATCAAATTCAACAGATAAATAAGCTGAGAATCGGCCAAAATAACATAAACCAAATCACATAAACCAAATCACAGATT
>Contig16:18674019-18674119_0
ATAATCAAATTCAACAGATAAATAAGCTGAGAATCGGCCAAAATAACATAAACCAAATCACATAAACCAAATCACAGATTACTAGCAAAATAAGAGGGCA
>Contig16:18739759-18739859_0
GCTTTTTTTTTTTTTTTTTTTTTTTGAACAGGCAGTGCTTGGCAGCAAAAAGTTCTCCGGCCGAAAATGCGGGGAGGGGTTTGCTGCCGAGCACGTGCTG
>Contig16:18739779-18739879_0
TTTTTGAACAGGCAGTGCTTGGCAGCAAAAAGTTCTCCGGCCGAAAATGCGGGGAGGGGTTTGCTGCCGAGCACGTGCTGTGTGTTTGTGTTTTGGAATA
>Contig16:18739799-18739899_0
GGCAGCAAAAAGTTCTCCGGCCGAAAATGCGGGGAGGGGTTTGCTGCCGAGCACGTGCTGTGTGTTTGTGTTTTGGAATAATAGAGATATGATATTTGTC
>Contig16:18784849-18784949_0
TCATATTGAATGAAATGGAGGGAGTAGTACTTTAAAACTAAGTTGGCATTGTTTCTTGAATTGAAGCACTACTAAAACGAAAAGATGAATGCAGATCCCT
>Contig16:18784869-18784969_0
GGAGTAGTACTTTAAAACTAAGTTGGCATTGTTTCTTGAATTGAAGCACTACTAAAACGAAAAGATGAATGCAGATCCCTGCAGATATGGTGGTGAATGC
>Contig16:18784889-18784989_0
AGTTGGCATTGTTTCTTGAATTGAAGCACTACTAAAACGAAAAGATGAATGCAGATCCCTGCAGATATGGTGGTGAATGCCATGATCGTAGCCATGGCTG
>Contig16:18877911-18878011_0
ATCAGCCTCTGCTACTGCTGGTAAACCATTCTCAGTTCTATTCGTCTGTCTTGGCAATATTTGCAGAAGTCCCGCTGCTGAAGGTGTCTTCTCCCACCTC
>Contig16:18877931-18878031_0
GTAAACCATTCTCAGTTCTATTCGTCTGTCTTGGCAATATTTGCAGAAGTCCCGCTGCTGAAGGTGTCTTCTCCCACCTCGTCAAGCAAAGGAATCTGGA
>Contig16:18877951-18878051_0
TTCGTCTGTCTTGGCAATATTTGCAGAAGTCCCGCTGCTGAAGGTGTCTTCTCCCACCTCGTCAAGCAAAGGAATCTGGATTCCCAGTTCTTCATTGATT
>Contig16:18931886-18931986_0
CATGTGCTTCACTTACTTCTCAATGTATGGAATGATGGTTGTTGCATTGACTCCCGGCTTCCAAATTGCTGCCATCGTCTCCTCCTTCTTCCTCAGCTTC
>Contig16:18931906-18932006_0
CAATGTATGGAATGATGGTTGTTGCATTGACTCCCGGCTTCCAAATTGCTGCCATCGTCTCCTCCTTCTTCCTCAGCTTCTGGAACTTGTTCTCCGGTTT
>Contig16:18931926-18932026_0
GTTGCATTGACTCCCGGCTTCCAAATTGCTGCCATCGTCTCCTCCTTCTTCCTCAGCTTCTGGAACTTGTTCTCCGGTTTCCTCATCCCACGTCCGGTAA
>Contig16:18991679-18991779_0
GTGTTTGGGAAGGATTAGGATCACTCTCTCCATAACCAGGTCTATCAAATGAAACAATATAGATCCCTTTGCTTTCAACTATGTCCTCTTTTTGAGTTAA
>Contig16:18991699-18991799_0
TCACTCTCTCCATAACCAGGTCTATCAAATGAAACAATATAGATCCCTTTGCTTTCAACTATGTCCTCTTTTTGAGTTAAAATAAAACAAACAAACCAAT
>Contig16:18991719-18991819_0
TCTATCAAATGAAACAATATAGATCCCTTTGCTTTCAACTATGTCCTCTTTTTGAGTTAAAATAAAACAAACAAACCAATCCATATATTGCTTAATCAAT
>Contig16:19073739-19073839_0
AGCTTGCAAACTTCCCTTCTCCAAAGAGAGAGGTACAAGTACAAGCTTTCTTCTCTTCTTTCTCAGCTCGCTCTACTTCCTCCTAATTCCATTTTCACCC
>Contig16:19073759-19073859_0
CCAAAGAGAGAGGTACAAGTACAAGCTTTCTTCTCTTCTTTCTCAGCTCGCTCTACTTCCTCCTAATTCCATTTTCACCCCCTAACTAATTAAACTATGC
>Contig16:19073779-19073879_0
ACAAGCTTTCTTCTCTTCTTTCTCAGCTCGCTCTACTTCCTCCTAATTCCATTTTCACCCCCTAACTAATTAAACTATGCAATCCCTCGCTCCCTCCTCC
>Contig16:19249599-19249699_0
GTGGCAGCCTTTCGTTTTGAGATGCATGTGCACAAGCATCGATTGAGAGTTTCTGAAAATCGATAATGTAGCAGAGCTGCTCACGTTCTTTGTCCGAGAG
>Contig16:19249619-19249719_0
GATGCATGTGCACAAGCATCGATTGAGAGTTTCTGAAAATCGATAATGTAGCAGAGCTGCTCACGTTCTTTGTCCGAGAGCCAGGGATGTGCCTGCACAG
>Contig16:19249639-19249739_0
GATTGAGAGTTTCTGAAAATCGATAATGTAGCAGAGCTGCTCACGTTCTTTGTCCGAGAGCCAGGGATGTGCCTGCACAGTATCATGAATATTTGTCAAG
>Contig16:20030921-20031021_0
TCTTTCGAGGAGCAGTTTTCGTACGTTCGATCCGTGGGAGGCCGACTTCTTCTTCGTCCCCGTTTATGTTTCCTGCAACTTCAGCGCCGTCAATGGCTTC
>Contig16:20030941-20031041_0
GTACGTTCGATCCGTGGGAGGCCGACTTCTTCTTCGTCCCCGTTTATGTTTCCTGCAACTTCAGCGCCGTCAATGGCTTCCCAGCCATTGGCCACGCCCG
>Contig16:20030961-20031061_0
GCCGACTTCTTCTTCGTCCCCGTTTATGTTTCCTGCAACTTCAGCGCCGTCAATGGCTTCCCAGCCATTGGCCACGCCCGCCCTCTCATCGCCGCCGCCA
>Contig16:20039440-20039540_0
CGGCGGGTTCCGAAATCGAAGGAAGCCTTGCCGGGAATTGACGGTTGGAGGGGAAGGGGCGAAAATCCCCATTTCGAAATAGGGTTTCAGATTAGGGAAG
>Contig16:20039460-20039560_0
GGAAGCCTTGCCGGGAATTGACGGTTGGAGGGGAAGGGGCGAAAATCCCCATTTCGAAATAGGGTTTCAGATTAGGGAAGAACACCCAAAATTTTCAGAG
>Contig16:20039480-20039580_0
ACGGTTGGAGGGGAAGGGGCGAAAATCCCCATTTCGAAATAGGGTTTCAGATTAGGGAAGAACACCCAAAATTTTCAGAGGAAAGGAGAAGACGGGAGCC
>Contig16:20202717-20202817_0
GGTAGCTTTATTTAAGTTTCTTATTTGCGTTTTCTTAGATTAGTTGTGAGAATGTAAATTAGTTAATCAGTATATGCGTTTGTTCTTCTTTTTCCGTTGA
>Contig16:20202737-20202837_0
TTATTTGCGTTTTCTTAGATTAGTTGTGAGAATGTAAATTAGTTAATCAGTATATGCGTTTGTTCTTCTTTTTCCGTTGATTAACTATTTGGTTACTTCA
>Contig16:20202757-20202857_0
TAGTTGTGAGAATGTAAATTAGTTAATCAGTATATGCGTTTGTTCTTCTTTTTCCGTTGATTAACTATTTGGTTACTTCATATTATTTTGCTTCGTTTTA
>Contig16:20433933-20434033_0
TGGACCCGTACTTACCGGGGTCGGAGGTTCAGTTTGGTTTTAGATGGTTGGCACCAAACCACCAATTTTATATACGGAGTATTTTTTTTTTTAATTTTTA
>Contig16:20433953-20434053_0
TCGGAGGTTCAGTTTGGTTTTAGATGGTTGGCACCAAACCACCAATTTTATATACGGAGTATTTTTTTTTTTAATTTTTATCAATTTTTGTACAATATCT
>Contig16:20433973-20434073_0
TAGATGGTTGGCACCAAACCACCAATTTTATATACGGAGTATTTTTTTTTTTAATTTTTATCAATTTTTGTACAATATCTGAAATATATTTAACCTTAAT
>Contig16:20480722-20480822_0
CTTTCTATTTAATTTAATTTAATTAAGACATTTATTAAGGTGTTGCCTGTTACAATCTCCAGCGGCTAACTTACTCTCTTTAATTTTCAACCTATAAAAC
>Contig16:20480742-20480842_0
AATTAAGACATTTATTAAGGTGTTGCCTGTTACAATCTCCAGCGGCTAACTTACTCTCTTTAATTTTCAACCTATAAAACCCTCGCCTTCATTCATATAC
>Contig16:20480762-20480862_0
TGTTGCCTGTTACAATCTCCAGCGGCTAACTTACTCTCTTTAATTTTCAACCTATAAAACCCTCGCCTTCATTCATATACTATCTCACCCAAACACATAA
>Contig16:20597211-20597311_0
ATCAAATCTCCTCGATAATTTGCAAGTTTATTTATTTTTTTTTTTTTTTTTTTTTTTTTTCCTCTAATGGTTGTGTGTTTACATTATTTCAAAATAAGTT
>Contig16:20597231-20597331_0
TGCAAGTTTATTTATTTTTTTTTTTTTTTTTTTTTTTTTTCCTCTAATGGTTGTGTGTTTACATTATTTCAAAATAAGTTTTGGGGATGTGCTTTGATTT
>Contig16:20597251-20597351_0
TTTTTTTTTTTTTTTTTTTTCCTCTAATGGTTGTGTGTTTACATTATTTCAAAATAAGTTTTGGGGATGTGCTTTGATTTCATTATAAAGTTAGTCCTGT
>Contig16:20647265-20647365_0
ATAAGAATGGTGCGTTTTATAGACCGTAAGAATTTGAACATTTCTTACTAATAATAACATAAAATTTTGCAGAGGTTTAATTGTACATGGTGCTATACCC
>Contig16:20647285-20647385_0
AGACCGTAAGAATTTGAACATTTCTTACTAATAATAACATAAAATTTTGCAGAGGTTTAATTGTACATGGTGCTATACCCAATCGCAAATGCATGCCTTA
>Contig16:20647305-20647405_0
TTTCTTACTAATAATAACATAAAATTTTGCAGAGGTTTAATTGTACATGGTGCTATACCCAATCGCAAATGCATGCCTTAACAACCATTTTAACACCCCC
>Contig16:20692750-20692850_0
AAAACTAGGAAGCGGGAACTGCAATTAACCACACATTTCAACAGAATTTTTATATGAATTGCAAATGCCTAAATGCCAACATCCCAGCCATCATCGATTC
>Contig16:20692770-20692870_0
GCAATTAACCACACATTTCAACAGAATTTTTATATGAATTGCAAATGCCTAAATGCCAACATCCCAGCCATCATCGATTCCAACTTTCACTTCGACGGTG
>Contig16:20692790-20692890_0
ACAGAATTTTTATATGAATTGCAAATGCCTAAATGCCAACATCCCAGCCATCATCGATTCCAACTTTCACTTCGACGGTGCGGCACTGGATGCTAGGTGC
>Contig16:20737126-20737226_0
AGGAACTCCATTGATCATTATTTGCAGATGTAGCACAAGAAGGATATTATATCGAGACCACAGGACACAGAGAATGCAACAAGAAAGATGTAAAATCATC
>Contig16:20737146-20737246_0
TTTGCAGATGTAGCACAAGAAGGATATTATATCGAGACCACAGGACACAGAGAATGCAACAAGAAAGATGTAAAATCATCAAACATCAGTCAAATGATAA
>Contig16:20737166-20737266_0
AGGATATTATATCGAGACCACAGGACACAGAGAATGCAACAAGAAAGATGTAAAATCATCAAACATCAGTCAAATGATAAATGTAATTTCACATTTGCCC
>Contig16:20815954-20816054_0
AATTCCCTAACGTACAAGTGAAGAGCGTGTGACGTAACTACCCTCCATAAATGGAACAGTACTAACTAAACCAATATCTTTGGTATGGGTTTCAAAGGGC
>Contig16:20815974-20816074_0
AAGAGCGTGTGACGTAACTACCCTCCATAAATGGAACAGTACTAACTAAACCAATATCTTTGGTATGGGTTTCAAAGGGCTTCTATATATATAATCAGAA
>Contig16:20815994-20816094_0
CCCTCCATAAATGGAACAGTACTAACTAAACCAATATCTTTGGTATGGGTTTCAAAGGGCTTCTATATATATAATCAGAACACCACCTCATATATATCCT
>Contig16:20970686-20970786_0
AAGGTATATATTTATATATATATATAACGTTAACTATAGACACATTAAGTGTGTCCAGATAATGGAACAACCTTCACTACTCACTAGTACGCATTATGTA
>Contig16:20970706-20970806_0
TATATAACGTTAACTATAGACACATTAAGTGTGTCCAGATAATGGAACAACCTTCACTACTCACTAGTACGCATTATGTATTTCAATTTTATATTATACT
>Contig16:20970726-20970826_0
CACATTAAGTGTGTCCAGATAATGGAACAACCTTCACTACTCACTAGTACGCATTATGTATTTCAATTTTATATTATACTAAGTTCATCATTGCAAGTAA
>Contig16:21041593-21041693_0
CGACTTTTAGAACATTGGGCCAGAATAAGAGCAGAAAGAAGTAGAAGCATTTAAATTTTATTTGCTTGATGGGACCAAAATACTTAACCCTATTTATAAA
>Contig16:21041613-21041713_0
CAGAATAAGAGCAGAAAGAAGTAGAAGCATTTAAATTTTATTTGCTTGATGGGACCAAAATACTTAACCCTATTTATAAAATGTATACATACTACGTATA
>Contig16:21041633-21041733_0
GTAGAAGCATTTAAATTTTATTTGCTTGATGGGACCAAAATACTTAACCCTATTTATAAAATGTATACATACTACGTATAATATAAACTAAAAAATATAC
>Contig16:21073415-21073515_0
ACACCTCTCGAGCAACCCAATCCTTTTTAAGACACTGAAATTCTCTGCAGCTGCTCTTTACAGTCTGAATGGAGGGCGCTGACAGAGATACTCTGGGAAT
>Contig16:21073435-21073535_0
TCCTTTTTAAGACACTGAAATTCTCTGCAGCTGCTCTTTACAGTCTGAATGGAGGGCGCTGACAGAGATACTCTGGGAATATATATGTATATTTTTTTTC
>Contig16:21073455-21073555_0
TTCTCTGCAGCTGCTCTTTACAGTCTGAATGGAGGGCGCTGACAGAGATACTCTGGGAATATATATGTATATTTTTTTTCTGGATTATTTGATACCAGAC
>Contig16:21358974-21359074_0
TTAAAATATAGAATACACACATAATATTACAAATTTTTTGAAGACAAACACGACGAGGCCCAGTATTTTATTTGGGCTGCGCTAGCTGTAGTACTGACGG
>Contig16:21358994-21359094_0
ATAATATTACAAATTTTTTGAAGACAAACACGACGAGGCCCAGTATTTTATTTGGGCTGCGCTAGCTGTAGTACTGACGGCCCATCGATTACATGACATT
>Contig16:21359014-21359114_0
AAGACAAACACGACGAGGCCCAGTATTTTATTTGGGCTGCGCTAGCTGTAGTACTGACGGCCCATCGATTACATGACATTTTTTTTTATTTACTTAATCT
>Contig16:21796676-21796776_0
CGCGAAACGATGGTGGTGGGCCGGTGGCGGCGCACAATGAGGGTTAGAGGTGGTGGTGAGCAGTAAGTACTTGGGAAAAATTGATTATGTTTTCTTGTTT
>Contig16:21796696-21796796_0
CCGGTGGCGGCGCACAATGAGGGTTAGAGGTGGTGGTGAGCAGTAAGTACTTGGGAAAAATTGATTATGTTTTCTTGTTTTATTGGTGGGTTTTGGGTGG
>Contig16:21796716-21796816_0
GGGTTAGAGGTGGTGGTGAGCAGTAAGTACTTGGGAAAAATTGATTATGTTTTCTTGTTTTATTGGTGGGTTTTGGGTGGGTGCATTTTTGTCCAAAATT
>Contig16:21818698-21818798_0
AATAAAGATTGATCAAGGAAAACAATGATGATGTAGTTGAAGTAGATGTTAAGTGAATTTGATTTATGGCGTATGAAAATGCTATTCCTCTTTGTCATCG
>Contig16:21818718-21818818_0
AACAATGATGATGTAGTTGAAGTAGATGTTAAGTGAATTTGATTTATGGCGTATGAAAATGCTATTCCTCTTTGTCATCGACTTCCTCTCCGATCGATCG
>Contig16:21818738-21818838_0
AGTAGATGTTAAGTGAATTTGATTTATGGCGTATGAAAATGCTATTCCTCTTTGTCATCGACTTCCTCTCCGATCGATCGAGACATTGTTAGTTGATTTG
>Contig16:21931574-21931674_0
TAAAGAGCGTTTCCACGTGGTAGAACCTCCTCAGGGAATATAAGATTTTCATGAGGCTGATCTTGAGCCACCATCCAAGCACGAATACCTTCGTTTATAT
>Contig16:21931594-21931694_0
TAGAACCTCCTCAGGGAATATAAGATTTTCATGAGGCTGATCTTGAGCCACCATCCAAGCACGAATACCTTCGTTTATATTTTTGGTGTAGAAAGTCTCA
>Contig16:21931614-21931714_0
TAAGATTTTCATGAGGCTGATCTTGAGCCACCATCCAAGCACGAATACCTTCGTTTATATTTTTGGTGTAGAAAGTCTCAAATTCCGGATCTTCCGCTGC
>Contig16:22143536-22143636_0
AAGCAGGAGCAGAACTCCATGGTTTCCATTACCACCACCACAGCCCAGCACTTCCATTCTTAAGGTAAGCACCAAGATCAACCAATTAATTTACTAGCTC
>Contig16:22143556-22143656_0
GGTTTCCATTACCACCACCACAGCCCAGCACTTCCATTCTTAAGGTAAGCACCAAGATCAACCAATTAATTTACTAGCTCTTTCAAAGCATGCTTGAATC
>Contig16:22143576-22143676_0
CAGCCCAGCACTTCCATTCTTAAGGTAAGCACCAAGATCAACCAATTAATTTACTAGCTCTTTCAAAGCATGCTTGAATCATAAGTCAAGCATCATCACT
>Contig16:22205576-22205676_0
TCGACTTATTAATCATTGGTGCCATTCATTATTAATCTAGTGTATCAATTACAAAACTGACTATTTATTAATAGAATAATACTCCCTCCGTCTCGTTATG
>Contig16:22205596-22205696_0
GCCATTCATTATTAATCTAGTGTATCAATTACAAAACTGACTATTTATTAATAGAATAATACTCCCTCCGTCTCGTTATGTTTGACACTTCTCTTTTCGG
>Contig16:22271088-22271188_0
CCGCGATCTGCGACGGGAACGATGGTTTGCTGTTCGAACTGAGTAAGGGTTTCAGTGGGAAGGATCAGGAAACGAGTAAGGAGTTGGTTGAATTCAAAGC
>Contig16:22271108-22271208_0
GATGGTTTGCTGTTCGAACTGAGTAAGGGTTTCAGTGGGAAGGATCAGGAAACGAGTAAGGAGTTGGTTGAATTCAAAGCTCTGATTGAAGGGCTTGATG
>Contig16:22271128-22271228_0
GAGTAAGGGTTTCAGTGGGAAGGATCAGGAAACGAGTAAGGAGTTGGTTGAATTCAAAGCTCTGATTGAAGGGCTTGATGCTGCGGTGATGCTTGATTTG
>Contig16:22314985-22315085_0
CCAAACGATGATCGTGGAGCCGGAGGTCGAGATCATTCTTCAATCTTCGGAATTCTCTCTCGGAAATTAATTGGTCGCTGAGTTCCTGCTCGAGTTTGAG
>Contig16:22315005-22315105_0
CGGAGGTCGAGATCATTCTTCAATCTTCGGAATTCTCTCTCGGAAATTAATTGGTCGCTGAGTTCCTGCTCGAGTTTGAGGAGTTCGTCGGAGATGACGT
>Contig16:22315025-22315125_0
CAATCTTCGGAATTCTCTCTCGGAAATTAATTGGTCGCTGAGTTCCTGCTCGAGTTTGAGGAGTTCGTCGGAGATGACGTCGGTGAATTTTAATGCATCC
>Contig16:22392065-22392165_0
CTCGTCGATGCCGCGCTTCTACCCGAGCTTCTCGGCTTCTTCTAGAAGGTTCCCGGCATGATTCTGGGCGGCATCGTAGAGTTTGGTGTAGTAGGATCTA
>Contig16:22392085-22392185_0
ACCCGAGCTTCTCGGCTTCTTCTAGAAGGTTCCCGGCATGATTCTGGGCGGCATCGTAGAGTTTGGTGTAGTAGGATCTAACGAGAAAGAAGGGGATCTG
>Contig16:22392105-22392205_0
TCTAGAAGGTTCCCGGCATGATTCTGGGCGGCATCGTAGAGTTTGGTGTAGTAGGATCTAACGAGAAAGAAGGGGATCTGGAAATTGTGGAGGAATAAAA
>Contig16:22448637-22448737_0
CATTGGACGAGATCAAGCAGCTTAAACTCCAGCTTGAATCTGAGGGTGCTGAATCTAAGACCTCGGAATCTGAGGAGAAAGAACTCGAGAAATTGAAAGA
>Contig16:22448657-22448757_0
CTTAAACTCCAGCTTGAATCTGAGGGTGCTGAATCTAAGACCTCGGAATCTGAGGAGAAAGAACTCGAGAAATTGAAAGAGAACTTGTCTGAGACACTCT
>Contig16:22448677-22448777_0
TGAGGGTGCTGAATCTAAGACCTCGGAATCTGAGGAGAAAGAACTCGAGAAATTGAAAGAGAACTTGTCTGAGACACTCTTGATTGTGGAAGATATGAAG
>Contig16:22510706-22510806_0
CATTATATATAAAGACAACTCATAAGCAATTATTGAAACTCCAAACTCTCACCACATACAAATAGGTGAATTGCAACTACAACTTTTTACAACATTAATA
>Contig16:22510726-22510826_0
CATAAGCAATTATTGAAACTCCAAACTCTCACCACATACAAATAGGTGAATTGCAACTACAACTTTTTACAACATTAATATATCTAAGCAGGATGATCAC
>Contig16:22510746-22510846_0
CCAAACTCTCACCACATACAAATAGGTGAATTGCAACTACAACTTTTTACAACATTAATATATCTAAGCAGGATGATCACTTGAAATAAAGGAAAATTAT
>Contig16:22593533-22593633_0
CGACGGTCGGCGCCGTTTCTTGAGCCGTCGTCACCGATTTCATCCGGCGACTGCTCTCTCTCTCTCTCTCAAAAATCATTTCCCCAAATCAATTGGGGAA
>Contig16:22654982-22655082_0
CGCTCCAGAAGTCATAGATTGGACTAGTATATTTTAAATTGGAAATTTCATTTTTAAGGAATACCCCTCCGATACATCAAAATGGATGCACACCAATAAC
>Contig16:22655002-22655102_0
GGACTAGTATATTTTAAATTGGAAATTTCATTTTTAAGGAATACCCCTCCGATACATCAAAATGGATGCACACCAATAACAACACTGCTCAGTAAATTCC
>Contig16:22655022-22655122_0
GGAAATTTCATTTTTAAGGAATACCCCTCCGATACATCAAAATGGATGCACACCAATAACAACACTGCTCAGTAAATTCCTTGAATAGCATAACACTACA
>Contig16:22736191-22736291_0
GCATGGCTGAAATTCTTAGAAATGAGAGGTTGGGGTATAATAAATTCTATGGTGGTTATGAAGATTCCAAAATTCGGTTGCCAAGTTCAGGTAACTTATA
>Contig16:22736211-22736311_0
AATGAGAGGTTGGGGTATAATAAATTCTATGGTGGTTATGAAGATTCCAAAATTCGGTTGCCAAGTTCAGGTAACTTATACAATGGGACATATGGGATTT
>Contig16:22736231-22736331_0
TAAATTCTATGGTGGTTATGAAGATTCCAAAATTCGGTTGCCAAGTTCAGGTAACTTATACAATGGGACATATGGGATTTGATATAAATGGTCTTTCTCT
>Contig16:22773904-22774004_0
AAAAATAAAATAAAACATATTAATAATTTTACTACTTTAACCCTATATAACCCCTAAATTGAGAAAATGTCCATTTCTACCCATTATAGGATAGTTTTTA
>Contig16:22773924-22774024_0
TAATAATTTTACTACTTTAACCCTATATAACCCCTAAATTGAGAAAATGTCCATTTCTACCCATTATAGGATAGTTTTTACAATAAATATCACCCGGATA
>Contig16:22773944-22774044_0
CCCTATATAACCCCTAAATTGAGAAAATGTCCATTTCTACCCATTATAGGATAGTTTTTACAATAAATATCACCCGGATAGTTTTTTAATAATTCTACCC
>Contig16:22838545-22838645_0
GGACGAGTTGTGCCGAGTTTGGTCGGACCAAACTCGGCCCTTAAGAGAGGAATGCGGACAAACGGCGGTTTGGAAAACTGCCGGGCTAGACCGCCGTATA
>Contig16:22838565-22838665_0
GGTCGGACCAAACTCGGCCCTTAAGAGAGGAATGCGGACAAACGGCGGTTTGGAAAACTGCCGGGCTAGACCGCCGTATATGCTGAAGTTGAAGGCGGCT
>Contig16:22838585-22838685_0
TTAAGAGAGGAATGCGGACAAACGGCGGTTTGGAAAACTGCCGGGCTAGACCGCCGTATATGCTGAAGTTGAAGGCGGCTCTACGGCGGTTTGAGGAGGA
>Contig16:22887342-22887442_0
TGGGTTGCTTCTCGTGTGCAGGAGAATCATCCGTTCAAAAGAAACAATATCGAAAGAAAAAGATGGCCAACGACAACAAACGAACAGATAGTGCTCATGC
>Contig16:22887362-22887462_0
GGAGAATCATCCGTTCAAAAGAAACAATATCGAAAGAAAAAGATGGCCAACGACAACAAACGAACAGATAGTGCTCATGCACAAACCCAACCAGGTAAAA
>Contig16:22887382-22887482_0
GAAACAATATCGAAAGAAAAAGATGGCCAACGACAACAAACGAACAGATAGTGCTCATGCACAAACCCAACCAGGTAAAAATTGCGATTAAATACAGAAT
>Contig16:22949538-22949638_0
TGAAGTTACTAAAGTGAAAGTGCAAAAACATAGCAAGCAACATTCAGCACACAGTACCTTTTTTCTTGAACCACCCTCCATAGTATAAGTTTTCCCAGTT
>Contig16:22949558-22949658_0
TGCAAAAACATAGCAAGCAACATTCAGCACACAGTACCTTTTTTCTTGAACCACCCTCCATAGTATAAGTTTTCCCAGTTCCTGTTTGCCCATAGGCAAA
>Contig16:22949578-22949678_0
CATTCAGCACACAGTACCTTTTTTCTTGAACCACCCTCCATAGTATAAGTTTTCCCAGTTCCTGTTTGCCCATAGGCAAAGATGGTACAATTATACCCTT
>Contig16:23021081-23021181_0
ACATGCTTATTACATGAATATATTCCACCAAGCTTAAATCAAGCAACGTTGTAAAATTCGTTGACTATATAAACATGTATTTTTTGTTTAAATTATTAGT
>Contig16:23021101-23021201_0
TATTCCACCAAGCTTAAATCAAGCAACGTTGTAAAATTCGTTGACTATATAAACATGTATTTTTTGTTTAAATTATTAGTATTTTACAGTAAGACTATAC
>Contig16:23021121-23021221_0
AAGCAACGTTGTAAAATTCGTTGACTATATAAACATGTATTTTTTGTTTAAATTATTAGTATTTTACAGTAAGACTATACAATAATATTATTTTTATAAT
>Contig16:23229755-23229855_0
TTTCCTTATTAGATTATGTTTTTGGTATCCTATATATATGTAAACTTTGGGATATGAAAAGACACTTTTTATGCCCTATTTTTCCAGTTTCTAAACCTTA
>Contig16:23229775-23229875_0
TTTGGTATCCTATATATATGTAAACTTTGGGATATGAAAAGACACTTTTTATGCCCTATTTTTCCAGTTTCTAAACCTTAGTTTTAGATTCGCTATTGCT
>Contig16:23229795-23229895_0
TAAACTTTGGGATATGAAAAGACACTTTTTATGCCCTATTTTTCCAGTTTCTAAACCTTAGTTTTAGATTCGCTATTGCTCTCGGGATTGAAGACGAGTT
>Contig16:23269089-23269189_0
AGTGTTGTGCATGTGTGTGTAGGCTTAGAAAATGGGTGGTCTTCATCTTAGTGGGCCTCCTTTATTGGGCTTCGGTTTTGGGCCTCAGAAATAATAAAGA
>Contig16:23269109-23269209_0
AGGCTTAGAAAATGGGTGGTCTTCATCTTAGTGGGCCTCCTTTATTGGGCTTCGGTTTTGGGCCTCAGAAATAATAAAGAATGGGCCGAGATATATTCCT
>Contig16:23269129-23269229_0
CTTCATCTTAGTGGGCCTCCTTTATTGGGCTTCGGTTTTGGGCCTCAGAAATAATAAAGAATGGGCCGAGATATATTCCTTATGGGACCAGATTTTAGTA
>Contig16:23674831-23674931_0
GAGCCACCAACCCTAGCTTGTTTCAAAAGAGAGAGAGAAAGGACAATTCCTCCAATAATGTTCTGGCAATATGAATAAGTAACAAGAAAAATATATTAAT
>Contig16:23674851-23674951_0
TTTCAAAAGAGAGAGAGAAAGGACAATTCCTCCAATAATGTTCTGGCAATATGAATAAGTAACAAGAAAAATATATTAATTCCTGGTATATATAGAGAAA
>Contig16:23674871-23674971_0
GGACAATTCCTCCAATAATGTTCTGGCAATATGAATAAGTAACAAGAAAAATATATTAATTCCTGGTATATATAGAGAAAAGGAATTGGAGAATGAGGCA
>Contig16:23720911-23721011_0
TGATAGATTTTAAATTGAATTTTCGGAATTTAGTTTTTTTAACAAGGTACTAATAGCTTGTAAAAAAAATTAAACTCTAAAAATTGTCCATAATTACAAA
>Contig16:23720931-23721031_0
TTTCGGAATTTAGTTTTTTTAACAAGGTACTAATAGCTTGTAAAAAAAATTAAACTCTAAAAATTGTCCATAATTACAAAGCTCCAAAAAATCAGTCAAA
>Contig16:23720951-23721051_0
AACAAGGTACTAATAGCTTGTAAAAAAAATTAAACTCTAAAAATTGTCCATAATTACAAAGCTCCAAAAAATCAGTCAAAAAGTCAACAGGCTCAACAGA
>Contig16:23772978-23773078_0
GAATTTCGCCTTCCTTCCGGTGGAATGTAGGGTTTGGGCGATGAGCAGAAAGGAGTGAAATGCCGCTGCTGAAGCGTATAAACCCTAATGTATATAAGCA
>Contig16:23772998-23773098_0
TGGAATGTAGGGTTTGGGCGATGAGCAGAAAGGAGTGAAATGCCGCTGCTGAAGCGTATAAACCCTAATGTATATAAGCATCCACGTGGGCTTGGGCATA
>Contig16:23773018-23773118_0
ATGAGCAGAAAGGAGTGAAATGCCGCTGCTGAAGCGTATAAACCCTAATGTATATAAGCATCCACGTGGGCTTGGGCATATGTTATTTCAAATTTAGGCT
>Contig16:23841341-23841441_0
TAAATAAGGAGGGTGGACATGATTCCAGTCACGGCGAACGCCATTTTGAATAGCTTGTTCTCTTTCAGATTCTGAATAACCTGCGACGGTGGCTCCGCCA
>Contig16:23841361-23841461_0
GATTCCAGTCACGGCGAACGCCATTTTGAATAGCTTGTTCTCTTTCAGATTCTGAATAACCTGCGACGGTGGCTCCGCCATCGCTAAATACAATCATCCG
>Contig16:23841381-23841481_0
CCATTTTGAATAGCTTGTTCTCTTTCAGATTCTGAATAACCTGCGACGGTGGCTCCGCCATCGCTAAATACAATCATCCGCCGCCGCTGCCGCCACTGTT
>Contig16:24004559-24004659_0
AAAGTATACAACAAACTTTTTTTAAAAATGGGATATCATTTGGTGTGATCAATACACTGTATGCATAAGTTGATATATGTGGTCCTTTTTTTTATCTCAA
>Contig16:24004579-24004679_0
TTTAAAAATGGGATATCATTTGGTGTGATCAATACACTGTATGCATAAGTTGATATATGTGGTCCTTTTTTTTATCTCAAACACCTCGGAGGGTGAGGGG
>Contig16:24004599-24004699_0
TGGTGTGATCAATACACTGTATGCATAAGTTGATATATGTGGTCCTTTTTTTTATCTCAAACACCTCGGAGGGTGAGGGGTTAGGCGGACTCCCCAACCT
>Contig16:24066034-24066134_0
ATTTTAATAACATAAAAATTCCAACAGTAATAATAATAACTAGACATTGAACAATAGTAATATTTATATCATAATATTCAATACTTATTATTTATCATTT
>Contig16:24066054-24066154_0
CCAACAGTAATAATAATAACTAGACATTGAACAATAGTAATATTTATATCATAATATTCAATACTTATTATTTATCATTTTTATAATAATAATAATAATA
>Contig16:24066074-24066174_0
TAGACATTGAACAATAGTAATATTTATATCATAATATTCAATACTTATTATTTATCATTTTTATAATAATAATAATAATAATAATAATAATAATTATTAT
>Contig16:24289246-24289346_0
TTGCATCAGAGAGTTGCTTGCTTGGGGCGCTGATCGTCTGCAAAGAGACGCCTCAGGGTATGTGATCTTTTGATTCACTTCAATATGCTGCTATGCATCG
>Contig16:24289266-24289366_0
CTTGGGGCGCTGATCGTCTGCAAAGAGACGCCTCAGGGTATGTGATCTTTTGATTCACTTCAATATGCTGCTATGCATCGATACTTTGCAACTAGGCGAG
>Contig16:24289286-24289386_0
CAAAGAGACGCCTCAGGGTATGTGATCTTTTGATTCACTTCAATATGCTGCTATGCATCGATACTTTGCAACTAGGCGAGATTTTATGTAATTATATCAG
>Contig16:24351855-24351955_0
GTGATGCAGTCAAGAATTCTTGAGGGCAAAAAACGAGGGCGATGATGAAATCTAGTATTAAAGGAGAGCTTGACTCTCATTTTAATGTCTTTGTATAGCA
>Contig16:24351875-24351975_0
TGAGGGCAAAAAACGAGGGCGATGATGAAATCTAGTATTAAAGGAGAGCTTGACTCTCATTTTAATGTCTTTGTATAGCAGACTGGGATTACTTGTATTT
>Contig16:24351895-24351995_0
GATGATGAAATCTAGTATTAAAGGAGAGCTTGACTCTCATTTTAATGTCTTTGTATAGCAGACTGGGATTACTTGTATTTTTCTGTATGTAATGCAATCA
>Contig16:24401154-24401254_0
TTGTAGTTGTAGACTGAACTAAACTGTGGCAAGATACTTTAGACGAAGTGACTGCATATATTCAATCGTGTGTAAATTCGTATTTGCATGTTTTTCTTTT
>Contig16:24401174-24401274_0
AAACTGTGGCAAGATACTTTAGACGAAGTGACTGCATATATTCAATCGTGTGTAAATTCGTATTTGCATGTTTTTCTTTTTCTCGATTTGGATCTTCACT
>Contig16:24401194-24401294_0
AGACGAAGTGACTGCATATATTCAATCGTGTGTAAATTCGTATTTGCATGTTTTTCTTTTTCTCGATTTGGATCTTCACTTTTCTCACTGCAGGTAGCAC
>Contig16:24470999-24471099_0
AGGGTTTAATTTAAGGGTTGTCACGTTGTATTGGAGTTGGTAAATAAATTACTGTATTTCAACTTAGATATACTAATTTTTCGTTTTTGTTTCCTCCATA
>Contig16:24471019-24471119_0
TCACGTTGTATTGGAGTTGGTAAATAAATTACTGTATTTCAACTTAGATATACTAATTTTTCGTTTTTGTTTCCTCCATAAAATTTGGGCTCCTCCAGCA
>Contig16:24471039-24471139_0
TAAATAAATTACTGTATTTCAACTTAGATATACTAATTTTTCGTTTTTGTTTCCTCCATAAAATTTGGGCTCCTCCAGCAATTATATTGTGATTGCAACA
>Contig16:24513642-24513742_0
CACAACTTTTGCTACCCTTTCTGCCAAAATGGACGACTGCTTTTCTTCGGGAGCTCGAAGCAGTTCTTGGATGATGTCGGAATGTATGGTTTCATATGCA
>Contig16:24513662-24513762_0
CTGCCAAAATGGACGACTGCTTTTCTTCGGGAGCTCGAAGCAGTTCTTGGATGATGTCGGAATGTATGGTTTCATATGCAATCCCATGCCAACTGACTGC
>Contig16:24513682-24513782_0
TTTTCTTCGGGAGCTCGAAGCAGTTCTTGGATGATGTCGGAATGTATGGTTTCATATGCAATCCCATGCCAACTGACTGCTATGTTTTTCAGGTTTCTCG
>Contig16:24625741-24625841_0
CCTTACCGGAAAAAAAATGTGTCTTAATACTTGAGATGGAGGGAGTATCATTTATATAAAGTTAGAATAGAATTGATAAGACTGACAATGTAAGAATTGA
>Contig16:24625761-24625861_0
GTCTTAATACTTGAGATGGAGGGAGTATCATTTATATAAAGTTAGAATAGAATTGATAAGACTGACAATGTAAGAATTGAAGGGCCAATATATATTTGCA
>Contig16:24673778-24673878_0
GATGACCAAGGAGGCTGGAGCGCAACGCGAACTTATGAGGAAATCGACATGATTTTGCAGAATGGCTTGAACAGAATGACCGTCCTAACCGTTCCAAAGC
>Contig16:24727942-24728042_0
CTGACAAAATGCAGACACAAACTTAGGCCTATCAGCCTGCCTCAGAGCACTCCGTACGCGTCTTGCAAGGCTCAAGAACCTGGTGGTTGATTTTCCCGGC
>Contig16:24727962-24728062_0
ACTTAGGCCTATCAGCCTGCCTCAGAGCACTCCGTACGCGTCTTGCAAGGCTCAAGAACCTGGTGGTTGATTTTCCCGGCAAAGACTCAAAAGAAGCAGC
>Contig16:24727982-24728082_0
CTCAGAGCACTCCGTACGCGTCTTGCAAGGCTCAAGAACCTGGTGGTTGATTTTCCCGGCAAAGACTCAAAAGAAGCAGCAAGTTCTAGTAACTCATGAT
>Contig16:24780339-24780439_0
TCAGCACGGTAGATATCACCATTAGCCAAAACTTTAGAGTAGAATTCCTTGACAATAGCTTCATGATTGTGATTGGTAGTACGGATGAACTTGTCGTAAG
>Contig16:24780359-24780459_0
ATTAGCCAAAACTTTAGAGTAGAATTCCTTGACAATAGCTTCATGATTGTGATTGGTAGTACGGATGAACTTGTCGTAAGATATGTCTAACTGTCAAGAA
>Contig16:24780379-24780479_0
AGAATTCCTTGACAATAGCTTCATGATTGTGATTGGTAGTACGGATGAACTTGTCGTAAGATATGTCTAACTGTCAAGAAAACGAGTCAAACAGTGGACT
>Contig16:24863513-24863613_0
GTCTTGGCTCTTGGTAAGATGTTCATAACGTCAAAATGTACATAAAATTGAATTGAATTTTCAGTCAACTGTTTGGTTCACAACAAAGGTGGAATAGCGT
>Contig16:24863533-24863633_0
GTTCATAACGTCAAAATGTACATAAAATTGAATTGAATTTTCAGTCAACTGTTTGGTTCACAACAAAGGTGGAATAGCGTTCATGTGGTATAGATATGCA
>Contig16:24863553-24863653_0
CATAAAATTGAATTGAATTTTCAGTCAACTGTTTGGTTCACAACAAAGGTGGAATAGCGTTCATGTGGTATAGATATGCAGGACGACACAAAATCCATAA
>Contig16:24914355-24914455_0
GATTCCTCGCGAACCAGCACAGAGAAAAGAGGGTAGAAGAAGAGCTAGGGTTAAGGAATTACAGTCGGAGGCTCGGAAGTCTCTTTAAAGGGTATATAGA
>Contig16:24914375-24914475_0
AGAGAAAAGAGGGTAGAAGAAGAGCTAGGGTTAAGGAATTACAGTCGGAGGCTCGGAAGTCTCTTTAAAGGGTATATAGATATTTTTGTTTTTATTAATT
>Contig16:24914395-24914495_0
AGAGCTAGGGTTAAGGAATTACAGTCGGAGGCTCGGAAGTCTCTTTAAAGGGTATATAGATATTTTTGTTTTTATTAATTTTATTTTTGTTTTATTGTTA
>Contig16:24982936-24983036_0
AGTTCATCTTGACTAGACCTGAGGGTTTATCTTGTCGAGCTGTACCACCATTTCGCCCAAAAATTTGTAGCCAGACCCATCTTTGGCGTGGAAGTTCACC
>Contig16:24982956-24983056_0
GAGGGTTTATCTTGTCGAGCTGTACCACCATTTCGCCCAAAAATTTGTAGCCAGACCCATCTTTGGCGTGGAAGTTCACCGGTGAACCACAGAATCCCCC
>Contig16:24982976-24983076_0
TGTACCACCATTTCGCCCAAAAATTTGTAGCCAGACCCATCTTTGGCGTGGAAGTTCACCGGTGAACCACAGAATCCCCCAACAAGTGAGTACACCTATA
>Contig16:25041945-25042045_0
CATAGTCCTAAGAAAAAGACGGACAAACGAGAACACAGATATGAAGTGCAAATGAAACTTTCTTCATAGACAAATGAGTATTGACATGTTTCAAACTTTA
>Contig16:25041965-25042065_0
GGACAAACGAGAACACAGATATGAAGTGCAAATGAAACTTTCTTCATAGACAAATGAGTATTGACATGTTTCAAACTTTATCATCACACATCATATACAC
>Contig16:25041985-25042085_0
ATGAAGTGCAAATGAAACTTTCTTCATAGACAAATGAGTATTGACATGTTTCAAACTTTATCATCACACATCATATACACAAACAGACAAATGTTGGAAA
>Contig16:25103242-25103342_0
TTTTTTTTAATAAAGAAAAAGTCATGAAACTAGCAGATTTGCTTGTGATGGATATTAGTTGTAACTAATGTGCTTGAATATGATTAGATATTGAATTAGT
>Contig16:25103262-25103362_0
GTCATGAAACTAGCAGATTTGCTTGTGATGGATATTAGTTGTAACTAATGTGCTTGAATATGATTAGATATTGAATTAGTTTGGGATTTTTCTATTTAAT
>Contig16:25103282-25103382_0
GCTTGTGATGGATATTAGTTGTAACTAATGTGCTTGAATATGATTAGATATTGAATTAGTTTGGGATTTTTCTATTTAATAGGATTTTGTTGCTTCTATA
>Contig16:25168236-25168336_0
GTCGTCTTTCAGCTTCGAAATGACATCTTCAGCTTTGACAGGGCCGCCGCCGCCGTTGCCGTTGAAGCCCTTGTTTAGCATCGGTGTTGTTAGATACAAA
>Contig16:25168256-25168356_0
TGACATCTTCAGCTTTGACAGGGCCGCCGCCGCCGTTGCCGTTGAAGCCCTTGTTTAGCATCGGTGTTGTTAGATACAAAGAGAGAAATAGCTACATATT
>Contig16:25168276-25168376_0
GGGCCGCCGCCGCCGTTGCCGTTGAAGCCCTTGTTTAGCATCGGTGTTGTTAGATACAAAGAGAGAAATAGCTACATATTTGTACACTGCAGAAGAGATT
>Contig16:25218857-25218957_0
GGTAATTGATGGACGAAAATAATAAAAGATTGAAATAACCTTAAACTACTCCTCCGAACAACACCATTGGAAAGGATTCCTGCTACAGCAAAGCTGTCCT
>Contig16:25218877-25218977_0
AATAAAAGATTGAAATAACCTTAAACTACTCCTCCGAACAACACCATTGGAAAGGATTCCTGCTACAGCAAAGCTGTCCTAAACAATACTAGAGTACTAT
>Contig16:25218897-25218997_0
TTAAACTACTCCTCCGAACAACACCATTGGAAAGGATTCCTGCTACAGCAAAGCTGTCCTAAACAATACTAGAGTACTATTTTTCAGGATATCTAACCTT
>Contig16:25386434-25386534_0
ACCATCTAAGTAGCTTAATTTTCAAGGAAGCAGGAACTATAACTGCTGCCTTCTGCAATCAATATGCATGTGCAAATGAAGATAGTCGAAGTTCAGTGGA
>Contig16:25386454-25386554_0
TTCAAGGAAGCAGGAACTATAACTGCTGCCTTCTGCAATCAATATGCATGTGCAAATGAAGATAGTCGAAGTTCAGTGGAGAATCTTGTATGGGACTACT
>Contig16:25386474-25386574_0
AACTGCTGCCTTCTGCAATCAATATGCATGTGCAAATGAAGATAGTCGAAGTTCAGTGGAGAATCTTGTATGGGACTACTGCCAGGCAGTTTACTTGGGG
>Contig16:25423886-25423986_0
TTAGTCTTGCCCACCAAGAACACACTTCTGCTTCTTCTGCTTCTGCTACACACACTTCCTTATCCCTCCTCCAATTACTTCACTGCAACTGCAAACACAT
>Contig16:25423906-25424006_0
CACACTTCTGCTTCTTCTGCTTCTGCTACACACACTTCCTTATCCCTCCTCCAATTACTTCACTGCAACTGCAAACACATTACATTAACATTATACACAT
>Contig16:25423926-25424026_0
TTCTGCTACACACACTTCCTTATCCCTCCTCCAATTACTTCACTGCAACTGCAAACACATTACATTAACATTATACACATACCAAATAAAATATAGATAG
>Contig16:25505150-25505250_0
ACGCCGCCGGTTGACTCGATTTTGCGACTCTCTGCTGCTACTGCTCATCTCTCTTCTTTGCTATGAGCTGGAGTGAATAGAAGTGGGTGTGTGTGTGTGT
>Contig16:25505170-25505270_0
TTTGCGACTCTCTGCTGCTACTGCTCATCTCTCTTCTTTGCTATGAGCTGGAGTGAATAGAAGTGGGTGTGTGTGTGTGTGTGTGTGTGTGTATGTGTGT
>Contig16:25554314-25554414_0
ATCAAACTCTTAGTGGATGCCCAAAACGAAACGAAGGGAGTATATGAGTGTAAGCGGCCAGCCCCTCCGATAGTGGCAACATGGAAGACTCAACTTAGTA
>Contig16:25554334-25554434_0
CCAAAACGAAACGAAGGGAGTATATGAGTGTAAGCGGCCAGCCCCTCCGATAGTGGCAACATGGAAGACTCAACTTAGTATTACAATCACCAATTTATAA
>Contig16:25554354-25554454_0
TATATGAGTGTAAGCGGCCAGCCCCTCCGATAGTGGCAACATGGAAGACTCAACTTAGTATTACAATCACCAATTTATAATTGATGTATGAACCAAAACA
>Contig16:25603865-25603965_0
AGTGCCTTAGTCTTGATATTATCTTTTGTTGAACTTTTGAACTTTTGTAACTTTTGTAATTCTGGAATAATGGTGAAGTTTTTAGATTCTGGATTATTGT
>Contig16:25603885-25603985_0
ATCTTTTGTTGAACTTTTGAACTTTTGTAACTTTTGTAATTCTGGAATAATGGTGAAGTTTTTAGATTCTGGATTATTGTCCAACTTTTTTAACTCTGGA
>Contig16:25603905-25604005_0
ACTTTTGTAACTTTTGTAATTCTGGAATAATGGTGAAGTTTTTAGATTCTGGATTATTGTCCAACTTTTTTAACTCTGGATTCTGGATTAATGGAGTATT
>Contig16:25689643-25689743_0
TATTCAGTAATTATTAATTTAATTCCTTTCCTATTCCAATATGGCAGACATAACATGGCCATTTTTAACGAAGCCCATCGATTATGGTCATATAACAGCG
>Contig16:25689663-25689763_0
AATTCCTTTCCTATTCCAATATGGCAGACATAACATGGCCATTTTTAACGAAGCCCATCGATTATGGTCATATAACAGCGTCCACACATAACAGAAGGCA
>Contig16:25689683-25689783_0
ATGGCAGACATAACATGGCCATTTTTAACGAAGCCCATCGATTATGGTCATATAACAGCGTCCACACATAACAGAAGGCAAATGGAATTTGATAATAATG
>Contig16:25737106-25737206_0
TGAAATTATTCGAGGAGCCATGGCTATGAATATGAGGAATAAATGGCAACATCAACAATGCTTTTCGACATTGATGAATTGTCCCAATGGCATCGATTCT
>Contig16:25737126-25737226_0
TGGCTATGAATATGAGGAATAAATGGCAACATCAACAATGCTTTTCGACATTGATGAATTGTCCCAATGGCATCGATTCTTAGTACAGACTATTGTAAGT
>Contig16:25737146-25737246_0
AAATGGCAACATCAACAATGCTTTTCGACATTGATGAATTGTCCCAATGGCATCGATTCTTAGTACAGACTATTGTAAGTGCAGCAGGTAGCAACAACAG
>Contig16:25860454-25860554_0
CTATCTTTCCAAGCTTCATCACCAGTAGCAGACAACTTTGCCTGCAAAGAAAGTAAAGCACGAGTTCTACAAGATTGAGCTACTTATCTAAAGCAAATAT
>Contig16:25860474-25860574_0
ACCAGTAGCAGACAACTTTGCCTGCAAAGAAAGTAAAGCACGAGTTCTACAAGATTGAGCTACTTATCTAAAGCAAATATGCAACTGGTTAAGCATCAAT
>Contig16:25860494-25860594_0
CCTGCAAAGAAAGTAAAGCACGAGTTCTACAAGATTGAGCTACTTATCTAAAGCAAATATGCAACTGGTTAAGCATCAATTGGATAAAAAAAACAGAAGG
>Contig16:25931146-25931246_0
TAAGACCATTTTTCAGGTTTAACTTCTTCAGTTCTACTAATTAATTTTATAAGAATGAGAACAAAATCACGGCCAAGAGTCATTCGACTATGATGAAACA
>Contig16:25931166-25931266_0
AACTTCTTCAGTTCTACTAATTAATTTTATAAGAATGAGAACAAAATCACGGCCAAGAGTCATTCGACTATGATGAAACAAATTTCAACCCTATCATCCA
>Contig16:25931186-25931286_0
TTAATTTTATAAGAATGAGAACAAAATCACGGCCAAGAGTCATTCGACTATGATGAAACAAATTTCAACCCTATCATCCAACCAAAAGCAACAACCAACA
>Contig16:25987594-25987694_0
GGTAAAATATTGAGACATATATACAGTTGGATAAGGCCACTTAGAGTGTTGCTGCCACCAATTTTTGAGCACAGTAGTTGTATCGCCTGGTAACTTTCCT
>Contig16:25987614-25987714_0
ATACAGTTGGATAAGGCCACTTAGAGTGTTGCTGCCACCAATTTTTGAGCACAGTAGTTGTATCGCCTGGTAACTTTCCTGCCCTTCTTTTTCTTAGTAT
>Contig16:25987634-25987734_0
TTAGAGTGTTGCTGCCACCAATTTTTGAGCACAGTAGTTGTATCGCCTGGTAACTTTCCTGCCCTTCTTTTTCTTAGTATTTCCTCTCTCACGTCTTCGA
>Contig16:26034576-26034676_0
AGTGTTCTAAGTTCGGAACGAGTGTGTGTGATTACTGCTTTAGATCCTGGGCTTTTGTTTAGAAGGGTAAAGTTATGCTCAAAATTGTTGGCATTGATCG
>Contig16:26034596-26034696_0
AGTGTGTGTGATTACTGCTTTAGATCCTGGGCTTTTGTTTAGAAGGGTAAAGTTATGCTCAAAATTGTTGGCATTGATCGTCCCCTACTCTCCTCCTTGA
>Contig16:26103998-26104098_0
TTCGGGTAAAGACTGGCCTAAAAGGATGGATCTATATTTCTATTCATATATATTACTAATTAAAATGGAATTCTGTTGCAAGGCCGGTTTAACTTAGTAT
>Contig16:26104018-26104118_0
AAAGGATGGATCTATATTTCTATTCATATATATTACTAATTAAAATGGAATTCTGTTGCAAGGCCGGTTTAACTTAGTATTCACCACGCACTGTTAAGAA
>Contig16:26104038-26104138_0
TATTCATATATATTACTAATTAAAATGGAATTCTGTTGCAAGGCCGGTTTAACTTAGTATTCACCACGCACTGTTAAGAAGACTTGGTGCTTGTAGCTAG
>Contig16:26198047-26198147_0
CACCAAGATTTACCCCTTTACTAATAGCAGATAAAGAATCTGTTAGCTTGCCTCTCACAACATCCCAGGCAAACTGCAACCAAACCTCATCATCATTTGT
>Contig16:26198067-26198167_0
CTAATAGCAGATAAAGAATCTGTTAGCTTGCCTCTCACAACATCCCAGGCAAACTGCAACCAAACCTCATCATCATTTGTCCCTGAACTGCAATTAAATA
>Contig16:26198087-26198187_0
TGTTAGCTTGCCTCTCACAACATCCCAGGCAAACTGCAACCAAACCTCATCATCATTTGTCCCTGAACTGCAATTAAATAATACAATATCTCAGAAATAG
>Contig16:26238798-26238898_0
GTACAACACCAAAATACATTAGCAGAGAAACTACATTTATAGGAAAATGGTAGAAGCAAATTAATTAAGTGTAGAAACTTACATCCTCTTCTCCTTCCTT
>Contig16:26238818-26238918_0
AGCAGAGAAACTACATTTATAGGAAAATGGTAGAAGCAAATTAATTAAGTGTAGAAACTTACATCCTCTTCTCCTTCCTTCGCTTTTTATTTTTTTCAGA
>Contig16:26238838-26238938_0
AGGAAAATGGTAGAAGCAAATTAATTAAGTGTAGAAACTTACATCCTCTTCTCCTTCCTTCGCTTTTTATTTTTTTCAGAGAAAATGTACAAGTCGAAGC
>Contig16:26317641-26317741_0
TCAAATCGGATCTTGAACTTGTCTGCTTATCAGTTTCTCACAAGCGCTTTACTTGTATTAGATTGCTTGTATCACTCTTGTACAAATTTCACTTTTCAAT
>Contig16:26317661-26317761_0
GTCTGCTTATCAGTTTCTCACAAGCGCTTTACTTGTATTAGATTGCTTGTATCACTCTTGTACAAATTTCACTTTTCAATGGATTCCTTTGAGTTTTATC
>Contig16:26317681-26317781_0
CAAGCGCTTTACTTGTATTAGATTGCTTGTATCACTCTTGTACAAATTTCACTTTTCAATGGATTCCTTTGAGTTTTATCGGTAAAACGATTTTACTGAG
>Contig16:26367527-26367627_0
TAGTGGTCCCCTCAGAGGATCTGAGAATCACGCGTTTCGCATGATCCGGGTTCTGTTTTGCCAGTAGCAGAACCCTTTCTTTCTGAGACATATCCCATCT
>Contig16:26367547-26367647_0
CTGAGAATCACGCGTTTCGCATGATCCGGGTTCTGTTTTGCCAGTAGCAGAACCCTTTCTTTCTGAGACATATCCCATCTATTTAGGCAGTAGCATCTGA
>Contig16:26367567-26367667_0
ATGATCCGGGTTCTGTTTTGCCAGTAGCAGAACCCTTTCTTTCTGAGACATATCCCATCTATTTAGGCAGTAGCATCTGATGTTTTCCAGAAGCCCCTTC
>Contig16:26413362-26413462_0
TTTTTTTTAATTTAAAAGTATAATTTTTTTTTTCTGAAATCAAATACAAATCATCGAATGTTCTATTTTATTTGTTTTTTGTTTTTTTTTTTGGTCTCCA
>Contig16:26413382-26413482_0
TAATTTTTTTTTTCTGAAATCAAATACAAATCATCGAATGTTCTATTTTATTTGTTTTTTGTTTTTTTTTTTGGTCTCCATCATTACTAGCTTTTAGCCC
>Contig16:26413402-26413502_0
CAAATACAAATCATCGAATGTTCTATTTTATTTGTTTTTTGTTTTTTTTTTTGGTCTCCATCATTACTAGCTTTTAGCCCATTTCTAATTTGTTGTGCCA
>Contig16:26574603-26574703_0
CATAAATTATACCAAATTTTTAGTTTTTCAGACAAAATTACCCCTCAAATTATTCAGCCTAAAATTTGAGATATGAAGCGCGTTTCCACTCCACATTCAA
>Contig16:26574623-26574723_0
TAGTTTTTCAGACAAAATTACCCCTCAAATTATTCAGCCTAAAATTTGAGATATGAAGCGCGTTTCCACTCCACATTCAAATTCAATTTCTATTCCTAAG
>Contig16:26574643-26574743_0
CCCCTCAAATTATTCAGCCTAAAATTTGAGATATGAAGCGCGTTTCCACTCCACATTCAAATTCAATTTCTATTCCTAAGAAATCCTCATTCTCTTCTCT
>Contig16:26710762-26710862_0
GAAATCATATGAACCAGACTCTGGCCCGCTTACTTTATGGGGATATAATGTTAAAGAAGAGAATTCATATTATCTTGAAAGAATTCTGACCTGATTGGGC
>Contig16:26710782-26710882_0
CTGGCCCGCTTACTTTATGGGGATATAATGTTAAAGAAGAGAATTCATATTATCTTGAAAGAATTCTGACCTGATTGGGCACGAAGCTCGAACAACTGGC
>Contig16:26710802-26710902_0
GGATATAATGTTAAAGAAGAGAATTCATATTATCTTGAAAGAATTCTGACCTGATTGGGCACGAAGCTCGAACAACTGGCTCTGTGCAAATTCATGAAGT
>Contig16:26921322-26921422_0
TCACCGCCTCCGATCTTCTGCTGCTGCTGCTGTCATCTTTCTTGCCACTGCTCCCACTGAACCGGACATCGCCTACTGCCACTGCTATCGCCACCATTGA
>Contig16:26921342-26921442_0
CTGCTGCTGCTGTCATCTTTCTTGCCACTGCTCCCACTGAACCGGACATCGCCTACTGCCACTGCTATCGCCACCATTGATCTACATCAGGTTCATGGCT
>Contig16:26921362-26921462_0
CTTGCCACTGCTCCCACTGAACCGGACATCGCCTACTGCCACTGCTATCGCCACCATTGATCTACATCAGGTTCATGGCTGAAACCCTAGAAGGGTTTCG
>Contig16:27127721-27127821_0
GATGCAAAACTCTTGGCTAACATTACAGAGATTGAGGAGAAGGAGAAGAATTTGCAGGAATGGATTGCTAAAATCACTCAATTTCGAGAAAATCTAGCCG
>Contig16:27127741-27127841_0
CATTACAGAGATTGAGGAGAAGGAGAAGAATTTGCAGGAATGGATTGCTAAAATCACTCAATTTCGAGAAAATCTAGCCGAAGCAAAGAGAAAGCTGGAA
>Contig16:27127761-27127861_0
AGGAGAAGAATTTGCAGGAATGGATTGCTAAAATCACTCAATTTCGAGAAAATCTAGCCGAAGCAAAGAGAAAGCTGGAAGCTGAAGTGAAAGCAAATGA
>Contig16:27191370-27191470_0
GGCTAGAGTAGTGGCTCGTGATCCCGTCTAGCCCGGTAGACATCGATAGCGAGCCCAGCCTTCACATGATTGGGCGGGTGGCTCGCAACGTGGATGGCAG
>Contig16:27191390-27191490_0
ATCCCGTCTAGCCCGGTAGACATCGATAGCGAGCCCAGCCTTCACATGATTGGGCGGGTGGCTCGCAACGTGGATGGCAGCGGCTTGAAGCAAAAGCAGC
>Contig16:27191410-27191510_0
CATCGATAGCGAGCCCAGCCTTCACATGATTGGGCGGGTGGCTCGCAACGTGGATGGCAGCGGCTTGAAGCAAAAGCAGCACCGGTGACGGACGGCGGTA
>Contig16:27304300-27304400_0
CCTCCAAAATTCTACCCCTTTGCCTTCTCCAATACCTCTGTTTAACAAAATCAGCTTTTGACAACAATAGCAGCAAAGCAACAATAAGAACACATATCAT
>Contig16:27304320-27304420_0
TGCCTTCTCCAATACCTCTGTTTAACAAAATCAGCTTTTGACAACAATAGCAGCAAAGCAACAATAAGAACACATATCATAAAGTTGTGCAGTTTCTTTC
>Contig16:27304340-27304440_0
TTTAACAAAATCAGCTTTTGACAACAATAGCAGCAAAGCAACAATAAGAACACATATCATAAAGTTGTGCAGTTTCTTTCAGATTCCACACGTTAATAGC
>Contig16:27511555-27511655_0
TTTAGTGGAAATAAAAATTAAAATATGAAAATTTTCACGTGACAAGTACAAAAAGAAACATTTTTGATAATAATTATACAAATACAAACTTACGATGCAT
>Contig16:27511575-27511675_0
AAATATGAAAATTTTCACGTGACAAGTACAAAAAGAAACATTTTTGATAATAATTATACAAATACAAACTTACGATGCATATAATAGGAGCTTGTATTTG
>Contig16:27511595-27511695_0
GACAAGTACAAAAAGAAACATTTTTGATAATAATTATACAAATACAAACTTACGATGCATATAATAGGAGCTTGTATTTGTATAATTATTATAAAAAATA
>Contig16:27749705-27749805_0
TAAGACGATGGTTGCCAAGAATTCACCAGTCTTCTGAACAAACGTTGATAAGGAAGATTGTGCTCCCAGGGAAGTGAGGCTTCTACCTGGAGAGGAGAAA
>Contig16:27749725-27749825_0
ATTCACCAGTCTTCTGAACAAACGTTGATAAGGAAGATTGTGCTCCCAGGGAAGTGAGGCTTCTACCTGGAGAGGAGAAAACACAAACAGTAAACAAAAG
>Contig16:27749745-27749845_0
AACGTTGATAAGGAAGATTGTGCTCCCAGGGAAGTGAGGCTTCTACCTGGAGAGGAGAAAACACAAACAGTAAACAAAAGCAATGTACAGGTTGAAAAGC
>Contig16:27832454-27832554_0
ATTCAGTTAAGATTTTTTAGAAAGTTTTTAAAAATAGGTCGGTATTCGACTTTTAAATATCCATCCATTCTAGTACACGTGGATTATTAAGTACTATCTC
>Contig16:27832474-27832574_0
AAAGTTTTTAAAAATAGGTCGGTATTCGACTTTTAAATATCCATCCATTCTAGTACACGTGGATTATTAAGTACTATCTCCGTCTCATTTAAGTAGGGAC
>Contig16:28257581-28257681_0
GGGAAATGAACTCTACCATATTTGGGACTGAGAGTGTGGGCTCGGCTACAGGCAGTGGATGGTTGGAAACAGGTGCTGGATAAGGTGAGGAGTAAATTGA
>Contig16:28257601-28257701_0
TTTGGGACTGAGAGTGTGGGCTCGGCTACAGGCAGTGGATGGTTGGAAACAGGTGCTGGATAAGGTGAGGAGTAAATTGAAGAAGTGGGATGTCAAAACG
>Contig16:28257621-28257721_0
CTCGGCTACAGGCAGTGGATGGTTGGAAACAGGTGCTGGATAAGGTGAGGAGTAAATTGAAGAAGTGGGATGTCAAAACGATCTCCATGGCATGTAAAAC
>Contig16:28289830-28289930_0
ATAATTAATTTATGGCCCACTGATTAATGGCCTAGTCCAGTGCTGAAGGACCGGCCTAACACCTCCCTCGGCTTGTTCTCTTTTCCGGCCCAGCACTCAG
>Contig16:28289850-28289950_0
[truncated: 1,456,306 more chars]
