# Supplementary material for: Efficient construction of a linkage map and haplotypes for Mentha suaveolens using sequence capture
Source: G3 (Bethesda). 2021 Jul 14;11(9):jkab232. doi: 10.1093/g3journal/jkab232 (PMC8496254; doi:10.1093/g3journal/jkab232)
Supplement: jkab232_Supplementary_Data [file jkab232_supplementary_data.zip › jkab232-suppl_data/GENETICS-G3-2021-402261-s03.txt]

#! /usr/bin/env python
import sys, math, os, time
from optparse import OptionParser
from collections import defaultdict
from datetime import datetime

# Helen Tsai, last modified February 2020 from Isabelle Henry's CallAllelesAB script
# UC Davis Genome Center

# This script takes a parsed mpileup file as input (samtools) that contains allelic calls for various individuals
# The mpileup comes from aligning each of these individuals to the reference genome

# Another file is provided that contains the SNP positions between the two parental alleles and the alleles themselves

# This script compares the alleles in the two parental genotypes and assign an allele for the samples
# The criteria are as follows:
# - If only one allele type is found, and that allele corresponds to one of the two parental allele, then that allele is called.
# - If there are two allele types and the least frequent allele represents < 5% of the calls, it is treated as if only the most common type was present
# - If there are two allele types and the least frequent allele represents > 30% of the allele calls, and the two alleles
# correspond to the two parents, then the allele is called Het.
# - In all other cases, the genotype is called "NA" (denoted '.')
# The script does not include SNPs that do not meet the coverage threshold but includes SNPs that have distortion.

# The script outputs the Chromosome, position and ref base, followed by the A and B alleles (from the SNP file).
# Next, the script outputs 6 columns per sample:
# SNP type (1 = 1 SNP, 2 = 2 SNPs, 3 = 3 SNPs present)
# SNP1: Most common allele
# SNP2: Second allele
# Total Cov: Total coverage at that position
# %A: 1 If homozygous A, 0 if homozygous B, 0.5 if heterozygous
# CovA: Coverage of the A allele

usage = "Call alleles from parsed mpile\n\n%prog"
parser = OptionParser(usage=usage)
parser.add_option("-s", "--snp", dest="s", help="Input SNP File")
parser.add_option("-m", "--mpileup", dest="m", help="Input mpileup file")
parser.add_option("-o", "--outputfile", dest="o", help="Output file")

parser.add_option("-L", "--lowcoverage", dest="lo_cov", default = 20, help="Minimum coverage threshold default is 20")
parser.add_option("-H", "--highcoverage", dest="hi_cov", default = 1000, help="Maximum coverage threshold default is 1000")

parser.add_option("-O", "--hommin", dest="hom", type = "float", default = 5.0, help="Maximum percentage of second allele to be considered hom default is 5% (5.0)")
parser.add_option("-E", "--hetmin", dest="het", type = "float", default = 30.0, help="Minimum percentage of second allele to be considered het default is 30% (30.0)")

parser.add_option("-M", "--maxlibs", dest="maxlibs", type = "float", default = 0.2, help="for each SNP, allowed max number of libs that have bad cov default is 20% (0.2)")
parser.add_option("-y", "--lowallelepercent", dest="lo_per", type = "int", default = 70, help="Low allele percentage range default is 70%")
parser.add_option("-z", "--highallelepercent", dest="hi_per", type = "int", default = 80, help="High allele percentage range default is 80%")

(opt, args) = parser.parse_args()

start = datetime.now()

def splitter(l, n):
	i = 0
	chunk = l[:n]  #everything before n
	while chunk:
		yield chunk #yield = return this
		i += n
		chunk = l[i:i+n]


#OPEN INPUT FILES
mpup = open(opt.m) #mpileup file
o = open(opt.o,'w') #output file
dist = open("distort-"+opt.o, 'w') #outputs SNPs that have allele distortion
bcov = open("badcov-"+opt.o, 'w') #outputs SNPs that do not meet coverage threshold
odd = open("odd-"+opt.o, 'w') #outputs libraries with strange SNP calls
readme = open("readme-"+opt.o, 'w')

## make a list of SNP position and their base call in the two parental genotypes
SNPfile = open(opt.s)
SNPs = {}
SNPhead = SNPfile.readline()

for mine in SNPfile:
	m = mine.split('\t')
	SNPChrom = m[0]
	SNPPos = m[1]
	SNPRef = m[2]
	SNP_A = m[3]
	SNP_B = m[4].split('\n')[0]
	SNPMega = int(SNPPos)/1000000
#Make new key for SNPChrom and SNPChrom/SNPMega if it does not exist
	if SNPChrom not in SNPs:
		SNPs[SNPChrom] = {}
	if SNPMega not in SNPs[SNPChrom]:
		SNPs[SNPChrom][SNPMega] = {}
	SNPs[SNPChrom][SNPMega][SNPPos]=[SNPRef,SNP_A,SNP_B]
SNPfile.close()


#Read in parsed mpile header and create a new output header
line = mpup.readline()
l = line.split()

if line[:5] == 'Chrom':
	header = 'Chrom\tPos\tRef\tA\tB\t'
	liblist = map(lambda x: x[4:], l[6::4])
	header += '\t'.join(map(lambda x: 'Snptype-'+x+'\tSNP1-'+x+'\tSNP2-'+x+'\tTotalCov-'+x+'\t%A-'+x+'\tCovA-'+x, liblist))
	o.write(header +'\n')
	
dist.write(line)
bcov.write(line)
odd.write('Odd\tChrom\tPos\tRef\tA\tB\tLibrary\tSNP1\tSNP2\tSNP3\tCov\n')

odd1 = 0
odd2 = 0
bad_cov = 0
allele_dist = 0
tot_lines = 0


for line in mpup:
	tot_lines += 1
	l = line.split()
	chrom = l[0]
	pos = l[1]   
	mega = int(pos)/1000000
	ref = l[2]
	text = ''
	libcalls = list(splitter(l[3:],4))
	if chrom in SNPs:
		if mega in SNPs[chrom]:
			if pos in SNPs[chrom][mega]: #why stagger like this and not if pos in SNPs[chrom][mega]?
				#A allele
				a = SNPs[chrom][mega][pos][1]
				#B allele
				b = SNPs[chrom][mega][pos][2]
				refb = SNPs[chrom][mega][pos][0] #maybe move the ref check first, then assign a and b in the else statement
				if refb != ref:
					print "Reference Problem"
					break #breaks the for loop if this occurs (lookup break and for loops)
				else:
					text = chrom+'\t'+str(pos)+'\t'+ref+'\t'+a+'\t'+b
				
				count_badcov = 0 #For each SNP, count the number of libraries that do not meet the coverage threshold
				lib_index = 0 #For each SNP, tracks the index of the library
				for items in libcalls:
					Cov = items[3]
					if Cov == '.' or int(Cov) < opt.lo_cov or int(Cov) > opt.hi_cov:
						text += 6 * '\t.' #If the library does not meet coverage thresholds, replace with no data
						count_badcov += 1
					else:
						snp1 = items[0]
						snp2 = items[1]
						snp3 = items[2]

						#Telling how many SNPs are present for this site for each library
						if snp3 != '.':
							Snptype = 3
						elif snp2 != '.':
							Snptype = 2
						else:
							Snptype = 1

						#Getting the base of most prevalent allele 
						Snp1 = snp1.split('_')[0]
						#Getting most prevalent allele coverage
						Cov1 = int(round(float(snp1.split("_")[1])*float(Cov)/100))
                        
						#Getting the base of second allele
						if snp2 == '.':
							Snp2 = '.'
						elif float(snp2.split('_')[1]) <= opt.hom:
							Snp2 = '.'  
						else:
							Snp2 = snp2.split('_')[0]
							Cov2 = int(round(float(snp2.split('_')[1])*float(Cov)/100))
                            
						if snp2 != '.':
							if float(snp2.split('_')[1]) > opt.hom and float(snp2.split('_')[1]) < opt.het:
								text += 6 * '\t.'
								continue #what happens if you don't continue?                   
                           

						if (Snp1 == a and Snp2 == b) or (Snp1 == b and Snp2 == a):
							if Snp1 == a:
								All = 0.5
								CovA = Cov1
							elif Snp1 == b:
								All = 0.5
								CovA = Cov2
                                
						elif Snp2 != '.': #If SNP1 is not ref A and B, but also not a blank
							All = '.'
							odd1 += 1
							odd.write('Odd1\t'+chrom+'\t'+str(pos)+'\t'+ref+'\t'+a+'\t'+b+'\t'+liblist[lib_index]+'\t'+'\t'.join(items)+'\n')
							CovA = '.'
							
						elif Snp1 == b:
							All = 0 #BB
							CovA = 0
						elif Snp1 == a:
							All = 1 #AA
							CovA = Cov
							 
						else:
							All = '.'
							odd2 += 1
							odd.write('Odd2\t'+chrom+'\t'+str(pos)+'\t'+ref+'\t'+a+'\t'+b+'\t'+liblist[lib_index]+'\t'+'\t'.join(items)+'\n')
							CovA = '.'
							
						text += '\t'+str(Snptype)+'\t'+str(Snp1)+'\t'+str(Snp2)+'\t'+str(Cov)+'\t'+str(All)+'\t'+str(CovA)
					lib_index += 1
				text += '\n'
				#o.write(text)
                            

				#Evaluate SNPs for overall coverage or allele percentage for bad file
				if count_badcov > int(float(len(libcalls)*opt.maxlibs)):
					bcov.write(line)
					bad_cov += 1
				elif count_badcov <= int(float(len(libcalls)*opt.maxlibs)):
					o.write(text)
					per_count = []
					snp1_per = l[3::4]
					for per in snp1_per:
						if per.split('_')[0] != '.':
							per_count.append(float(per.split('_')[1]))
					if sum(per_count)/len(per_count) < opt.lo_per or sum(per_count)/len(per_count) > opt.hi_per:
						dist.write(line)
						allele_dist += 1


o.close()
mpup.close()
bcov.close()
dist.close()
odd.close()

finish = datetime.now()

readme.write(sys.argv[0])
readme.write('\n\n#INPUT FILES#\n')
readme.write('SNP: ' + opt.s + '\n')
readme.write('parsed mpileup: ' + opt.m + '\n')
readme.write('\n#PARAMETERS#\n')
readme.write('Minimum coverage threshold: ' + str(opt.lo_cov) + '\n')
readme.write('Maximum coverage threshold: ' + str(opt.hi_cov) + '\n')
readme.write('Maximum percentage threshold for 2nd allele to be homozygous: ' + str(opt.hom) + '%\n')
readme.write('Minimum percentage threshold for 2nd allele to be heterozygous: ' + str(opt.het) + '%\n')
readme.write('\n#BADSNPS FILE#\n')
readme.write('Maximum number of libraries allowed that do NOT meet coverage thresholds: ' + str(opt.maxlibs) + '\n')
readme.write('Lower range of acceptable allele percentage: ' + str(opt.lo_per) + '%\n')
readme.write('Upper range of acceptable allele percentage: ' + str(opt.hi_per) + '%\n')
readme.write('\n#RESULTS#\n')
readme.write('Number of libraries: '+str(len(liblist))  + '\n')
readme.write('Number of SNPs in parse mpileup: '+str(tot_lines) + '\n')
readme.write('SNP2 allele is not Ref A or B and not BLANK: ' + str(odd1) + '\n')
readme.write('SNP2 1 and 2 allele does not meet requirements: ' + str(odd2) + '\n')
readme.write('SNPs that do not meet coverage threshold: ' + str(bad_cov) + '\n')
readme.write('SNPs that exhibit distortion: ' + str(allele_dist) + '\n\n')
readme.write('Time started: ' + start.strftime("%m/%d/%Y, %H:%M:%S") + '\n')
readme.write('Time finished: ' + finish.strftime("%m/%d/%Y, %H:%M:%S") + '\n')
readme.close()
